# Supplementary material for: Rod genesis driven by mafba in an nrl knockout zebrafish model with altered photoreceptor composition and progressive retinal degeneration
Source: PLoS Genet. 2022 Mar 4;18(3):e1009841. doi: 10.1371/journal.pgen.1009841 (PMC8926279; doi:10.1371/journal.pgen.1009841)
Supplement: S1 Dataset — (XLSX) [file pgen.1009841.s013.xlsx]

## Sheet: Fig 1
Fig 1C
		WT-1	WT-2	WT-3	nrl-KO-1	nrl-KO-2	nrl-KO-3
	2 mpf	1	1	1	4.71416	2.584	1.936
	5 mpf	1	1	1	2.041	2.213	1.33

## Sheet: Fig 5
Fig 5B
	gene_id	WT-R1	WT-R2	nrl-R1	nrl-R2
	rho	6258.66	7142.31	4872.1	4814.42
	rhol	132.72	137.01	75.64	75.17
	gnat1	1381.18	1591.72	1027.2	1003.18
	gnb1a	292.5	306.07	199.36	196.24
	gnb1b	291.98	320.7	154.05	168.81
	gngt1	849.04	981.39	691.46	643.72
	pde6a	279.58	293.71	167.03	178.21
	pde6b	254.45	250.36	200.91	184.59
	pde6ga	96.61	138.84	186.22	199.81
	pde6gb	514.88	535.4	687.98	615.27
	gc2	36.66	32.38	20.21	15.31
	gucy2f	54.69	60.72	27.01	26.18
	guca1a	27.53	25.47	30.45	17.97
	guca1b	219.4	239.85	153.99	143.72
	cnga1a	105.52	91.47	67.66	65.92
	cnga1b	121.46	117.99	72.65	64.06
	cngb1a	108.25	88.51	116.97	101.19
	cngb1b	57.07	52.74	50.17	44.49
	saga	189.15	179.46	80.5	100.44
	sagb	529.32	741.75	258.34	309.14
	grk1a	207.79	271.32	170.51	163.95
	rcvrna	319.81	305.78	294.91	276.1
	opn1lw1	467.7	488.69	461.65	419.71
	opn1lw2	659.86	774.75	899.59	811.91
	opn1mw1	268.44	297.99	586.38	512.79
	opn1mw2	795.36	777.05	917.8	945.47
	opn1mw3	232.22	221.15	310.34	358.57
	opn1mw4	189.17	191.16	204.95	230.02
	opn1sw1	1166.46	1244.39	1211.5	1110.5
	opn1sw2	847.5	1005.9	1027.92	963.12
	gnat2	1206.48	1297.4	1315.43	1294.27
	gnb3b	914.45	921.24	1130.88	1093.5
	gngt2a	419.12	454.66	373	380.36
	gngt2b	676.86	785.09	892.99	895.33
	pde6c	651.27	769.75	685.84	799.53
	pde6ha	1823.14	2228.87	1920.14	1988.11
	guca1c	116.9	146.57	115.59	153.46
	guca1d	82.48	118.71	154.08	164
	guca1e	17.7	15.99	18.69	15.61
	gucy2d	140.91	172.97	233.48	268.11
	cnga3a	44.26	40.26	49.84	51.76
	cnga3b	29.75	41.5	64.4	86.08
	cngb3.1	39.54	51.4	31.84	34.92
	cngb3.2	29.99	32.69	22.31	29.04
	arr3a	1724.18	2258.42	1774.82	2254.27
	arr3b	144.51	188.75	168.23	193.65
	grk1b	137.37	124.69	177.54	158.44
	grk7a	243.94	278.78	250.19	275.3
	rcvrn2	280.13	353.43	232.63	327.47
	rcvrn3	268.8	294.46	328.77	342.28

## Sheet: Fig 6
Fig 6B
	14 dpf		WT-1	WT-2	WT-3	WT-4	nrl-KO-1	nrl-KO-2	nrl-KO-3	nrl-KO-4
		Rhodopsin	1.1053	1	1.25503	1	0.138296	0.116891	0.132414	0.120611
		Gnat1	1.31799	1	1.43262	1	0.0119474	0.00996632	0.0107291	0.00885994
		Gnb1	1.24462	1	1.37135	1	0.0415117	0.0258872	0.0368171	0.0225571
		Gnat2	1.1983	1	1.37022	1	1.10761	1.19245	1.21448	1.31523
		Gnb3	1.15036	1	1.3066	1	1.13645	1.12485	1.20357	1.26218
	1 mpf		WT-1	WT-2	WT-3	nrl-KO-1	nrl-KO-2	nrl-KO-3
		Rhodopsin	1.62037	1	1.48803	0.169396	0.25923	0.182362
		Gnat1	2.04613	1	1.24693	0.117961	0.126884	0.184199
		Gnb1	1.18989	1	1.17635	0.072642	0.08987	0.092327
		Gnat2	1.444	1	1.05522	1.50663	1.68206	2.13746
		Gnb3	1.01515	1	1.24751	1.31171	1.40576	1.36913
	2 mpf		WT-1	WT-2	WT-3	WT-4	nrl-KO-1	nrl-KO-2	nrl-KO-3	nrl-KO-4
		Rhodopsin	1	0.858745	1	1.21417	0.378171	0.325485	0.597865	0.586188
		Gnat1	1	2.5651	1	0.952171	0.430384	0.233991	0.465622	0.202348
		Gnb1	1	1.05312	1	1.18417	0.211995	0.210573	0.350419	0.37076
		Gnat2	1	0.669627	1	0.87391	2.07936	2.45292	1.27363	1.33639
		Gnb3	1	0.915197	1	0.785961	1.07339	1.07764	0.923337	0.998816
	3 mpf		WT-1	WT-2	WT-3	nrl-KO-1	nrl-KO-2	nrl-KO-3
		Rhodopsin	1	1.30054	1.29047	0.436378	0.328643	0.341294
		Gnat1	1	1.12297	1.1676	0.194703	0.144431	0.176753
		Gnb1	1	1.27079	1.0696	0.189016	0.209691	0.187181
		Gnat2	1	1.52739	1.97358	2.93527	2.49383	2.66867
		Gnb3	1	1.13254	1.07236	1.08528	1.02894	1.0471
Fig 6C
	2 mpf		WT-1	WT-2	WT-3	nrl-KO-1	nrl-KO-2	nrl-KO-3
		rho	1	1	1	0.74898	0.596	0.777
		opn1sw1	1	1	1	0.987601	1.104	1.333
		opn1sw2	1	1	1	1.01607	0.98	1.562
		opn1mw1	1	1	1	1.70173	2.841	1.962
		opn1mw2	1	1	1	2.44528	1.299	1.08
		opn1mw3	1	1	1	3.29893	2.09	1.545
		opn1mw4	1	1	1	1.84038	2.3346	1.93089
		opn1lw1	1	1	1	1.07848	1.328	1.467
		opn1lw2	1	1	1	2.41329	1.268	1.966
	5 mpf		WT-1	WT-2	WT-3	nrl-KO-1	nrl-KO-2	nrl-KO-3
		rho	1	1	1	0.608	0.503	0.296
		opn1sw1	1	1	1	1.481	1.111	0.882
		opn1sw2	1	1	1	1.413	1.303	0.836
		opn1mw1	1	1	1	0.66	0.675	0.187
		opn1mw2	1	1	1	2.357	1.529	1.292
		opn1mw3	1	1	1	15.208	4.597	2.8
		opn1mw4	1	1	1	6.031	2.637	0.982
		opn1lw1	1	1	1	2.074	0.504	0.424
		opn1lw2	1	1	1	1.526	1.333	0.494

## Sheet: Fig 7
Fig 7B
	Cluster	WT	nrl-KO	Retinal cell types	WT (% of all retinal cells)	nrl-KO (% of all retinal cells)
	Total	4862 (100%)	5692 (100%)	BC	42.4517	53.8651
	BC-0	626 (12.88%)	985 (17.30%)	Rod	29.4323	15.4779
	Rod-1	1152 (23.69%)	111 (1.95%)	Cone	9.19375	11.7885
	BC-2	365 (7.51%)	565 (9.93%)	Muller glia	6.35541	3.42586
	Cone-3	288 (5.92%)	591 (10.38%)	RGC	4.68943	5.9733
	BC-4	353 (7.26%)	419 (7.36%)	HC	4.1958	4.56781
	Rod-5	221 (4.55%)	526 (9.24%)	RPE	1.29576	2.40689
	RGC-6	228 (4.69%)	340 (5.97%)	Microglia	1.17236	1.65144
	BC-7	193 (3.97%)	315 (5.53%)	Astrocyte	0.761004	0.562193
	Muller glia-8	309 (6.36%)	195 (3.43%)	AC	0.452489	0.281096
	HC-9	204 (4.20%)	260 (4.57%)
	BC-10	165 (3.39%)	186 (3.27%)
	Rod-11	58 (1.19%)	244 (4.29%)
	Cone-12	159 (3.27%)	80 (1.41%)
	BC-13	53 (1.09%)	152 (2.67%)
	RPE-14	63 (1.30%)	137 (2.41%)
	BC-15	55 (1.13%)	99 (1.74%)
	Microglia-16	57 (1.17%)	94 (1.65%)
	BC-17	44 (0.90%)	91 (1.60%)
	BC-18	62 (1.28%)	65 (1.14%)
	BC-19	55 (1.13%)	70 (1.23%)
	BC-20	61 (1.25%)	63 (1.11%)
	BC-21	32 (0.66%)	56 (0.98%)
	Astrocyte-22	37 (0.76%)	32 (0.56%)
	AC-23	22 (0.45%)	16 (0.28%)
Fig 7C
	Cluster	WT (% of all retinal cells)	nrl-KO (% of all retinal cells)
	Rod 1	23.694	1.95011
	Rod 5	4.54545	9.24104
	Rod 11	1.19292	4.28672
	Cone 3	5.92349	10.383
	Cone 12	3.27026	1.40548

## Sheet: Fig 8
Fig 8A
	Gene_name	BC 0	Rod 1	BC 2	Red/Green cone 3	BC 4	Rod 5	RGC 6	BC 7	Muller glia 8	HC 9	BC 10	Rod 11	UV/Blue cone 12	BC 13	RPE 14	BC 15	Microglia 16	BC 17	BC 18	BC 19	BC 20	BC 21	Astrocyte 22	AC 23
	pax6a	0.293642	0.198492	0.292013	0.0951816	0.347105	0.399571	6.42633	0.198621	1.36	0.837212	0.273705	0.737708	0.0820906	0.197766	0.599487	0.144682	0.265492	0.0806029	0.183862	0.328871	0.43906	6.27655	0.406273	7.09006
	pax6b	0.297446	0.198375	0.243914	0.110836	0.21884	0.523362	3.86868	0.357094	1.91877	2.43492	0.150293	0.699135	0.0825432	0.101506	0.377829	0.157834	0.148096	0.179239	0.189707	0.376735	0.270446	0.0890747	0.117636	7.99782
	otx2b	0.870694	0.0657963	0.154836	0.0224529	0.171389	0.0800352	0.0268491	0.527312	0.136844	0.0339192	0.0542869	0.319901	0.00757577	0.370096	0.903182	0.125541	0.0508251	2.59574	0.046953	0.29295	0	0.268244	0	0.0965009
	otx5	1.36377	2.22894	2.14401	2.02691	1.84336	1.11557	0.619379	1.76359	0.470432	0.344614	2.14579	1.93705	1.53904	2.00731	2.37281	1.2159	0.278395	1.22901	1.85342	1.73887	1.31322	0.822435	0.65398	0.422404
	rx1	1.03108	0.914896	1.10989	5.57716	1.15438	1.60126	0.728128	0.906085	1.78205	0.428419	1.07869	0.93018	6.69854	0.72065	0.6559	0.241086	1.10744	0.447169	0.502468	0.581711	0.611964	0.39333	0.737114	0.414712
	rx3	0.0810474	0.0189404	1.77763	0.0483395	0.347277	0.090366	0.0300398	2.15384	0.0695716	0.0237453	0.113701	0.0796933	0.0143254	0	0	0.0752434	0.0198994	0	0.0428634	0	0.0740543	0.102467	0	0
	crx	5.2654	7.04804	4.83803	7.2845	4.21339	3.17366	1.2576	4.29413	2.01617	1.54607	4.23693	5.41751	5.7878	2.56234	1.50813	5.02713	1.35165	4.4816	4.65537	3.63395	3.29031	5.35166	0.849306	1.94545
	neurod1	8.3052	16.2186	8.58976	1.96249	3.0294	4.5414	3.39727	1.82354	2.72624	1.03316	35.6328	15.5815	2.26906	1.83703	1.88405	15.1987	1.37592	3.79003	13.1021	5.78988	2.52434	1.08853	1.92381	1.51969
	nrl	0.0615868	1.41834	0.0984073	0.0592288	0.207075	0.390111	0.0978128	0.0635882	0.110778	0.0598879	0.0863618	1.04951	0.118153	0.0636023	0.0464443	0.0408911	0.121292	0	0.108757	0.0441258	0.168956	0	0.0992654	0
	nr2e3	0.0883068	1.11781	0.0472878	0.0901028	0.0731375	0.189104	0.107783	0.0919384	0.112412	0.0673469	0.100519	0.850854	0.100038	0	0.0612135	0.0483508	0.0899798	0.0753551	0.0557847	0.157093	0	0.138076	0.288126	0
	mafaa	0.0105388	0.0259814	0	0.00229505	0	0.0243841	0.0450119	0	0.0036253	0	0	0.00786335	0.00517386	0	0	0	0	0	0	0	0	0.0624376	0	0
	mafba	0.0600594	0.63074	0.0978288	0.0782815	0.108503	0.217614	0.0183442	0	0.26597	0.0379749	0.0590979	0.990305	0.0553931	0.279811	0.174207	0	1.1034	0	0.0864327	0	0.0568324	0.1606	0.0784665	0
	mafbb	0.00753316	0	0	0	0	0	0.0425235	0.0393701	0.0362439	0	0.0372906	0	0	0	0.0283607	0	2.18804	0	0	0	0.0869959	0	0	0
	mafa	0.0148787	0	0.0161938	0.00199975	0.0116592	0.0238625	0.042232	0.0367258	0	0	0	0	0	0	0.0320102	0	0.104835	0	0	0	0	0	0.0882628	0
	mafb	0.00982949	0	0.0176853	0	0.0233815	0.0263521	0.0284297	0	0.0066248	0	0	0	0	0	0	0	0	0	0	0	0	0	0	0
	tbx2a	0.52529	0.150054	0.62754	0.148464	0.203511	0.18802	0.628571	0.402926	0.910952	0.0317582	0.212443	0.364886	1.19215	0.0757949	0.177719	0.123383	0	0.101611	0.055765	0.0816327	0	0	0	0
	tbx2b	0.434541	0.0702504	0.183766	0.0623302	0.116884	0.109455	0.639298	0.099282	0.479411	0.197379	0.206387	0.205667	1.40319	0.108373	0.199765	0	0	0.389375	0.736824	0	0	0.0437063	0.250424	0.510986
	six7	0.432869	0.524555	0.445801	3.92567	0.382294	0.990724	0.319465	0.445625	0.305672	0.366082	0.537139	0.412033	1.4849	0.2236	0.493572	0.408558	0.209489	0.355231	0.245671	0.170867	0.297973	0.499811	0.886738	0.110323
	thrb	0.56405	0.393102	0.651632	2.579	0.524887	0.678696	0.504073	0.49233	0.442031	0.258828	0.51625	0.246406	0.0869537	0.227763	0.75215	0.179399	0.354509	0.505175	0.61451	0.23415	0.434634	0.143662	0.65416	0.618688
	rorb	0.0909765	0.470655	0.127223	0.0181515	0.121206	0.0471356	0.125609	0.10735	0.0954525	0.330595	0.0506302	0.216083	0.00943855	0	0.04363	0	0	0	0	0.0616808	0	0.0521746	0	0.522483
	rorcb	0.56803	0.562083	0.492253	1.2726	0.585381	0.591391	0.306497	0.487894	0.34795	0.32543	0.667844	0.335637	1.76204	0.368432	0.269555	0.510093	0.201348	0.54338	0.477775	0.261718	0.26723	0.599262	0.223599	0.164166
Fig 8C
		WT (RNA-seq 2m)		nrl-KO (RNA-seq 2m)		WT (qPCR 2m)									nrl-KO (qPCR 2m)									WT (qPCR 5m)						nrl-KO (qPCR 5m)
	nrl	1.12913	0.870867	1.3403	1.00998	1	1	1	1	1	1	1	1	1	4.71416	2.584	1.936	1.51	2.47935	3.08971	2.25	3.437	1.909	1	1	1	1	1	1	2.041	2.213	1.33	2.643	3.0675	2.81915
	nr2e3	0.849198	1.1508	1.30769	0.86912	1	1	1	1	1					1.073	1.548	2.416	0.583333	0.862832					1	1	1	1	1	1	0.801	0.383	0.418	0.616	0.379265	0.489076
	mafba	1.13402	0.865979	0.611226	0.635052	1	1	1							0.585	0.780859	0.630435							1	1	1				0.3	0.335227	0.261662

## Sheet: Fig 10
Fig 10B	number of TUNEL-positive cells per retinal section
		WT				nrl-KO
	5 mpf	0	1	0	0	2	1	1	2
	8 mpf	0	1	0	0	2	3	1	2
	9 mpf	2	1	0	1	7	5	8	6
	13 mpf	0	0	1		6	4	5
Fig 10F	number of Pcna-positive cells per retinal section
		WT							nrl-KO
	7 dpf	18	15	23	9	18	8	4	21	37	11	8	7	26	21	15	11	29
	1 mpf	51	57	64	69				35	42	80
	2 mpf	60	71						110	77
	5 mpf	61	74	10	33				48	14	33	37	37
	9 mpf	17	22						100	68
	18 mpf	11	3						26	50
	29 mpf	10	3	13	20				23	40	36

## Sheet: S1 Fig
S1C
	Distances from optic nerve head (um)	WT-1	WT-2	WT-3	WT-4	WT-5	WT-6	nrl-KO-1	nrl-KO-2	nrl-KO-3	nrl-KO-4	nrl-KO-5	nrl-KO-6
	-500	39.44	47.64	38.81	47.34	47.85	39.11	22.09	34.38	23.82	34.53	34.85	27.16
	-400	58.85	65.87	59.61	65.39	64.72	58.6	45.41	40.75	42.77	41.2	43.19	45.48
	-300	72.51	81.93	74.09	81.16	79.57	71.67	61.93	54.98	60.71	55.39	60.71	63.56
	-200	71.45	93.71	71.21	82.23	84.79	70.8	72.86	67.75	73.95	68.58	66.4	72.89
	-100	67.91	76.95	69.39	82.92	82.25	67.5	71.63	75.42	72.99	76.8	75.09	69
	0	0	0	0	0	0	0	0	0	0	0	0	0
	100	83.98	89.26	78.52	86.24	87.1	85.1	63.47	71.06	63.9	73.17	73	61.05
	200	100.72	100.9	99.79	95.86	98.79	101.48	72.63	88.11	72.19	88.66	85.75	71.12
	300	97.96	101.03	95.76	100.57	100.02	98.36	82.44	87.35	81.33	86.37	85.67	83.21
	400	100.88	105.33	97.19	104.1	104.52	100.35	90.37	92.42	90.51	93.66	91.46	90.72
	500	107.79	107.5	106.15	108.23	104.07	106.25	80.24	94.22	80.1	96.38	96.33	78.67
	600	101.36	103.79	99.88	101.11	99.51	100.95	66.76	74.9	67.93	76.82	77.12	69.28
	700	74.47	85.91	76	84.33	82.57	76.36	32.79	66.34	32.85	71.29	68.13	46.06
	800	29.26	53.53	34.43	53.37	50.37	25.79		42.42		47.6	47.37
S1F
	Distances from optic nerve head (um)	WT-1	WT-2	WT-3	nrl-KO-1	nrl-KO-2	nrl-KO-3
	-800			23.11	9.49	10.37	7.25
	-700	15.88	19.34	18.36	14.97	11.56	12.07
	-600	13.64	17.67	26.9	15.61	15.9	22.77
	-500	39.98	39.23	40.35	29.28	26.21	24.69
	-400	59.35	55.75	44.41	32.28	35.03
	-300	59.08	57.04	49.86	40.62	40.35	42.47
	-200	51.27	50.9	44.01	36.37	33.12	34.77
	-100	37.54	36.62	37.24	28.8	18.54	22.84
	0	0	0	0	0	0	0
	100	47	47.11	41.4	31.08	22.58	27.28
	200	56.14	55.39	51.75	45.34	42.99	32.37
	300	55.25	53.53	64.18	47.65	46.72	45.39
	400	54.36	53.05	63.08	43.55	42.35	40.32
	500	63.64	63.4	62	37.93	33.3	50.48
	600	62.94	64.08	57.19	38.27	39.87	55.22
	700	62.36	62.26	55.24	38.56	47.23	51.54
	800	61.59	64.48	55.06	33.38	47.33	49.6
	900	48.12	50.5	48.91	32.62	27.25	38.75
	1000	30.37	31.99	33.04	21.73	20.57	23.27

## Sheet: S3 Fig
S3A	thicknesses of the rod outer segment layer (um)
		WT												nrl-KO
	1 mpf	41.25	36.875	30.625	38.125	40.625	33.75	41.25	40	28.125				17.5	22.5	20	23.75	23.125	25	20	16.875	16.25
	2 mpf	45.9913	44.7483	42.2623	44.7483	48.4773	47.2343	38.5333	37.2902	36.6687	43.8782	44.4997	43.7539	19.3909	26.3518	27.0976	28.7135	24.1144	27.4705	18.2722	19.1423	24.2387	29.2107	26.3518	25.1088
	4 mpf	45.25	49.875	45.0625	46.4375	44.5625	41.875							36.6875	38.375	34.9375	39.375	33.1875	30.4375
	9 mpf	61.7117	60.3604	54.054	62.1622	87.8378	70.7207	50.9009	53.1531	57.2072	60.8108	63.0631	59.4595	30.8559	30.6306	29.009	32.6577	58.1081	44.1441	27.9279	33.5586	35.5856	28.8288	27.027	35.1351
	13 mpf	54.125	54.75	57.0625	56.5	65.4375	68.3125	74						40.8125	36.4375	44.5	49.75	34.75	38.8125	40.25
	18 mpf	45.4375	48	55.9375	53.125	54.6875	52.625	60.625	58.75	63.75	65.625	71.25	68.75	32.5	24.6875	30	27.5	34.375	36.875	29.375	24.375	20	26.25	23.125	30.625
S3B	numbers of rod outer segments per 100 um x 100 um
		WT	nrl-KO
		347	198
		287	191
		316	229
		280	212
		316	178
		346	181

## Sheet: S6 Fig
S6	mean expression levels of marker genes for each of the retinal cells types in scRNA-seq data
	Gene_name	Rod 1	Rod 5	Rod 11	Red/Green cone 3	UV/Blue cone 12	HC 9	BC 0	BC 2	BC 4	BC 7	BC 10	BC 13	BC 15	BC 17	BC 18	BC 19	BC 20	BC 21	AC 23	RGC 6	RPE 14	Muller glia 8	Astrocyte 22	Microglia 16
	rho	1691.34	771.488	687.592	67.4162	76.8107	69.3873	114.273	110.397	105.664	96.1403	83.0917	56.5139	84.4688	77.6021	63.7168	82.1194	92.5153	54.8958	128.539	73.3725	91.2437	101.988	135.264	68.3809
	rhol	16.2424	3.36466	4.78085	0.920377	1.49302	0.70797	1.29199	1.18559	1.15091	1.11885	0.989489	0.502257	1.11438	1.6568	0.776699	0.794616	1.11008	0.974236	1.18123	0.810455	1.01683	1.38915	2.47953	0.899427
	gnat1	118.112	29.9596	58.094	5.43712	7.93605	6.62843	9.70043	10.2276	10.4031	8.54163	8.01186	6.19915	6.46936	7.10815	6.2307	6.76126	9.98629	5.20788	8.58688	5.95905	12.0803	9.28229	11.2195	6.49631
	gngt1	118.082	44.1068	43.9024	5.96982	8.37907	8.0434	11.1089	10.749	10.9232	9.10765	9.20061	5.23598	7.43383	8.17617	6.4653	8.55837	10.448	5.25501	10.8128	7.30733	9.55837	10.4602	12.0672	5.76306
	saga	44.1478	7.22009	8.1557	2.14144	3.38364	2.36077	3.86104	3.71295	4.48689	3.04482	3.23069	2.42379	2.74824	3.16492	2.25312	3.06362	2.56314	1.71702	5.54479	2.31555	3.71671	3.9682	4.64268	2.66063
	sagb	21.406	4.54402	10.7517	1.38933	2.12411	1.40611	2.30333	2.70874	2.35263	2.42167	1.71201	1.11676	1.488	2.15969	1.75724	1.6739	3.26001	0.462497	2.67806	1.67697	2.16753	2.10903	1.65155	1.06789
	cnga1a	60.8959	7.60873	11.7135	2.23961	4.54418	1.63393	2.91666	2.77459	3.0618	2.09713	2.03652	1.61453	2.13345	2.52777	1.56758	2.49134	2.36938	1.58404	2.91727	1.86909	1.93931	3.22679	5.81061	2.06269
	cnga1b	35.8341	8.05951	13.9081	1.56993	2.88418	1.32349	2.13126	2.34599	2.19972	1.59693	1.95016	1.34093	1.25174	2.06862	1.6122	2.08299	1.79709	0.912825	2.62017	1.38435	1.86777	2.14234	3.83018	1.67302
	guca1a	12.1372	5.81154	7.39351	0.623266	0.915766	0.754036	1.30809	1.24719	0.88272	1.25863	1.0789	1.2052	1.12946	0.72044	1.10197	1.13152	1.92022	0.628199	1.00703	0.510447	1.20328	1.06466	2.04728	1.11977
	guca1b	17.8722	4.25339	12.3276	1.27693	1.32924	1.33987	2.06669	1.82731	1.95387	1.2476	1.54571	1.24097	1.74578	1.81881	0.966968	1.38956	1.60345	0.858189	1.56783	1.2165	1.941	2.05959	1.98296	0.78434
	opn1lw2	2.40546	3.35385	0.746822	10.365	0.579364	1.02316	2.2105	2.40071	1.96114	1.77185	1.83328	1.62851	1.48505	1.13904	1.35326	1.20933	2.05886	1.4417	1.51734	1.03324	2.42528	1.74384	1.20613	1.44758
	opn1mw2	4.95241	10.6117	7.57574	66.4629	2.48143	3.17786	7.89497	6.76032	6.32987	7.09983	6.7482	4.1035	6.01478	7.0107	5.19901	4.072	10.5119	9.27946	8.52996	4.93038	6.50879	4.74068	4.76259	5.26466
	opn1mw3	2.66048	7.17933	11.1685	26.683	2.31317	1.46173	2.85004	2.88589	2.85369	1.98259	2.01815	3.13259	1.93983	1.62048	1.03359	3.09875	2.46465	1.82624	0.763059	1.67467	3.86173	1.42064	0.746715	1.46068
	arr3a	18.2073	40.6674	19.1056	197.613	11.3345	15.4228	30.7109	29.644	28.9068	27.0054	22.1628	18.6476	22.2486	24.9188	18.2542	20.7318	28.0262	26.2383	19.9175	17.4611	34.3817	19.586	17.9557	19.1271
	six7	0.524555	0.990724	0.412033	3.92567	1.4849	0.366082	0.432869	0.445801	0.382294	0.445625	0.537139	0.2236	0.408558	0.355231	0.245671	0.170867	0.297973	0.499811	0.110323	0.319465	0.493572	0.305672	0.886738	0.209489
	opn1sw1	8.12364	8.79047	4.36993	4.34288	113.308	4.35641	8.40423	8.30929	8.95549	7.37524	6.06134	4.58908	5.63225	6.22842	5.25613	6.08356	6.47436	4.60589	6.60601	5.32291	7.25311	6.21551	7.32649	5.51201
	opn1sw2	9.78504	12.1721	3.85793	10.1431	281.071	6.98098	9.25556	8.97659	9.6989	8.17946	6.12621	4.83702	6.50718	6.00164	4.50426	6.29261	9.49962	5.33058	8.26728	5.95116	7.34862	8.11735	5.20856	4.43646
	arr3b	5.04839	6.53878	3.69074	7.24926	132.022	3.25473	6.56372	6.28876	6.59746	5.97842	4.23767	4.13909	4.47553	5.47001	3.30448	4.57164	6.19833	3.92493	3.36279	3.64262	6.69565	4.61317	4.03353	5.02574
	tbx2a	0.150054	0.18802	0.364886	0.148464	1.19215	0.0317582	0.52529	0.62754	0.203511	0.402926	0.212443	0.0757949	0.123383	0.101611	0.055765	0.0816327	0	0	0	0.628571	0.177719	0.910952	0	0
	tbx2b	0.0702504	0.109455	0.205667	0.0623302	1.40319	0.197379	0.434541	0.183766	0.116884	0.099282	0.206387	0.108373	0	0.389375	0.736824	0	0	0.0437063	0.510986	0.639298	0.199765	0.479411	0.250424	0
	gnat2	10.9751	20.0988	9.89418	79.1787	64.1384	8.7622	15.7448	13.6693	14.0985	14.9663	10.7961	9.36924	10.9078	13.3282	7.81876	8.94458	12.561	10.5578	12.6612	9.149	15.2078	11.2718	10.6138	8.1837
	gngt2a	5.55223	10.7713	4.62832	42.4252	20.6379	3.32111	6.24112	5.68642	6.05757	5.38794	4.23169	3.21718	4.54084	5.62977	3.0007	3.99574	4.70588	5.92949	3.28516	3.89904	7.03704	5.15345	5.00838	3.89591
	guca1c	8.52338	13.4406	8.05733	53.1586	46.2283	5.74631	10.3827	10.6738	10.0948	12.1094	7.72199	6.37952	7.63171	7.11291	5.81267	8.64073	9.13442	6.44237	7.23208	6.09153	11.2065	7.47531	6.64363	6.95948
	cnga3a	1.1257	2.38822	1.56459	9.8179	7.62902	0.830822	1.69536	1.70326	1.43996	1.89877	1.22106	1.10566	1.21015	1.18943	1.22303	0.908169	1.24397	1.10875	0.417519	1.06198	1.64923	1.08682	1.14138	0.465675
	cnga3b	0.265162	0.482342	0.140301	2.14174	1.02448	0.209056	0.237902	0.355555	0.29941	0.516084	0.186783	0.252527	0.445289	0.217306	0.353148	0.0307456	0.117387	0.456061	0.408387	0.217102	0.358482	0.23041	0.22098	0.211022
	onecutl	0.00977488	0.0520113	0.0884183	0.00203189	0.00832657	1.16996	0.0392921	0.0480375	0.0328311	0	0	0	0	0	0	0	0	0	0	0.0108946	0	0.0345613	0	0
	onecut2	0.0052679	0.0221941	0.0195674	0	0	1.31738	0.0260895	0.0272246	0.0481982	0	0.0217647	0	0	0	0	0.05743	0	0	0	0.0647915	0	0.00555934	0.125805	0
	lhx1a	0.0268888	0.0601421	0.0167744	0.00498455	0.0260058	1.12016	0.0163342	0.0608148	0.086258	0.031098	0.0373885	0.059093	0.0420292	0.0721267	0	0.108696	0.123879	0	0	0	0	0	0	0.040332
	rem1	0.0290261	0.0286502	0.222785	0.0178026	0.00572929	3.53288	0.0487201	0.129534	0.0385705	0.139085	0.0282359	0.0708309	0	0	0	0.0884956	0.0711784	0.0504154	0	0.0824961	0.0578245	0	0	0
	gad1b	0.763768	1.4842	0.395808	0.473813	0.302945	20.9008	1.12419	1.10184	1.01099	1.30408	0.79898	0.763438	1.11874	1.4852	0.369309	1.21501	0.960333	0.75375	0.872882	4.39401	0.963761	1.02364	0.761019	0.719704
	tnr	0.0507845	0.128258	0.0914519	0.0232557	0.0370619	5.04918	0.0179954	0.0863751	0.0501274	0.0136987	0.019993	0.0630076	0	0.0749738	0	0.0474777	0	0	0.259719	0.214683	0.437774	0.522157	0.184891	0.0905017
	isl1	0.0282401	0.451169	0.339049	0.141072	0.0646182	3.77727	3.73326	0.209973	0.144774	0.076601	1.26846	0.174604	0.0593535	2.505	2.58268	0.260535	0	5.39024	0.23084	0.840076	0.129913	0.291152	0	0.0875994
	gng13b	0.221731	0.689933	0.541673	0.169052	0.0107609	5.43266	4.73566	1.44445	2.28561	1.20883	2.28513	0.658403	2.96374	1.51916	5.60384	2.317	2.08652	9.11723	0.710395	3.35535	0.475316	0.767103	0	0.521939
	prkcea	0.692572	0.724978	0.542103	0.517413	0.305002	1.81497	2.04691	1.28729	2.10155	1.59623	2.74736	1.95077	2.0386	2.71732	6.92207	1.34635	0.840246	4.10809	0	0.64979	0.669463	0.464224	0.167353	0.268899
	neurod4	0.132814	0.615731	0.777148	0.167258	0.0345782	0.16639	2.00663	1.7742	3.90023	1.40466	0.47498	3.31356	3.01256	4.17457	2.61555	4.09016	2.08042	0.240592	0	0.70461	0.277961	0.453411	0.21449	0.19679
	cabp5a	15.7254	47.4492	6.70216	6.82557	14.5861	8.43115	354.78	198.851	491.49	194.338	1243.69	1290.99	130.959	497.074	608.934	53.9787	503.516	62.6713	22.0794	31.5676	18.9461	43.158	14.9627	20.9121
	rs1a	1.80384	7.26284	4.39855	1.07077	0.41167	1.79988	103.442	56.9523	3.79759	19.7995	6.88378	1.96217	167.429	84.9705	47.7165	29.3761	31.0147	34.202	0.0367744	6.48725	3.86121	9.25973	3.49983	3.11594
	vsx1	0.237631	1.23197	1.69032	0.263417	0.116308	0.63482	8.37408	17.2714	9.06991	8.59431	0.392543	3.13953	17.8258	2.99325	21.8584	11.9463	15.5813	23.4437	0.87994	0.763663	1.08388	0.712213	0.410083	0.611316
	gnb3a	0.0631746	0.547393	0.402108	0.104825	0.0368253	0.0874036	5.80795	1.58076	0.202802	1.38336	2.10511	0.161948	1.81298	6.25844	5.01752	0.479998	1.16411	9.762	0	0.315516	0.122678	0.533222	0	0.306491
	samsn1a	0.201643	0.489736	0.821918	0.677053	2.01487	0.149378	2.39594	2.15571	1.73308	0.217002	6.16377	1.01093	1.29732	0.34833	2.42748	2.65855	2.92735	4.97512	0	0.236589	0.0530514	0.379753	0.533739	1.37552
	lhx4	0.129424	0.171328	0.329144	0.077795	0.0686194	0.0605783	0.418932	1.14722	1.76371	1.98518	3.13766	4.80694	0.841396	0.17673	9.88416	1.91608	0.833519	11.541	0.291104	0.119902	0.117034	0.136886	0.213748	0.122751
	lhx2b	0.0274008	0.0250222	0.0176404	0.00438966	0.0139656	0	0.0176852	0.0100681	0.0147701	0.0225487	0	0	0.0345767	0	0	0	0	0	5.37401	0.107002	0.019857	0.233651	0	0
	lhx9	0.00623616	0.0108396	0.1792	0	0.00369359	0.0159742	0.0240985	0.0320202	0.0322614	0.0535661	0	0	0	0.105655	0	0	0	0	6.62957	0.680607	0.0557414	0.701289	0	0.131139
	islr2	0.0405746	0.144546	0.0556161	0.00971389	0.0299506	0.00912435	0.0431999	0.0774018	0.109091	0.0378558	0.0476422	0.0709162	0	0	0.0575323	0.0474777	0.545707	0.0675201	58.0087	0.769958	0	0.0719597	0.01854	0
	kidins220a	0.0329985	0.0282399	0.083042	0.0351792	0.0077512	0.0197645	0.0605101	0.0313742	0.0331584	0.0173743	0.0815736	0.0403145	0.0692457	0	0	0.0677966	0.151304	0.0757576	49.4704	0.0974086	0.556628	0.00642528	0	0
	kcnip1b	0.0952894	0.139061	0.0174717	0.059374	0.0266832	0.0861728	0.207454	0.17409	0.197389	0.269802	0.349534	0.200717	0.0620201	0	0.0532388	0	0.209611	0	44.6175	1.33518	0.061169	0.256229	0	0
	slc6a9	0.348002	0.525251	0.160795	0.0961722	0.283498	0.178293	0.545586	0.348299	0.56179	0.766161	0.282654	0.295691	0.417301	0.379325	0.0385603	0.429902	0.610562	0.0791891	51.6586	7.201	0.517318	0.884125	0.602434	0.172804
	pou4f1	0.0325465	0.0751022	0.00959507	0.0079482	0	0.0572384	0.0370866	0.0146295	0.021553	0.0245449	0.0388148	0.00713582	0.0666684	0	0	0	0	0	0.0932192	0.988613	0	0.137649	0	0
	pou4f2	0.0340475	0	0.0262382	0.00799732	0	0	0.0404659	0.0494858	0.0456184	0	0	0.0263678	0	0	0	0	0	0	0	0.381448	0	0.0331794	0	0
	cabp1b	0.0789694	0.171472	0.0658983	0.0337694	0.0601787	0.0572683	0.130762	0.16256	0.126196	0.225367	0.0477183	0.112617	0	0	0.149522	0.133145	0	0.201551	0	4.11091	0.239498	0.267826	0	0.189113
	syt2a	0.120187	0.259672	0.0404799	0.0484757	0.0728142	0.0501394	0.152301	0.122328	0.146894	0.224849	0.0940004	0.116248	0	0.0978521	0.320893	0	0.196121	0.163741	0.82157	5.01791	0.0970874	0.379054	0	0.0696235
	grin1a	0.455472	1.55122	0.518418	0.272772	0.359723	6.13641	0.570377	0.591108	0.629577	0.285587	0.333447	0.127264	0.656271	0.278452	0.523828	0.355953	0.41212	0.315666	1.09915	17.6002	0.56856	1.18007	0.535104	0.428323
	gap43	0.0353733	0.202857	0.115691	0.0199107	0	0.0139512	0.0730014	0.0484849	0.0825583	0.0953125	0.0618252	0.0326509	0.0713572	0.157437	0	0	0	0	1.6007	1.26219	0.0988142	0.0185364	0	0
	rpe65a	0.167459	0.182679	0.0566959	0.0811371	0.0194114	0.034516	0.331719	0.187653	0.301206	0.368496	0.0784483	0.224161	0.136278	0.240393	0	0.0564972	0.171077	0	0	0.0928898	37.5928	0.255769	0	0.151048
	rgrb	0.695684	1.31509	0.483436	0.348797	0.13904	0.592357	1.08715	1.14789	0.917828	0.84542	0.732866	0.834302	1.59981	1.02201	0.472948	0.750032	0.301953	0.349928	0.810176	0.757937	233.164	0.965674	0.37846	1.34795
	rdh5	0.0474742	0.0716542	0	0.00198683	0.0949387	0.0397633	0.0748511	0.0387809	0.0351526	0.105569	0	0	0	0.156564	0	0	0	0	0	0.0342522	5.7783	0.0122501	0.0801147	0
	rdh8a	3.09632	1.74628	3.84934	1.93277	1.67398	0.842357	0.83932	0.748615	0.74759	0.763829	0.469388	0.444352	0.728899	0.865792	0.532717	0.667189	0.300638	0.579649	0.441909	0.565618	33.7336	2.34801	0.522864	0.930174
	lratb.2	0.0145103	0	0	0	0	0	0.0291898	0.0303224	0.0220295	0	0	0	0	0	0	0.044843	0	0	0	0.0302502	3.36746	0	0	0
	pmela	0.0658403	0.196795	0.0485527	0.0434682	0.00765478	0.0872048	0.105479	0.143871	0.125042	0.0386942	0.160413	0.045976	0.0627392	0.154901	0.0479246	0	0.222742	0	0.23084	0.0220398	26.9267	0.0853262	0.01854	0.492514
	rlbp1a	0.522737	1.10809	0.649887	0.310041	0.163884	0.295958	1.03635	0.558463	0.758669	0.693181	0.731212	0.466819	0.400818	0.493023	0.096161	0.421128	0.573299	0.852062	0.744275	1.5653	0.379285	34.5052	0.85045	0.910067
	sox2	0.0258557	0.0500564	0.111962	0.0299895	0	0.0384971	0.0229149	0.0219413	0.0523428	0.0187477	0.0302763	0	0.0351761	0.0615233	0	0.0754006	0.0937734	0.118432	0	0.453992	0	2.10557	0.298364	0.0195412
	inhbaa	0.0283548	0.0704463	0.0163197	0.0160625	0.0222756	0.0272769	0.0436821	0.0440374	0.0160911	0.0489749	0.010755	0.0510256	0.0844409	0.102738	0	0.101138	0	0	0	0.274661	0	4.0249	0	0.122535
	glula	3.10225	4.09623	3.05313	1.75679	1.43359	1.96546	4.25392	14.3577	9.97837	3.16135	2.21985	1.59035	8.59515	4.38898	1.44202	4.04678	2.73433	4.08209	5.23337	12.7682	21.2023	140.779	3.00898	6.27887
	glulb	0.0476092	0.0993734	0.0691706	0.0335567	0.0176592	0.0283153	0.0795959	0.00960061	0.0395489	0.0653109	0.0352164	0.0614134	0	0.124157	0.0105071	0	0.117387	0.0462877	0.186945	0.10421	0.446083	1.61714	1.1889	0.103152
	gfap	0.0475691	0.0398974	0.075511	0.0381253	0.00507903	0.0428413	0.114544	0.0829183	0.0314225	0.133343	0.0644925	0.07692	0.0886203	0.227221	0.0523538	0	0.0880406	0	0	0.250418	0	4.51373	1.11784	0.157944
	vim	0.069529	0.137147	0.211985	0.0619057	0.0077512	0.10129	0.11715	0.104204	0.0393693	0.0987141	0.0818786	0.0321771	0.0539776	0.161115	0.10577	0	0	0	0.0736106	0.418255	1.17009	1.30449	25.0965	0.0160468
	s100b	0.00764252	0.0191105	0.184014	0	0	0	0.0103801	0.0207181	0	0	0	0	0	0	0	0	0	0	0	0.0469324	0	0.103765	6.05399	0
	olig2	0	0.004645	0.246074	0.00403997	0	0	0	0.0263319	0.0362537	0.0148342	0.0243089	0	0	0	0	0	0.123879	0	0	0.0048487	0	0.124199	12.4469	0
	plp1b	0.0341596	0.0679387	0.00866821	0.0520991	0.0289832	0.00802074	0.0155792	0.0255818	0.023131	0	0.0336364	0	0	0.0982415	0	0.0307456	0	0	0.356056	0.0438635	0.00679625	0.100761	72.7913	0
	fabp2	0	0.00935491	0	0	0	0	0	0.0465906	0.0157968	0	0	0	0.0545673	0	0	0	0	0	0	0	0	0	7.1565	0
	cldnk	0.0653343	0.0388773	0.0114894	0.0247031	0.00780907	0.0109178	0.0757902	0.033626	0.0349021	0	0.0947843	0.0481545	0	0	0.0952118	0	0	0	0	0.00593182	0.200581	0.0610771	181.693	0
	cd59	0.0426194	0.0528315	0.0153583	0.0487794	0	0.0437829	0.139544	0.0381989	0.0555461	0.0220932	0.020964	0	0	0.0762079	0.310998	0.0643604	0	0		0.0632031	0.0677322	0.461595	155.322	0.0461178
	mpeg1.1	0.0204628	0	0	0.00150763	0	0	0.010028	0	0.0171795	0	0	0	0	0	0	0	0	0	0	0	0	0	0	1.2384
	lcp1	0	0	0.0137169	0	0	0	0.00827643	0	0	0.0250128	0	0	0.0539328	0.072338	0	0	0	0	0	0	0.0645161	0.00583481	0	5.83483
	ncf1	0	0.0116004	0	0.00406115	0	0	0	0	0	0	0	0	0	0	0	0	0	0	0	0	0	0.0191703	0	2.07288
	apoc1	0.519258	2.15556	0.156357	0.451623	0.0907253	0.694155	0.848913	1.0169	0.87299	0.53684	0.639744	0.343091	0.49674	0.487343	0.385235	1.02867	0.560789	0.444412	0.949606	0.328231	0.912355	2.51889	2.77196	487.552
	c1qb	0	0	0	0	0	0	0	0	0	0	0	0	0	0	0	0	0	0	0	0	0	0	0	3.24034
	c1qc	0.011012	0	0	0	0	0.0122872	0	0	0	0	0	0.0419076	0	0	0	0	0	0	0	0	0	0	0	1.99609

## Sheet: S8 Fig
S8A	mean expression levels of genes in the large MAF family based on scRNA-seq data
		nrl	nr2e3	mafba	mafbb	mafa	mafb	mafaa
	BC-0	0.061587	0.088307	0.060059	0.007533	0.014879	0.009829	0.010539
	Rod-1	1.41834	1.11781	0.63074	0	0	0	0.025981
	BC-2	0.098407	0.047288	0.097829	0	0.016194	0.017685	0
	Cone-3	0.059229	0.090103	0.078282	0	0.002	0	0.002295
	BC-4	0.207075	0.073138	0.108503	0	0.011659	0.023382	0
	Rod-5	0.390111	0.189104	0.217614	0	0.023863	0.026352	0.024384
	RGC-6	0.097813	0.107783	0.018344	0.042523	0.042232	0.02843	0.045012
	BC-7	0.063588	0.091938	0	0.03937	0.036726	0	0
	Muller glia-8	0.110778	0.112412	0.26597	0.036244	0	0.006625	0.003625
	HC-9	0.059888	0.067347	0.037975	0	0	0	0
	BC-10	0.086362	0.100519	0.059098	0.037291	0	0	0
	Rod-11	1.04951	0.850854	0.990305	0	0	0	0.007863
	Cone-12	0.118153	0.100038	0.055393	0	0	0	0.005174
	BC-13	0.063602	0	0.279811	0	0	0	0
	RPE-14	0.046444	0.061214	0.174207	0.028361	0.03201	0	0
	BC-15	0.040891	0.048351	0	0	0	0	0
	Microglia-16	0.121292	0.08998	1.1034	2.18804	0.104835	0	0
	BC-17	0	0.075355	0	0	0	0	0
	BC-18	0.108757	0.055785	0.086433	0	0	0	0
	BC-19	0.044126	0.157093	0	0	0	0	0
	BC-20	0.168956	0	0.056832	0.086996	0	0	0
	BC-21	0	0.138076	0.1606	0	0	0	0.062438
	Astrocyte-22	0.099265	0.288126	0.078466	0	0.088263	0	0
	AC-23	0	0	0	0	0	0	0
