# Supplementary material for: Rod genesis driven by mafba in an nrl knockout zebrafish model with altered photoreceptor composition and progressive retinal degeneration
Source: PLoS Genet. 2022 Mar 4;18(3):e1009841. doi: 10.1371/journal.pgen.1009841 (PMC8926279; doi:10.1371/journal.pgen.1009841)
Supplement: S3 Dataset — (XLSX) [file pgen.1009841.s015.xlsx]

## Sheet: AllGene.avg_exp
S3 Dataset. Retinal cell clusters and corresponding gene expression data from scRNA-seq
Gene_ID	Gene_name	BC 0	Rod 1	BC 2	Red/Green cone 3	BC 4	Rod 5	RGC 6	BC 7	Muller glia 8	HC 9	BC 10	Rod 11	UV/Blue cone 12	BC 13	RPE 14	BC 15	Microglia 16	BC 17	BC 18	BC 19	BC 20	BC 21	Astrocyte 22	AC 23
ENSDARG00000002968	a1cf	0	0	0	0	0	0	0	0	0	0	0	0	0	0	0	0	0	0	0	0	0	0	0	0
ENSDARG00000056314	a2ml	0	0	0	0	0	0	0	0	0	0	0	0	0	0	0	0	0	0	0	0	0	0	0	0
ENSDARG00000102274	aaas	0.0518814	0.0705784	0.0544368	0.0824124	0.0561774	0.0260953	0.0638764	0.0440295	0.0705449	0.038651	0.0467044	0.100174	0.0380079	0.0326291	0	0.0890742	0.187617	0.147587	0	0	0	0.0320283	0	0.065609
ENSDARG00000012468	aacs	0.0210987	0.0202679	0.0147297	0.0213348	0	0.0101801	0	0.0591275	0.0309536	0	0.0305687	0	0.00490286	0	0	0	0	0	0	0.103896	0	0	0	0.260295
ENSDARG00000063621	aadac	0	0.0221742	0.0175698	0.00454312	0.0106524	0	0	0	0	0	0.020467	0	0.00845785	0	0	0	0	0	0	0	0	0	0	0
ENSDARG00000044802	aadacl4	0.00966873	0	0	0	0	0	0	0	0.0042414	0	0	0	0	0.029439	0	0	0	0	0	0	0	0	0	0
ENSDARG00000011410	aadat	0	0	0	0.00207337	0	0	0	0	0	0	0	0	0	0	0	0	0	0	0	0	0	0	0	0
ENSDARG00000041170	aagab	0.162888	0.0845469	0.157635	0.0522859	0.13273	0.0714015	0.174126	0.0700683	0.115583	0.278168	0.126515	0.0828925	0.0155071	0.228012	0.0988046	0.158483	0.0303465	0.373176	0.128193	0	0.0443105	0.154397	0	0.418975
ENSDARG00000011855	aak1a	0.0289404	0.0679443	0.0427567	0.126738	0.0584739	0.0351116	0.0233761	0.0079923	0.00499277	0.00811435	0	0.0314459	0.0563841	0.0373225	0	0	0	0	0	0	0	0	0	0
ENSDARG00000077686	aak1b	0.037323	0.0329547	0.0285011	0.0508025	0.0347985	0.0296199	0.0191496	0	0.0363291	0.058722	0.022154	0.0123924	0.0795365	0.0410956	0	0.201871	0	0.0669142	0	0.0813008	0	0	0	0
ENSDARG00000103957	aamdc	0.173943	0.0459313	0.135247	0.050321	0.150936	0.0652399	0.16711	0.222853	0.218186	0.0221393	0.0572158	0.0402975	0.0537372	0.234772	0.02079	0.364965	0.0348184	0.249915	0.256356	0.286219	0.21017	0.182956	0.0748894	0.112077
ENSDARG00000045019	aamp	0.362891	0.276619	0.308974	0.145499	0.317817	0.15361	0.328813	0.332537	0.190153	0.243603	0.155648	0.175799	0.0551249	0.136943	0.183264	0.321269	0.241834	0.251566	0.314714	0.060241	0.549908	0.0663764	0.134691	0.569784
ENSDARG00000036567	aanat1	0.693311	4.50389	0.751632	0.66072	0.677873	1.54795	0.619151	0.693204	0.574158	0.624421	0.49195	2.92707	0.788518	0.636648	0.636171	0.738793	0.576713	0.768018	0.1962	0	0.910915	0.517216	1.15707	0.0823913
ENSDARG00000079802	aanat2	0.391193	0.792456	0.465635	1.58799	0.331794	0.789855	0.294248	0.423652	0.221026	0.287623	0.379715	2.38471	0.30549	0.395106	0.634077	0.412899	0.620424	0.292176	0.220104	0.587238	0.246706	0.233871	0.248037	0.0735489
ENSDARG00000018658	aar2	0.115968	0.147466	0.142173	0.131316	0.215097	0.134232	0.249191	0.134848	0.13401	0.110422	0.0461622	0.149474	0.106953	0.123719	0.0922027	0.214539	0.0516743	0.205052	0.156514	0.159375	0.277635	0.0640566	0.276077	0
ENSDARG00000069142	aars	0.216511	0.235314	0.143952	0.243287	0.145671	0.190792	0.289156	0.0891534	0.067565	0.215043	0.350507	0.264217	0.31707	0.161224	0.0461451	0.0658905	0.102205	0.072338	0.0584317	0.222271	0	0.157994	0	1.09077
ENSDARG00000107385	aars2	0.00630826	0	0.0322119	0.00930741	0.0120609	0	0	0.0134461	0	0.0215845	0.0433638	0	0	0.162054	0.0258532	0	0	0	0	0.118865	0	0	0	0.0823913
ENSDARG00000015747	aarsd1	0.0181302	0	0.0253622	0.0167384	0.0154207	0	0.0548639	0.0703302	0.0552801	0.0148811	0.0349625	0.0507462	0.0521661	0.0211905	0.02079	0	0.124383	0.0749738	0.0327947	0	0	0	0	0.334806
ENSDARG00000022730	aasdh	0	0	0	0.00192497	0	0	0.00612157	0	0	0	0.0343667	0	0.00726785	0	0	0	0	0	0	0	0	0	0	0
ENSDARG00000037501	aasdhppt	0.109382	0.0187496	0.0321838	0.00917003	0.0445934	0.0113187	0.0551616	0.117142	0.0929426	0.148764	0.0419029	0.118722	0.0386456	0.043671	0.01374	0.0496445	0.023231	0.142658	0	0	0	0.107712	0.0784665	0
ENSDARG00000051816	aass	0.0678455	0.119909	0.0123028	0.135673	0.0886259	0.0821004	0.00662199	0.0232409	0.0656945	0.0599433	0.0371448	0	0.0793533	0	0.10863	0	0	0	0	0	0	0	0.298502	0
ENSDARG00000025467	aatf	0.0599437	0.0335646	0.0839563	0.0210489	0.0374889	0.038415	0.100401	0.172675	0.024394	0.105589	0.045926	0.0780548	0.00748631	0.0855506	0	0.10677	0.0286193	0.0806029	0	0	0	0	0	0.117902
ENSDARG00000078222	aatka	0.0300367	0.0232071	0.115891	0.00370006	0.0542562	0.0523385	0.216161	0.14849	0.0294525	0.0203573	0.0665962	0.00993477	0	0.0717978	0	0.0592473	0.120805	0.0511915	0.0970644	0.0578871	0.205444	0.0923873	0.0996751	0
ENSDARG00000104442	aatkb	0.0366299	0.00839624	0.0373377	0	0	0.0553256	0.222387	0	0.0168968	0	0.0110384	0	0.00783246	0.0332519	0	0	0	0.0560742	0	0	0	0	2.03535	0
ENSDARG00000006031	abat	0.158138	0.140209	0.205186	0.0951344	0.122378	0.135729	1.08873	0.200354	0.759783	0.549591	0.13093	0	0.0230275	0.229482	0.0101317	0.268482	0.208847	0.0982415	0.0913613	0	0.35354	0.107763	0.382949	0
ENSDARG00000074749	abca12	0.00446249	0	0	0.00432171	0	0.00682656	0	0.0383197	0.0308094	0.0104064	0	0	0	0	0.0243784	0	0.0139686	0	0	0	0	0	0	0
ENSDARG00000074635	abca1a	0.881054	0.0435194	0.480135	0.0159909	0.265085	0.242322	0.337669	0.472715	0.350564	0.0618254	0.960253	0.19487	0.0230275	0.268438	1.64238	0.429028	0.178027	1.28998	0.505165	0	0.595089	0.274761	0.059838	0
ENSDARG00000079009	abca1b	0	0	0.016001	0	0	0	0	0	0	0.0122872	0	0	0	0	0	0	0.535181	0	0	0	0	0	0	0
ENSDARG00000013500	abca2	0.272304	0.0215875	0.222809	0.0360053	0.25123	0.038866	0.252014	0.0425596	0.102335	0.0654135	0.180232	0.00528533	0	0.197387	0.0748503	0.150144	0.142809	0.110889	0.0105071	0.0552486	0	0.236536	2.89123	0
ENSDARG00000100524	abca3b	0.0209994	0.0324755	0.0396581	0.0420973	0.0373835	0.0618493	0.122871	0.0657873	0.0309929	0.0752022	0.170645	0.0159656	0.0366307	0	0.0296736	0.221696	0.021165	0	0.0415515	0.079602	0.240405	0.185672	0	0
ENSDARG00000057169	abca4a	0.157837	0.289942	0.10353	0.330785	0.0876696	0.187677	0.0178254	0.107987	0.110632	0.0559535	0.187113	0.236916	0.343068	0.197307	0.526562	0.251299	0.125426	0.147634	0.193949	0.509072	0.170378	0.138749	0.01854	0
ENSDARG00000062661	abca4b	0.229425	1.49986	0.197941	0.856517	0.144017	0.873318	0.196167	0.23878	0.155241	0.0787803	0.127487	0.600245	0.753992	0.139259	0.156183	0.13785	0	0.221271	0.340562	0.156225	0.148792	0.259837	0.114901	1.02201
ENSDARG00000074041	abca5	0.0661942	0.0108259	0.0982329	0	0.0313264	0.0136046	0.0727394	0.0300535	0.0216052	0.127667	0	0.00532871	0	0.107384	0.0664894	0	0	0.176913	0.113533	0.15392	0	0.0428816	0.217283	0.364847
ENSDARG00000061591	abcb10	0.00535576	0.00722568	0.0571712	0.0198582	0.00757507	0.0156024	0.0402878	0.0323235	0.0985219	0.0829437	0.0317615	0.0159162	0.0416861	0.0568286	0.0320102	0	0	0	0	0	0	0.154397	0.0784665	0
ENSDARG00000011573	abcb11a	0	0	0	0	0	0	0	0	0	0	0	0	0	0	0	0	0	0	0	0	0	0	0	0
ENSDARG00000070078	abcb11b	0	0	0	0	0	0	0	0	0	0	0	0	0	0	0	0	0	0	0	0	0	0	0	0
ENSDARG00000010936	abcb4	0	0	0	0	0	0	0	0	0	0	0	0	0	0	0	0	0	0	0	0	0	0	0	0
ENSDARG00000021787	abcb5	0	0	0	0.00388942	0	0	0	0	0	0	0	0	0	0	0	0	0	0	0	0	0	0	0	0
ENSDARG00000063297	abcb6a	0	0	0.0166193	0.013959	0	0.0298554	0	0.0142749	0	0	0	0	0.0108904	0	0	0	0	0.0706814	0	0	0	0	0	0
ENSDARG00000074254	abcb6b	0	0	0	0	0	0	0	0	0	0	0	0	0	0	0	0	0	0	0	0	0	0	0	0
ENSDARG00000062795	abcb7	0.0703153	0.0679852	0.0185311	0.0661917	0.0611725	0.00955523	0.029877	0.0346223	0.00554225	0.0693113	0	0.0653503	0.0822438	0.0815192	0.0408688	0.0666684	0.0124017	0.0883939	0	0	0.0867152	0	0	0
ENSDARG00000056672	abcb8	0.140769	0.0563011	0.127662	0.211261	0.0967276	0.112231	0.0911268	0.157953	0.0323146	0.0675799	0.0375403	0.23682	0.174972	0.104209	0.0737714	0.0468845	0.0226876	0.172925	0	0.0529451	0.243708	0.245676	0	0
ENSDARG00000056200	abcb9	0.0285673	0.0298376	0	0.0150291	0.0188002	0	0.00434814	0.022243	0.0189538	0.012859	0.0175864	0	0.0272	0	0.0915751	0	0	0	0	0	0	0	0	0
ENSDARG00000104719	abcc1	0.058619	0.0222314	0.0587052	0.0978954	0.0442676	0.0241041	0.0225634	0.0252696	0.0413928	0.085192	0.0295233	0.0155677	0.0663297	0	0.217946	0.0966296	0	0	0.0385603	0	0	0.0510955	0	0
ENSDARG00000077988	abcc10	0.0169004	0.0342729	0	0.013694	0.0151857	0.00262025	0	0	0.0133361	0.0153175	0	0.0581045	0.0370651	0	0.0707122	0	0	0	0.0661682	0.0968523	0.0364087	0	0.139488	0
ENSDARG00000013050	abcc12	0	0.0035585	0	0	0	0	0.0132229	0.0310001	0.0706222	0	0	0	0	0	0	0	0	0	0	0	0	0	0	0
ENSDARG00000062519	abcc13	0.0121474	0	0.0294216	0.0472884	0.0457212	0	0	0	0	0	0	0	0.0127292	0.0524795	0	0	0	0	0	0	0.0968129	0	0	0
ENSDARG00000014031	abcc2	0	0.00590429	0	0	0	0	0	0	0	0	0	0	0	0	0	0	0	0	0	0	0	0	0	0
ENSDARG00000096662	abcc3	0	0.00626893	0	0.00714136	0.0133265	0	0.00414934	0	0	0	0	0	0.00653766	0	0	0	0	0	0	0	0	0	0	0
ENSDARG00000058953	abcc4	0	0.00777003	0	0.00305493	0	0.0339091	0	0	0	0	0	0.0136543	0	0	0	0	0	0	0	0	0	0	0	0
ENSDARG00000061233	abcc5	0.235937	0.0335224	0.263378	0.135352	0.251125	0.19605	0.29616	0.327548	0.409846	0.414837	0.0608623	0.0562663	0.0624156	0.359972	0.172469	0.0770197	0.225475	0.325028	0.115924	0.110619	0.246359	0.16353	0	0.0828061
ENSDARG00000016750	abcc6a	0	0.00399478	0	0	0	0	0	0	0.0345667	0	0	0	0	0	0	0	0	0	0	0	0	0	0	0
ENSDARG00000105403	abcc6b.1	0	0	0	0	0	0	0	0	0	0	0	0	0	0	0	0	0	0	0	0	0	0	0	0
ENSDARG00000094901	abcc6b.2	0	0	0	0	0	0	0	0	0	0	0	0	0	0	0	0	0	0	0	0	0	0	0	0
ENSDARG00000051879	abcc8	0.00844534	0	0.0123879	0	0.0205609	0	0.088342	0.0664527	0.00498399	0.00661096	0	0	0	0.0792244	0	0	0.0125736	0	0	0	0.152448	0.105319	0	0
ENSDARG00000077007	abcc8b	4.16588	0.121812	2.71713	0.181657	5.24125	0.837671	0.508778	1.2717	0.488161	0.178873	6.37034	0.186803	0.0909005	2.75483	0.255397	1.87213	0.522047	2.84083	2.0872	2.15723	1.73601	1.31281	0.186406	0.291104
ENSDARG00000015985	abcc9	0	0	0	0	0	0	0	0.0253347	0	0	0	0	0	0	0	0	0	0	0	0	0	0	0	0
ENSDARG00000074876	abcd1	0	0.0071138	0	0	0	0	0	0	0.0134791	0	0	0	0	0	0	0	0	0	0	0	0	0	0	0
ENSDARG00000059409	abcd2	0.0320263	0	0.0461383	0.00215384	0.0598921	0	0.0595074	0.0207867	0.0251612	0	0.055206	0.046647	0	0.0545765	0	0.0668056	0	0	0	0.0668896	0.126205	0.14758	0	0
ENSDARG00000104085	abcd3a	0.0748285	0.0542274	0.0833253	0.0516532	0.0410235	0.0617661	0.112057	0	0.533308	0.0449867	0.0240422	0.261145	0.0217806	0	0.102348	0.0863498	0	0	0	0	0	0.12131	0.844286	0
ENSDARG00000002947	abcd3b	0.0228185	0.0147553	0	0	0.0151501	0.025435	0.0167296	0	0.0125351	0.0082987	0.0311707	0.0315358	0.0268339	0.0519371	0.108696	0	0	0	0.112668	0.0367478	0	0	0	0.230638
ENSDARG00000061770	abcd4	0.101498	0.0604649	0.118846	0.0290925	0.0669713	0	0.0501282	0.102734	0.0666855	0.147808	0.0976179	0.0589604	0.0277184	0.104455	0.0220946	0.0576688	0.134038	0.13365	0	0.190941	0.0774689	0.254918	0.226394	0
ENSDARG00000007216	abce1	0.177021	0.231306	0.168713	0.148003	0.173522	0.147333	0.222423	0.157477	0.150746	0.15223	0.114823	0.354061	0.175043	0.32389	0.238169	0.20508	0.192447	0.165074	0.530888	0.282568	0.204389	0.277251	0.810392	0.217886
ENSDARG00000031795	abcf1	0.609845	1.43063	0.508788	0.595057	0.692283	0.648226	0.852954	0.350476	0.766555	1.01288	0.789875	1.27684	0.646887	0.592544	0.729822	1.01642	0.63984	0.703214	2.98797	1.2023	0.716264	1.06798	1.69221	2.10776
ENSDARG00000038785	abcf2a	0.116969	0.276894	0.104726	0.210129	0.120042	0.101332	0.173188	0.0652387	0.163816	0.288661	0.0922984	0.287025	0.104138	0.42456	0.339309	0.118718	0.0852919	0.252315	0.993746	0.242894	0	0.317027	0	0.104552
ENSDARG00000052331	abcf2b	0.0898839	0.15385	0.0851048	0.0239499	0.148667	0.0259212	0.0605319	0.1237	0.00497774	0.0147918	0.138873	0.0434163	0.0234997	0.100155	0.123749	0	0	0.130697	0.172197	0.0997506	0	0.16655	0	0
ENSDARG00000089705	abcf3	0	0.0121253	0.0548547	0.0317872	0.00857271	0.0201004	0.0413759	0	0.0155116	0.0353359	0	0	0.0289473	0	0	0.0426083	0	0	0	0	0	0	0.139488	0.212061
ENSDARG00000063475	abcg1	0.563938	0.774467	0.556006	0.957541	0.517387	0.515778	0.235586	0.61214	0.122892	0.16219	0.694853	0.193935	0.610961	0.427361	0.0682815	0.597047	0.0548989	0.37814	0.41216	0.332243	0.178758	0.40113	0.253051	0.569721
ENSDARG00000100075	abcg2a	0	0	0	0	0	0	0	0	0	0	0	0	0	0	0	0	0.00840208	0	0	0	0	0	0	0
ENSDARG00000079361	abcg2b	0	0	0	0	0.0160911	0	0	0	0	0	0	0	0	0	0	0	0	0	0	0	0	0	0	0
ENSDARG00000058574	abcg2c	0.00772055	0.0152372	0.0526256	0.00279797	0	0	0	0	0.00798763	0.0350435	0	0	0	0	0.0129668	0	0	0	0	0.0884956	0	0	0	0
ENSDARG00000016818	abcg2d	0	0	0	0	0	0	0	0	0.00569333	0	0	0	0	0	0	0	0	0	0	0	0	0	0	0
ENSDARG00000061047	abcg4a	0	0	0	0	0.00993356	0	0.0466899	0.0280814	0.0054614	0	0.0457475	0	0	0	0	0	0	0.115066	0	0	0.151335	0	0	0
ENSDARG00000078068	abcg4b	0	0.0237889	0	0	0	0	0.00309142	0	0.0388283	0	0	0	0.0160778	0	0.0180505	0	0	0	0	0	0	0	0	0
ENSDARG00000063078	abcg5	0	0	0	0	0	0	0	0	0	0	0	0	0	0	0	0	0	0	0	0	0	0	0	0
ENSDARG00000063059	abcg8	0	0	0	0	0	0	0	0	0	0	0	0	0	0	0	0	0	0	0	0	0	0	0	0
ENSDARG00000071341	abch1	0	0	0	0	0.00993356	0	0	0	0.00787665	0	0	0	0	0	0	0	0	0	0	0	0	0	0	0
ENSDARG00000076435	abhd10a	0.0456684	0.0377474	0.0996142	0.0281953	0.0212515	0.0328038	0.0965916	0	0.0407177	0.157953	0.0116096	0.0445679	0.0267704	0.0909283	0.0325091	0.184481	0	0	0.0330107	0.185171	0.116708	0.0462877	0.210889	0
ENSDARG00000069501	abhd11	0	0.00586059	0	0.00348333	0	0	0.0158269	0	0.00455075	0	0	0	0	0	0	0	0	0	0	0	0	0	0	0
ENSDARG00000071004	abhd12	0.473988	0.539146	0.456559	1.13864	0.486769	0.597221	0.762282	0.3109	0.346284	0.205106	0.229752	0.264731	0.90147	0.409426	0.919895	0.234118	0.489167	0.314161	0.169538	0.255126	0.213843	0.160423	0.202926	1.12558
ENSDARG00000059209	abhd13	0.00890577	0.0207374	0	0.00209436	0.00658534	0.0254503	0	0.0190562	0	0	0	0.0320146	0	0	0.0283447	0.0668744	0.0818605	0	0	0	0.0364087	0	0	0
ENSDARG00000058367	abhd14a	0.455197	0.370869	0.36664	0.336654	0.218311	0.251126	0.454817	0.397735	0.224793	0.290664	0.475577	0.455786	0.139743	0.134373	0.415815	0.355273	0.0160468	0.113767	0.249829	0.434962	0.396093	0.553245	0.435451	0.119166
ENSDARG00000100531	abhd14b	0.0218276	0.0107431	0.00858155	0.0222199	0	0	0.00718597	0	0.06973	0.00841864	0.0319037	0.0652837	0	0	0	0	0.0811559	0	0	0	0	0.0911278	0	0
ENSDARG00000078768	abhd15a	0.13666	0.0194717	0.464982	0.0250612	0.0664167	0.0218624	0.673537	0.0465303	0.0308981	0.127244	0.0331665	0.0183449	0.00937508	0.0265834	0	0.435511	0	0	0	0.238842	0.0641569	0.616741	0	0.268915
ENSDARG00000078929	abhd16a	0.540274	1.54685	0.388446	0.366564	0.403738	0.706967	0.776689	0.510561	0.360752	0.435432	0.439228	1.47113	0.256961	0.69357	0.452949	0.145108	0.411229	0.572805	0.455781	0.454302	0.336185	0.48748	0.593272	0.701631
ENSDARG00000091433	abhd17aa	0	0	0.0155611	0	0.0171795	0	0	0	0	0.00896122	0	0	0	0	0.0320102	0	0	0	0	0	0	0	0	0
ENSDARG00000043084	abhd17ab	0.0153745	0.0909972	0.0382346	0.0101419	0	0.0254295	0.0540664	0.0185586	0.00402541	0.069616	0	0.0429649	0.0188578	0	0	0.0739579	0	0	0	0.0778968	0	0	0	0.0367744
ENSDARG00000035571	abhd17b	0.0368076	0.0358338	0.0266766	0.0620932	0	0.0370124	0.290142	0.0229697	0.124062	0.103232	0.0483885	0.0486876	0.0350539	0.0386533	0.109904	0	0.024161	0	0	0.0657354	0	0.109688	0.425122	0.065609
ENSDARG00000058452	abhd17c	0.158339	0.144488	0.0954946	0.207159	0.264726	0.229942	0.239632	0.126389	0.16222	0.297769	0.0977436	0.0772822	0.304257	0.218025	0.150213	0.134442	0.0153762	0.069684	0.0712076	0.0896861	0.109127	0.0569606	0.116863	0
ENSDARG00000101961	abhd18	0.107515	0.0135545	0.0501443	0.0151324	0.103045	0.0217827	0.0484558	0.0442678	0.0649204	0.0349431	0.0311027	0.0670755	0.0188984	0.0908808	0.0527983	0	0.0159463	0.203673	0.0453572	0.0564972	0.0857016	0.145688	0	0
ENSDARG00000025797	abhd2a	0.0638125	0.0807349	0.144856	0.0709534	0.147067	0.124518	0.199321	0.06388	0.117787	0.300744	0.125462	0.0936044	0.0586539	0.197561	0.12702	0.198853	0.0544228	0	0.138854	0.313637	0	0.113468	0	0
ENSDARG00000045804	abhd2b	0.129814	0.013708	0.028705	0.0267017	0.0479623	0	0.0101167	0	0	0.00778041	0.0560635	0	0.0449714	0	0	0.0824259	0	0	0	0	0	0	0	0
ENSDARG00000018809	abhd3	6.02204	0.361769	1.07292	0.201722	0.69487	0.912989	0.9031	0.881206	1.26898	0.329891	11.9449	0.225207	0.190618	5.88661	2.30343	0.856604	0.278825	9.11834	3.34623	0.637756	0.316655	0.708767	0.134069	0
ENSDARG00000102887	abhd4	0.294176	0.254491	0.403026	0.145905	0.253218	0.13193	0.219037	0.231099	0.294831	0.113462	0.104679	0.130077	0.130571	0.305087	0.202822	0.155055	0.140841	0.598971	0.0870263	0.489514	0.16629	0.0629913	0.186585	0.0736106
ENSDARG00000100388	abhd5b	0	0	0	0.0020008	0	0	0	0	0	0	0	0	0	0	0	0	0	0	0	0	0	0	0	0
ENSDARG00000060756	abhd6a	0.0135487	0	0.00798269	0	0	0	0.0120587	0.0263521	0	0.00462781	0.0317615	0.13138	0	0	0	0	0	0	0	0	0	0	0	0
ENSDARG00000070894	abhd6b	0.0104677	0	0	0.00941732	0	0	0	0	0	0.296057	0	0	0	0	0	0	0	0	0	0	0	0	0	0
ENSDARG00000103518	abhd8a	0	0	0	0	0	0	0.0251092	0	0	0	0	0	0	0	0	0	0	0	0	0	0	0	0	0
ENSDARG00000076620	abhd8b	0.0878763	0.206161	0.127017	0.370642	0.028816	0.141423	0.0554907	0.112979	0.0934892	0.0294366	0.102347	0.308413	0.220135	0.0446394	0.215664	0	0.0341367	0.0762079	0.138164	0.16567	0	0	0.0370801	0
ENSDARG00000010155	abi1a	0.180839	0.0614696	0.243794	0.0628793	0.132988	0.0992441	0.0819581	0.115959	0.0609163	0.0144934	0.0803233	0.0741524	0.131165	0.121553	0.185326	0.426581	0.241389	0.0815794	0.17047	0.387066	0.0576861	0.322238	0.14057	0
ENSDARG00000062991	abi1b	0.0959	0.00820009	0.0816574	0	0.0381543	0.00780121	0.327819	0.118265	0.0580078	0.0522155	0.0233525	0.063672	0.0708247	0	0	0	0	0	0.0402557	0	0	0.613839	0	0
ENSDARG00000058207	abi2a	0.00555217	0.0339985	0.0320605	0.0460322	0.0307584	0.0388885	0.0365777	0.0398107	0.0166854	0.0274635	0	0.0821949	0.0117728	0.226768	0	0	0	0	0	0.076555	0	0	0.0499062	0.260295
ENSDARG00000014875	abi2b	0.0693597	0.0386424	0.00960061	0.0025042	0.0197612	0	0.0237051	0	0.0235329	0.050597	0.0242262	0.0159526	0	0.0442253	0.0279955	0	0	0	0	0	0.161432	0	0	0
ENSDARG00000060072	abi3a	0.00514277	0.0121435	0.0230093	0.00240164	0	0.00707301	0.025405	0	0.397149	0.0378085	0	0.0190851	0	0	0	0	0.709612	0.0560742	0	0	0	0	0	0
ENSDARG00000063283	abi3b	0	0	0	0.00204467	0	0	0.0235108	0	0.00803616	0	0	0	0	0	0	0	0	0	0	0	0	0	0	0
ENSDARG00000062156	abi3bpa	0.104694	0.00338361	0	0	0.0215889	0	0.0253795	0	0	0	0	0	0	0.280751	0	0.0346875	0	0.297899	0	0	0	0	0.184361	0
ENSDARG00000071095	abi3bpb	0.00816753	0	0	0.0161369	0	0.0258934	0.0306635	0	0.0581849	0	0	0	0.0055788	0	0	0	0.00930259	0	0	0	0	0	0	0
ENSDARG00000070407	abitram	0.0855902	0.0462007	0.0427985	0.068941	0.0566686	0.0553264	0.0547324	0.0674122	0.0279436	0.0882999	0.113538	0.0988966	0.0403534	0.0388999	0	0.0709673	0.0942036	0.0721267	0.0367773	0.0483092	0.190594	0.080536	0.086731	0
ENSDARG00000035187	abl1	0.00813542	0	0.0118161	0.0015289	0.0262746	0	0	0	0.0224662	0.0114072	0	0.010814	0	0	0.0123885	0	0	0	0	0	0	0	0	0
ENSDARG00000013841	abl2	0.0518384	0.0329223	0.0843646	0.035658	0.122605	0.108437	0.154888	0.864514	0.0511916	0.0876549	0.130947	0.00532871	0.0426741	0.146713	0.00679625	0.0550297	0.0805659	6.2893	0.0448918	0	0	0.166866	0.265496	0.758572
ENSDARG00000060149	ablim1a	0.123193	0.0921582	0.0778459	0.484016	0.236172	0.187074	0.149129	3.07178	0.0890893	0.068822	0.0716882	0.0516271	1.0361	0.0479222	0.077613	0.122829	0.0291045	0.0468527	0.110751	0.048048	0.681548	0.150912	0.235175	0
ENSDARG00000045064	ablim1b	0.0964933	0.0754697	0.0432886	0.0498652	0.0677379	0.0331094	0.569895	0	0.588486	0.0645646	0.0567447	0.102778	0.181005	0	0.0908767	0.060461	0	0.0288563	0.212752	0.139477	0	0.107537	0.116221	0.112077
ENSDARG00000055223	ablim2	0.0770391	0.0776339	0.0380195	0.0197805	0.0460486	0.072495	0.186537	0.208104	0.0665323	0	0.0311366	0.0206	0.00601077	0.226597	0	0.0307603	0	0.101611	0.117017	0.308553	0.152197	0.0629913	0.275261	0
ENSDARG00000088168	ablim3	0.240689	0.512168	0.185462	1.32941	0.176777	0.549903	0.159397	0.210851	0.218793	0.0580429	0.0870952	0.499444	1.11755	0.141208	0.246128	0.24064	0	0.0735592	0.110324	0.168709	0.10379	0.119879	0.105098	0.268304
ENSDARG00000019207	abo	0	0	0	0	0	0	0	0	0	0	0	0	0	0	0	0	0	0	0	0	0	0	0	0
ENSDARG00000095180	abr	0	0.00621968	0	0	0	0	0.0348615	0	0	0	0	0	0	0.0603088	0	0.0402573	0	0	0	0	0	0	0	0.0367744
ENSDARG00000038583	abraa	0	0	0.0102798	0.00140556	0	0	0.00986863	0	0	0	0	0	0	0	0	0	0	0	0	0	0	0	0	0
ENSDARG00000033854	abrab	0.00816753	0.0074066	0.0342459	0.00271388	0	0	0.0286741	0.046367	0	0	0	0	0.0106683	0.0356583	0	0	0.0909686	0	0	0	0	0	0	0.065609
ENSDARG00000042876	abracl	0.028818	0.0094323	0.014472	0.0129962	0.0165011	0.0176949	0.0121028	0.0280414	0.0338405	0.0406064	0.0461669	0.0261389	0	0	0.0938889	0	0.88726	0	0.0783288	0	0	0.0497968	0.0502	0.34509
ENSDARG00000043339	abraxas1	0.0412299	0.00460061	0.0150809	0.00382294	0	0	0.0188769	0.0182269	0.0159339	0.0445596	0	0	0	0.038838	0	0.0712007	0.0449409	0	0	0	0	0.0462877	0.263026	0
ENSDARG00000098907	abraxas2	0.0289478	0.0142092	0.0157664	0.0396191	0	0.017687	0.061	0.0836828	0.0152263	0.0317091	0	0.0628205	0.0115967	0.0860211	0	0	0.0463298	0	0	0.0865801	0	0	0	0
ENSDARG00000043666	abt1	0.0594445	0.0783593	0.187739	0.0299856	0.110815	0.0480124	0.088147	0.123902	0.146023	0.059961	0.17564	0.0657968	0.0477069	0.0253537	0	0.128716	0.117522	0.213432	0	0.186597	0	0.19278	0.250912	0.194212
ENSDARG00000063354	abtb1	0.16331	0.0685095	0.187071	0.186256	0.126643	0.17009	0.112722	0.279666	0.196114	0.164577	0.120248	0.0167744	0.0895207	0.150558	0.0898711	0.112323	0.0415719	0.242947	0.128366	0.0590406	0	0.19929	0	0
ENSDARG00000059751	abtb2a	0	0.00882682	0.0118161	0	0	0	0	0	0.035006	0	0	0	0	0	0.0384786	0	0	0	0	0	0	0.0624376	0.209967	0.193191
ENSDARG00000062000	abtb2b	0.00586704	0.0178434	0.0504328	0	0	0	0	0	0.0409215	0	0	0.0140242	0	0.057187	0.0425715	0.0873958	0	0	0	0	0.105556	0	0	0
ENSDARG00000004687	acaa1	0.0554045	0.00149193	0.0488284	0	0.0436883	0.00986506	0.0706455	0.0365046	0.343384	0.0542662	0.0815864	0	0.00519248	0	0.392749	0.0439047	0.0818017	0.165578	0	0.0367478	0	0	0.317185	0
ENSDARG00000038881	acaa2	0.140238	0.0429577	0.067279	0.0963544	0.0998823	0.0876981	0.0563038	0.0378989	0.33201	0.0934665	0	0.245848	0.120998	0.204064	0.34696	0	0.156164	0	0.147529	0	0.17743	0.226228	0.151896	0
ENSDARG00000078512	acaca	0.388852	0.29835	0.596937	0.47591	0.300577	0.244882	0.389621	0.274687	1.09701	0.25746	0.654764	0.253265	0.578271	0.188499	0.171563	0.415466	0.100799	0.33196	0.316061	0.531835	0.28269	0.146268	0.185796	1.49818
ENSDARG00000061994	acacb	0	0	0	0.0184775	0.0190491	0.00331769	0.00258678	0	0.0377158	0	0	0	0.0326069	0	0	0	0.0606236	0	0	0	0	0	0	0
ENSDARG00000045411	acad11	0	0	0	0	0	0.036492	0	0	0.0130363	0	0	0	0	0	0.0966116	0	0.0179084	0	0	0	0	0	0	0
ENSDARG00000042658	acad8	0.13809	0.148866	0.145882	0.0681092	0.159704	0.0638263	0.12025	0.0923514	0.0771923	0.181405	0.121864	0.0936485	0.0545263	0.21941	0.0927928	0.162211	0.147355	0.162195	0.14317	0.163538	0.207984	0.252319	0.161031	0.0736106
ENSDARG00000055620	acad9	0.0219952	0.0634641	0.0156974	0.0103994	0.0239877	0.035659	0.0540296	0	0.104287	0.0407804	0.0183452	0.0161367	0.0145971	0	0.0101317	0	0	0	0	0	0	0.105122	0.23604	0.113332
ENSDARG00000088357	acadl	0.242482	0.14737	0.223858	0.0924244	0.210855	0.0602425	0.270366	0.111688	1.25149	0.218951	0.181129	0.151663	0.137351	0.0333428	0.523976	0.241014	0.277164	0.0560742	0.352926	0.0552486	0.267866	0.0960319	0.500176	0.216216
ENSDARG00000038900	acadm	0.403348	0.370213	0.448851	0.360418	0.598103	0.601248	0.453009	0.665366	1.54382	0.771835	0.636767	0.408721	0.337571	0.61551	2.33821	0.432035	0.62775	0.505867	0.251547	0.664564	0.313639	0.278163	0.634657	0.194212
ENSDARG00000030781	acads	0.0207931	0.0184494	0.0126057	0.0152701	0.0255071	0	0.0195943	0.0354862	0.0267687	0.00639327	0.0289827	0.0102073	0.0120933	0.0265834	0.0123885	0	0.0151684	0	0	0	0	0	0.254328	0
ENSDARG00000076780	acadsb	0.808727	0.761231	0.700083	0.486243	0.721206	0.533035	1.08439	0.918879	0.838493	0.853084	1.04377	0.674731	0.492158	0.787452	0.503282	0.972295	0.859433	0.631921	0.601549	1.09038	0.682398	1.30486	1.99821	0.679867
ENSDARG00000016687	acadvl	0.0318337	0.167076	0.0163746	0.17253	0.242258	0.165837	0.0917051	0.119342	0.370721	0.125825	0.080568	0.187178	0.14752	0.0880029	0.239021	0.0740146	0.302128	0.0628279	0.0715407	0.0840575	0.192769	0.0742236	0.254058	0.154677
ENSDARG00000035891	acana	0	0	0	0	0	0.0109014	0	0	0	0	0	0	0.0730209	0	0.0497018	0	0	0	0	0	0	0	0	0
ENSDARG00000045799	acanb	0	0	0	0	0	0	0	0	0	0	0	0	0	0	0	0	0	0	0	0	0	0	0	0
ENSDARG00000056346	acap1	0	0	0	0	0.0254988	0	0.00593182	0	0.0792579	0.00825104	0	0	0	0	0	0	0.0383339	0	0	0	0	0	0	0
ENSDARG00000060783	acap2	0.0171731	0.0107705	0.0134073	0.0279511	0.0702232	0.0454419	0.0449514	0.0232684	0.0148624	0	0.027741	0.0336762	0.0394608	0.0702727	0	0	0.0509149	0	0	0	0.107098	0	0.132718	0
ENSDARG00000075990	acap3a	0	0.00542677	0.0148109	0.0150989	0	0.0251633	0.0142999	0	0	0.0888363	0.0885529	0.00810391	0.0128386	0	0.0207039	0	0	0	0	0	0.0880406	0	0	0
ENSDARG00000099240	acap3b	0.0528121	0.0282341	0.0220018	0.0044432	0.0257011	0.0160038	0.186016	0.0853277	0.0532877	0.0506538	0.159108	0	0.00604377	0	0	0.299755	0	0.180503	0.153029	0	0	0.107103	0	0.186109
ENSDARG00000045888	acat1	1.01088	0.502266	1.00798	0.810692	0.852605	0.622999	1.10416	0.725761	0.540166	0.989949	0.844657	1.06339	0.781135	0.828453	0.760328	1.11145	0.443886	0.597692	1.90357	1.68763	0.561849	1.42531	0.344693	0.934544
ENSDARG00000007127	acat2	0.174564	0.142976	0.13253	0.16661	0.0931971	0.127146	0.237024	0.118654	1.33491	0.211523	0.108593	0.280174	0.143704	0.0901785	0.0980179	0.160514	0.163354	0.310703	0.115645	0.22449	0.123311	0.050844	0	0.623328
ENSDARG00000042623	acbd3	0.237028	0.255074	0.312816	0.182871	0.499861	0.272593	0.325393	0.511058	0.179311	0.442186	0.37024	0.288649	0.310733	0.414662	0.05894	0.255119	0.0560342	0.289126	0.510283	0.656736	0.17632	0.405238	0.374497	0.770549
ENSDARG00000027070	acbd4	0.00944798	0	0.0121774	0.00546846	0	0.00674062	0.0239186	0.0200459	0.00390115	0	0.0269028	0	0.0182314	0	0	0	0	0.0597854	0	0	0	0	0.0502	0.23084
ENSDARG00000034883	acbd5a	0.170162	0.100571	0.109562	0.128099	0.290464	0.0582279	0.126927	0.175041	0.126852	0.0564167	0.205551	0.135758	0.0955712	0.0812579	0.119174	0.162858	0.15404	0.0644122	0	0	0.368313	0.239184	0.01854	0.0828061
ENSDARG00000039456	acbd6	0.212787	0.137922	0.243473	0.113943	0.482047	0.0880251	0.253975	0.403391	0.10948	0.244568	0.275693	0.229352	0.121477	0.445636	0.0420875	0.368024	0.0917295	0.56816	0.392565	0.411712	0.155413	0.0906914	0.133697	0.0828061
ENSDARG00000094730	acbd7	3.07792	1.62196	2.82821	0.275373	2.192	1.34733	3.73191	2.03206	16.5464	1.74606	2.10998	1.63148	0.303857	1.36287	9.33146	2.55757	0.296105	3.67515	4.03219	1.5027	3.30337	4.48964	0.743642	1.35313
ENSDARG00000052124	accs	0.0355788	0.0143969	0	0.0327807	0.0374245	0.00331769	0.0381206	0.103487	0.0381207	0.0339308	0	0.0262627	0.0359996	0	0.0372578	0.060461	0	0.222187	0	0	0	0	0	0
ENSDARG00000078055	acd	0.0334298	0.00629064	0.0364352	0.0138597	0.00891491	0.0396281	0.00699469	0.0983708	0.00390115	0.0188816	0.020705	0.0447467	0.0244474	0	0	0	0.0423977	0	0.265851	0.0906002	0.134132	0	0	0
ENSDARG00000079166	ace	0	0	0.0135254	0	0	0	0	0	0	0	0	0	0	0	0	0	0	0	0	0	0.299392	0	0	0
ENSDARG00000016918	ace2	0	0	0	0	0	0	0	0	0	0	0	0	0	0	0	0	0	0	0	0	0	0	0	0
ENSDARG00000010347	acer1	0	0	0	0.0221949	0	0	0	0	0	0	0	0	0.00717931	0	0	0	0	0	0	0	0	0	0	0
ENSDARG00000077782	acer2	0	0	0.0136803	0	0.0367568	0	0.0198313	0.0191489	0	0.0156285	0.0606494	0	0	0	0	0.0666684	0	0.0288563	0	0	0	0	0	0
ENSDARG00000093366	acer3	0	0.0053375	0	0.0208455	0.0302215	0	0.00425668	0.0135759	0.0311612	0.0413008	0	0	0	0	0	0	0	0	0	0	0	0	0.213812	0
ENSDARG00000031796	ache	0.175282	0.159231	0.120193	0.143261	0.135688	0.207756	1.24851	0.0575532	0.2281	0.344342	0.384973	0.0833798	0.0661091	0.167507	0.0582072	0.152749	0.243667	0.258873	0.535217	0	0.105695	0.822695	0	0.304451
ENSDARG00000054290	acin1a	1.5963	0.605839	1.45914	0.737528	1.33166	0.707483	2.04244	1.65844	1.33139	1.53033	1.25114	1.1987	0.498735	1.67309	0.477655	2.24315	0.734028	1.65399	1.30962	1.64695	1.82442	1.71092	1.76441	1.68036
ENSDARG00000026842	acin1b	0.457889	0.380628	0.481621	0.395088	0.398878	0.349323	0.495252	0.437567	0.316871	0.471896	0.63559	0.400223	0.22517	0.388922	0.278907	0.441254	0.243457	0.57155	0.565086	0.585709	0.430999	0.486051	0.470732	0.0828061
ENSDARG00000062478	ackr3a	0	0	0	0	0	0	0	0	0	0	0	0	0	0	0	0	0	0	0	0	0	0	0	0
ENSDARG00000058179	ackr3b	0.0105031	0.0130135	0.0345003	0	0	0	0.242739	0.0485217	0.0902719	0	0	0	0	0	0.185199	0	0	0	0	0	0	0	0.531953	0.50521
ENSDARG00000078729	ackr4a	0	0	0	0	0	0	0	0	0	0	0	0	0	0	0	0	0	0	0	0	0	0	0	0
ENSDARG00000040133	ackr4b	0.001188	0	0	0	0	0	0	0	0.00729995	0	0	0	0	0	0.386509	0	0	0	0	0	0	0	0	0
ENSDARG00000099079	aclya	0.0921287	0.0937725	0.0798707	0.179891	0.257681	0.101691	0.506254	0.265665	0.670523	0.117749	0.0758111	0.161225	0.445953	0.0379025	0	0	0.0209757	0.147312	0	0	0.372117	0.348226	0.292076	0
ENSDARG00000055652	aclyb	0.0110794	0	0	0.00343316	0	0	0.0182573	0	0	0	0.0225753	0	0	0	0	0.0934317	0	0	0	0	0	0	0	0
ENSDARG00000062549	acmsd	0.01045	0	0	0.00275328	0	0	0	0	0	0	0	0.00953703	0	0.026773	0	0	0	0	0.0441616	0.210083	0	0.059683	0	0
ENSDARG00000026376	aco1	0.00611559	0	0	0.0112655	0	0	0.0057516	0	0	0	0	0.0185817	0.0103286	0	0	0	0.0186026	0	0	0	0	0	0	0
ENSDARG00000007294	aco2	0.786818	0.839154	1.04422	1.38687	0.968431	1.20228	0.954246	0.898123	0.767297	0.615117	0.67521	0.522335	0.876344	1.03431	0.278217	0.7175	0.453176	0.501861	0.275895	0.919223	1.05362	0.533643	0.819802	0.530945
ENSDARG00000069844	acod1	0	0	0	0	0	0	0	0	0	0	0	0	0	0	0	0	0	0	0	0	0	0	0	0
ENSDARG00000058229	acot11a	0	0	0	0	0	0	0	0	0	0	0	0	0	0	0	0	0	0	0	0	0	0	0	0
ENSDARG00000042122	acot11b	0	0	0	0.00340616	0	0	0	0.0507346	0.0137336	0	0	0	0	0	0.390217	0	0	0	0	0	0	0	0	0
ENSDARG00000054534	ACOT12	0.0114526	0	0	0	0	0	0	0	0	0	0	0	0	0	0	0	0	0	0.0351205	0	0	0	0	0
ENSDARG00000061728	acot13	0.0587762	0.0930561	0.0459409	0.0526279	0.0925194	0.0302761	0.145131	0.0261075	0.104723	0.0589361	0.0429205	0.0873564	0.1167	0	0.0362319	0	0.0233885	0.0639672	0.100825	0.0564573	0	0	0.492147	0.104138
ENSDARG00000089159	acot14	0	0	0	0	0	0	0	0	0	0	0	0	0	0	0	0	0	0	0	0	0	0	0	0
ENSDARG00000045522	acot15	0	0	0	0	0	0	0	0	0.1018	0	0	0	0	0.0557491	0.0202634	0	0.0119153	0	0	0	0	0	0	0
ENSDARG00000069292	acot16	0	0	0	0	0	0	0	0	0.0321648	0	0	0	0	0	0	0	0	0	0	0	0	0	0	0
ENSDARG00000088524	acot17	0	0	0	0	0	0	0	0	0	0	0	0	0	0	0	0	0	0	0	0	0	0	0	0
ENSDARG00000033413	acot18	0.152902	0.0496876	0.131047	0.00847345	0.125484	0.0138294	0.233804	0.200513	0.118836	0.0997975	0	0.0273715	0.0136691	0.0309325	0.0129668	0.0960578	0	0.144276	0.0400102	0.0590406	0.197933	0	0.350797	0
ENSDARG00000040427	acot19	0	0	0	0.00434718	0	0	0	0.0313956	0	0	0	0	0	0	0	0	0	0	0	0	0	0	0	0
ENSDARG00000042510	acot20	0.0275678	0.0201836	0.024554	0.0168982	0.0134511	0	0.0100912	0	0	0.0130696	0	0.0688727	0.00981032	0.0405828	0	0	0	0.0706814	0.0105071	0	0	0	0.163958	0
ENSDARG00000042513	acot21	0	0	0	0	0	0	0.0118238	0	0	0	0	0	0	0	0	0	0	0	0	0	0	0	0	0
ENSDARG00000058945	acot22	0	0	0	0	0	0	0	0	0	0	0	0	0	0	0	0	0	0	0	0	0	0	0	0
ENSDARG00000018653	acot7	0.0245157	0.00966272	0.00899807	0.0066201	0.022295	0	0.0387818	0	0	0.0396067	0	0.0089421	0.0128141	0	0.0521376	0.130215	0	0	0	0.0539447	0	0	0	0
ENSDARG00000014138	acot8	0.0287836	0.0306849	0.0266823	0.019551	0.0851058	0	0.0442183	0.0738579	0.017909	0.0547335	0.067845	0.0666291	0.0305915	0	0.0122011	0	0.0576874	0	0	0	0	0.0762471	0.388669	0
ENSDARG00000058352	acot9.1	0.0535009	0.0358019	0.019552	0.00724783	0.0147869	0.0179492	0.101967	0.0740773	0.0537754	0.0633803	0.0495876	0.0711793	0.00831498	0.0782623	0.0316656	0.0640385	0.0471353	0.227204	0	0	0	0	0	0.065609
ENSDARG00000058390	acot9.2	0	0	0	0	0	0	0	0	0	0	0	0	0	0	0	0	0	0	0	0	0	0	0	0
ENSDARG00000014727	acox1	0.359845	0.0769917	0.315784	0.213299	0.204713	0.184079	0.186057	0.282212	0.676209	0.324649	0.445382	0.108007	0.249778	0.192236	0.227539	0.418596	0.289966	0.227318	0.144811	0.472272	0.233654	0.179543	0	0
ENSDARG00000038865	acox3	0.0139154	0.00714062	0.0427829	0.0149339	0.0495382	0	0.00787724	0.0206342	0.0280538	0.0145394	0.0563562	0	0.0132103	0	0.0183688	0.140908	0.085978	0	0	0.0896861	0.0779934	0.133014	0	0.0736106
ENSDARG00000020149	acoxl	0	0	0	0.0056907	0	0	0.00601696	0	0.00684182	0	0	0	0	0	0	0	0	0	0	0	0	0	0	0
ENSDARG00000076486	acp1	0.163029	0.557471	0.271136	0.172368	0.263603	0.30529	0.29663	0.278192	0.229652	0.342177	0.188551	0.380618	0.123299	0.149011	0.523925	0.136044	0.0235705	0.14972	0.0970917	0.256464	0.091851	0.163146	0.633913	0.0736106
ENSDARG00000007244	acp2	0.010415	0.0189448	0.123231	0.00784092	0.0153476	0	0.00609825	0.0393701	0.030588	0.0228138	0	0	0.0034743	0.100597	0	0.0801667	0.0806339	0	0	0	0	0.0819296	0	0
ENSDARG00000019763	acp5a	0.0234915	0.0340516	0.0128621	0.0773591	0	0.00501194	0	0	0.00184022	0.00770255	0.0353036	0	0.228079	0	0	0.106647	0	0	0	0	0	0.084488	0.125805	0
ENSDARG00000101456	acp5b	0	0	0	0	0	0	0	0	0	0	0	0	0	0	0	0	0	0	0	0	0	0	0	0
ENSDARG00000040064	acp6	0.0324656	0.0370093	0.0236151	0.0574816	0.0844853	0.0214871	0.037904	0.0271893	0.0726877	0.0274242	0.0265518	0.0226179	0.0243721	0.0367323	0	0.0286689	0.0314308	0.0415679	0.041772	0	0.127	0.0906914	0	0.222454
ENSDARG00000062077	acsbg1	0	0	0	0	0	0	0	0	0	0	0	0	0	0	0	0	0	0	0	0	0	0	0	0
ENSDARG00000004094	acsbg2	0.103843	0.0347171	0.0600597	0.0383492	0.0303935	0.0864582	0.300385	0.0898075	0.138512	0.166718	0.233319	0.131047	0.0130631	0.218458	0.0145012	0.0307603	0.0644387	0.0936461	0.139088	0.326708	0	0.194964	0.981247	0.397079
ENSDARG00000061201	acsf2	0.00947683	0	0	0	0	0	0	0.0244231	0.0261709	0.00965147	0	0	0	0	0	0	0	0	0	0	0	0	0	0
ENSDARG00000059503	ACSF3	0.00609158	0	0.0135766	0.0100224	0	0.00877828	0	0.0159652	0	0.0243718	0	0	0	0	0	0	0	0	0	0	0	0.0624376	0	0
ENSDARG00000030514	acsl1a	0.131193	0.0336796	2.5095	0.0414397	0.0629416	0.0481345	0.109115	0.794787	0.133933	0.0349072	0.0271592	0.0264396	0.00437073	0.0288813	0.179168	1.06346	0.0227284	0	0.17019	0.284228	1.65483	0.0801385	0	0
ENSDARG00000003854	acsl1b	0.0258761	0.0391706	0.0152089	0.0037947	0.0176476	0.012701	0.0913659	0.0249178	0.029565	0.0248809	0	0.035683	0.00784503	0	0.121332	0	0.0124017	0	0	0	0	0.204513	0.984051	0
ENSDARG00000078399	acsl2	0	0	0	0	0	0.00777403	0	0	0.219932	0	0	0	0	0	0	0	0	0	0	0	0	0	0	0
ENSDARG00000032079	acsl3a	0	0	0	0	0	0	0	0.0188193	0	0	0	0	0	0	0.534843	0	0	0	0	0	0	0	0.086731	0
ENSDARG00000014674	acsl3b	0.180254	0.153281	0.214261	0.113117	0.131386	0.0835142	0.278622	0.119456	0.1799	0.349061	0.19508	0.147627	0.131492	0.0326947	0.0956023	0.131399	0.191128	0.331313	0.712446	0.335948	0.0880406	0.643279	0.294989	0.473329
ENSDARG00000004078	acsl4a	0.121327	0.108099	0.126713	0.00600424	0.0734181	0.0451911	0.194854	0.0907726	0.0749139	0.171077	0.0773008	0.106917	0.0256244	0.082713	0	0.0873458	0.108346	0.185977	0.291477	0.213931	0.261449	0.183982	0.0502	0.140913
ENSDARG00000010752	acsl4b	0.806995	0.501646	0.80947	0.230143	0.681038	0.39944	0.643805	0.72281	0.942251	0.615759	0.743982	0.694639	0.242352	0.651378	0.32216	0.613435	1.59312	0.482881	0.379896	0.267146	0.555238	0.474157	0.761986	1.01054
ENSDARG00000075931	acsl5	0	0	0	0	0	0	0	0	0	0	0	0	0	0	0	0	0	0	0	0	0	0	0	0
ENSDARG00000004880	acsm3	0	0.00435515	0	0	0	0	0	0	0	0	0	0	0	0	0.109178	0	0	0	0	0	0	0	0	0
ENSDARG00000044142	acss1	0.00483813	0	0	0.00715783	0	0	0	0	0.287685	0.0526359	0	0.0234833	0	0	0.0649768	0	0.0631838	0	0	0	0	0	0.160682	0
ENSDARG00000037781	acss2	0.13528	0.0372224	0.0557418	0.109117	0.0913239	0.0680632	0.059056	0.0413768	0.134372	0.117307	0.11165	0.0852713	0.118286	0.0562253	0.0386698	0.124495	0.027186	0.185139	0.0507673	0	0.259836	0.0320283	0.430676	0.0736106
ENSDARG00000069029	acss2l	0.0264466	0	0.0424668	0.0380434	0.0296016	0	0.0337014	0.0209415	0.00381416	0	0	0.036156	0.0238725	0	0	0	0	0	0.0441616	0	0	0.0383777	0	0.112077
ENSDARG00000032218	acss3	0	0.00263658	0.0229733	0	0	0.0209497	0.0137666	0	0.012492	0	0	0.0083386	0	0	0	0	0.0131139	0	0.124984	0	0	0	0	0.104138
ENSDARG00000036371	acta1a	0	0	0	0	0	0	0	0	0	0	0	0	0	0	0	0	0	0	0	0	0	0	0	0
ENSDARG00000055618	acta1b	0	0	0	0	0	0	0	0	0.0253725	0	0	0	0	0	0	0	0	0	0	0	0	0	0	0
ENSDARG00000045180	acta2	0	0	0	0	0	0	0	0	0	0	0	0	0	0	0	0	0	0	0	0	0	0	0.14098	0
ENSDARG00000037746	actb1	0.745889	0.90903	0.631221	0.270165	0.481589	0.879505	0.8966	1.31328	1.93317	3.5304	0.436774	2.6279	0.223725	0.263128	0.401228	0.195804	14.8052	4.00239	2.43978	1.50685	0.945133	1.53989	3.37335	4.37751
ENSDARG00000037870	actb2	3.95786	8.06447	3.30031	2.26103	2.95896	6.4674	5.71884	3.42696	14.1571	8.96434	2.50337	15.0435	2.45578	2.21638	42.151	3.58994	121.748	3.65736	17.037	6.59467	4.04426	4.28218	8.88125	11.3355
ENSDARG00000042535	actc1a	0	0	0	0	0	0	0	0	0	0	0	0	0	0	0	0	0	0	0	0	0	0	0	0
ENSDARG00000076126	actc1a	0	0	0	0	0	0	0	0	0	0	0	0	0	0	0	0	0	0	0	0	0	0	0	0
ENSDARG00000099197	actc1b	0	0	0	0.00456707	0	0	0.0183365	0	0	0	0	0	0	0	0	0	0	0	0	0.0947867	0	0	0	0
ENSDARG00000079111	actc1c	0	0	0	0.00999174	0.0129663	0	0	0	0	0	0.112942	0	0	0	0	0	0	0	0	0	0	0	0.0983226	0
ENSDARG00000070828	actl6a	0.639221	0.244987	0.5272	0.284987	0.680621	0.20112	0.481759	0.447799	0.500256	0.389857	0.390041	0.766454	0.135038	0.412553	0.188543	0.510505	0.12381	0.800878	0.912731	0.574631	0.516116	0.254394	0.214073	0.325904
ENSDARG00000034107	actl6b	0.00919604	0	0	0	0	0	0.038927	0.0208528	0.0066248	0.00538928	0.0414417	0	0	0	0	0	0	0	0	0	0	0	0.136724	0
ENSDARG00000007219	actn1	0.0105927	0.0135286	0.0142609	0.00545116	0	0.0602171	0.0420095	0	0.0263454	0.0197087	0	0	0.0123026	0.0438673	0.0578872	0.0629216	0.155412	0	0	0	0.0745334	0	0.15753	0
ENSDARG00000071090	actn2b	0.0435336	0.0255822	0.06838	0.349793	0.0645796	0.0983426	0.0201668	0	0.0169236	0	0	0.116128	0.316415	0	0	0	0.0946074	0.091112	0	0	0.0568324	0.019372	0.01854	0.509996
ENSDARG00000013755	actn3a	0	0	0	0	0	0	0	0	0	0	0	0	0	0	0	0	0	0	0	0	0	0	0.01854	0
ENSDARG00000001431	actn3b	0.0223014	0.028873	0.0115249	0.0113834	0	0.0136442	0.0117921	0	0.0396033	0	0	0	0.0107242	0	0	0	0	0	0	0	0	0	0.134691	0
ENSDARG00000099786	actn4	0.0397495	0.0577458	0.105224	0.0419141	0.0336286	0.0473755	0.0303533	0	0.0859045	0.0221577	0	0.115326	0.0258203	0.0419076	0	0	0.0385488	0	0	0	0	0.0724722	0	0
ENSDARG00000011611	actr1	0.420705	0.319402	0.467358	0.182175	0.470035	0.253202	0.777638	0.488294	0.29597	0.282072	0.366542	0.41057	0.149074	0.508149	0.184327	0.427238	0.177928	0.286166	0.195351	0.555782	0.0779934	0.622159	0.775914	1.32844
ENSDARG00000038432	actr10	0.252431	0.196656	0.219349	0.266134	0.35653	0.153972	0.289438	0.452639	0.278738	0.394809	0.172246	0.235728	0.210231	0.44108	0.104393	0.770182	0.125487	0.571679	0.448575	0.38265	0.605922	0.300303	0.270574	0
ENSDARG00000052438	actr2a	0.187262	0.134369	0.0574531	0.129171	0.28871	0.150295	0.295169	0.120397	0.155427	0.127302	0.142652	0.117228	0.165964	0.16095	0.0286697	0.172535	0.8464	0.394523	0.160409	0.213168	0	0.297786	0.476677	0.834021
ENSDARG00000070076	actr2b	0.025266	0.00319003	0.0114757	0	0	0	0.00425668	0	0.0141219	0.00408486	0	0	0	0.034918	0	0	0.0209839	0	0	0	0	0	0	0
ENSDARG00000091138	actr3	0.00660354	0.0110764	0.050385	0.0109846	0.0331866	0.0073393	0	0	0.0378187	0.0338703	0	0.138968	0.00519248	0	0.0195618	0	0.171144	0	0.0289486	0.0813008	0	0	0.0841623	0
ENSDARG00000008790	actr3b	0.00833198	0.0152263	0	0.00214087	0.0124552	0.0209497	0.0367197	0	0.0157448	0.0110014	0	0	0	0	0	0	0	0	0	0	0	0	0	0
ENSDARG00000098235	actr5	0.052888	0.0531164	0.0294401	0.0142489	0.090836	0.0250222	0.0449603	0.0686573	0.0106477	0.0444225	0	0.0125522	0.0223815	0	0	0	0	0.143178	0	0	0.107098	0.0428816	0	0
ENSDARG00000021370	actr6	0.102257	0.0505633	0.209951	0.0368315	0.24697	0.0716578	0.119147	0.0417835	0.073879	0.141578	0.166699	0.167657	0.0225769	0.132176	0	0.142982	0.129853	0.153178	0	0.0668896	0.146473	0.368001	0.133697	0.167993
ENSDARG00000103610	actr8	0.0654956	0.0240013	0.0408841	0.00505659	0.115548	0.0050272	0.0348169	0.0712747	0.0613833	0.051581	0.0926907	0.0889063	0.0182046	0.0624888	0.0996544	0.0346875	0.0477447	0.12204	0	0.0365798	0.0890123	0	0.105172	0.13922
ENSDARG00000018968	acvr1ba	0.106686	0.030573	0.0677423	0.0155781	0.163307	0.0932237	0.0574126	0.184925	0.0886726	0.608491	0.0928565	0.202912	0.0949097	0.0476891	0.205195	0	0.0147167	0.0425469	0	0.104519	0.127603	0.0998034	0.01854	0.065609
ENSDARG00000052142	acvr1bb	0.0539647	0.0106707	0	0.0130161	0.0229974	0.00848345	0.0384407	0	0	0.0276608	0	0.0176695	0.0314377	0.0442253	0.0346981	0	0	0.0936461	0	0	0.122748	0.132908	0	0
ENSDARG00000086172	ACVR1C	0.292697	0.091904	0.201984	0.381676	0.27967	0.0845498	0.0512684	0.211481	0.0480799	0.020779	0.251944	0.095481	0.278272	0.292578	0.19236	0.171716	0	0.481884	0.978469	0.31486	0.247407	0.501787	0.01854	0
ENSDARG00000014986	acvr1l	0.0895079	0.0713402	0.0652987	0.0276283	0.0864642	0.0273457	0.0998469	0.0495535	0.137685	0.129943	0	0.0202815	0.00787077	0	0.142082	0.0402573	0	0	0.138911	0.15782	0.104598	0	0.0765193	0.327878
ENSDARG00000011188	acvr2aa	0.334405	0.245729	0.29493	0.203843	0.420816	0.201519	0.351872	0.341237	0.279025	0.942538	0.25728	0.202519	0.212709	0.456143	0.150424	0.389595	0.103597	0.400297	0.348077	0.141832	0.379795	0.0981316	0	0.065609
ENSDARG00000104700	acvr2ab	0.031402	0	0.0181685	0.0285036	0.0291363	0	0.0327398	0.0309423	0.0100615	0.0244498	0.0207351	0.0378694	0.0221449	0	0	0.0345767	0	0	0	0	0	0.108498	0	0
ENSDARG00000044422	acvr2ba	0.0324133	0	0.0307033	0.00456447	0.0706105	0	0.0368153	0	0.0155253	0.0428211	0	0.0125095	0	0.0442253	0	0	0	0	0	0	0	0	0	0
ENSDARG00000103108	acvr2bb	0.0189444	0	0.014472	0.0024894	0.0248758	0	0	0	0.00773237	0.0105182	0	0	0	0	0	0	0	0	0	0	0	0	0.0488136	0
ENSDARG00000018179	acvrl1	0	0	0	0	0	0	0	0	0	0	0	0	0	0	0	0	0.141795	0	0	0.401531	0	0	0	0
ENSDARG00000038475	acy1	0.085171	0.042441	0.14095	0.152512	0.103979	0.0257271	0.0790415	0.111264	0.0684873	0.100075	0.0925532	0.0596653	0.0987196	0.0985917	0.242826	0.101337	0.158849	0.0468527	0.105901	0.12911	0	0.0407737	0.125805	0
ENSDARG00000111129	acy1	0	0	0.0210424	0.00869674	0	0	0.0102717	0	0	0	0	0	0	0	0	0	0	0	0	0	0	0	0	0
ENSDARG00000093003	acy3.1	0.0196536	0.0567478	0	0.00585481	0.0162731	0	0.0443679	0	0.0428355	0.00846161	0	0	0.0123026	0	0.0477555	0	0.153803	0.0815794	0	0	0	0	0	0
ENSDARG00000005525	acy3.2	0.019438	0.0383164	0	0.00438995	0	0.00828396	0.0215098	0	0.0389809	0	0.0217647	0.018676	0	0	0.195986	0	0.112256	0	0	0	0	0	0	0
ENSDARG00000060126	acyp1	0.449407	0.416419	0.454822	0.202221	0.388185	0.256845	0.630056	0.519508	0.216577	0.537147	0.370159	0.387972	0.272362	0.545123	0.327659	0.342689	0.0133465	0.550489	0.514688	0.33569	0.937608	0.428046	0.123636	0.18972
ENSDARG00000086271	acyp2	0	0	0	0	0	0	0	0	0.051673	0.0259736	0	0	0	0	0.0902527	0	0	0	0	0	0	0	0	0
ENSDARG00000003113	ada	0.0860675	0.0196384	0.0300345	0.242361	0.0235302	0.0471068	0.0426779	0.0437914	0.0515011	0	0.0343667	0.00668131	0.108578	0.0407864	0.0355619	0	1.03766	0	0	0	0	0	0	0.0736106
ENSDARG00000051746	ada2a	0.0341004	0.0155095	0.0285619	0.00685909	0.0370692	0.0126411	0.0617431	0.0953316	0.0530938	0.0538121	0	0.0326232	0.00694802	0	0	0	0	0	0	0	0.0877532	0.0419477	0.133697	0.483746
ENSDARG00000015623	ada2b	0.00853827	0	0	0.00675047	0	0	0	0.0282425	0	0	0	0	0	0	0	0	0.0138604	0	0.0566884	0	0	0	0	0
ENSDARG00000089181	adad1	0	0	0	0	0	0	0	0	0	0	0	0	0	0	0	0	0	0	0	0	0	0	0	0
ENSDARG00000105626	adad2	0	0	0	0	0	0	0	0	0	0	0	0	0	0	0	0	0	0	0	0	0	0	0	0
ENSDARG00000012986	adal	0.0458754	0.0178137	0.0295369	0.011	0	0.0214878	0.0562186	0.0635728	0.0193573	0.0156312	0.0608553	0.00717499	0.0127292	0.0333428	0	0.0966296	0	0.0554862	0	0.108696	0	0.0718308	0.150809	0
ENSDARG00000053468	adam10a	0.387734	0.774317	0.279036	0.428908	0.183309	0.330747	0.287449	0.0728593	0.174941	0.44052	0.223552	0.396091	0.359258	0.43158	1.1946	0.223446	0.186576	0.240882	0.128339	0.478546	0.158816	0.0510955	1.23599	0.248028
ENSDARG00000015502	adam10b	0.0250964	0.00774722	0	0.0303257	0	0	0.0170972	0.0422771	0	0.0244066	0	0	0.00623562	0	0	0	0	0	0.0519394	0	0	0	0	0
ENSDARG00000079204	adam11	0.00590611	0	0.0194114	0	0.0551501	0	0.0818106	0.0382977	0	0	0	0	0	0.0509964	0	0.0455046	0	0	0.039077	0.0846278	0	0.11071	0	0
ENSDARG00000079068	adam12	0	0	0.0137679	0	0	0	0.0114807	0	0.00659617	0	0	0	0	0	0	0	0	0.0815794	0	0	0	0	0	0
ENSDARG00000116062	ADAM12 (1 of many)	0	0	0	0	0	0	0	0	0.00471962	0	0	0	0	0	0	0	0	0	0	0	0	0	0	0
ENSDARG00000089213	adam15	0.0306188	0.0169371	0.0147499	0.150582	0.0827108	0.0415111	0.0104946	0.0169552	0.00459182	0.0126626	0	0.0214558	0.0423044	0.0759821	0.477719	0	0.0139686	0.0764438	0	0.0759013	0	0	0.0249832	0
ENSDARG00000043213	adam17a	0.101665	0.051594	0.126356	0.0573309	0.0742762	0.0246043	0.295612	0.024668	0.186194	0.115186	0.0662323	0.0352613	0.0341186	0.0563133	0.0404671	0.0521986	0.0455655	0.308836	0.0728401	0	0.390305	0	0.714107	0.183511
ENSDARG00000093093	adam17b	0.0902852	0.0168668	0.0522513	0.00498253	0	0.026962	0.00347251	0.118654	0	0	0.0560538	0	0	0.0776084	0	0.114032	0	0.100781	0.0519394	0.481259	0	0	0.101136	0
ENSDARG00000059693	adam19a	0	0	0.0166708	0	0	0	0.0116377	0	0.0419093	0.00878945	0	0	0	0	0	0	0	0	0	0	0	0	0	0
ENSDARG00000067545	adam19b	0	0	0	0	0	0	0.0494327	0	0.00370173	0	0.02849	0	0	0	0	0	0	0	0	0	0	0	0.252928	0
ENSDARG00000060532	adam22	0.0574391	0	0.0282798	0.00230062	0.0259734	0.057094	0.169118	0	0.0146972	0.0145649	0.0381976	0.0170683	0	0.0431686	0.01374	0	0	0.0534445	0.307051	0.0518135	0	0	0.0841623	0
ENSDARG00000062323	adam23a	0.320621	0.0183683	0.485255	0.0168403	0.243983	0.220916	1.00145	0.213496	0.117309	0.185365	0.2622	0.0580562	0.0630435	0.25578	0.0970874	0.279902	0.0186026	0.271133	0.157648	0.0874317	0.223466	0.0691689	0.0841623	0.375148
ENSDARG00000035514	adam28	0	0	0	0	0	0	0	0.0187834	0	0	0	0	0	0	0	0.0507305	0.0159463	0	0	0	0	0	0	0
ENSDARG00000001452	adam8a	0	0	0	0.00145387	0	0	0	0	0	0	0	0	0	0	0	0.0627392	0	0	0	0	0	0	0.165821	0
ENSDARG00000057644	adam8b	0.00906179	0	0	0	0	0.0186707	0	0	0	0.049749	0	0	0	0	0	0	0	0	0	0	0	0	0	0.334806
ENSDARG00000010070	adam9	0.0396846	0.0189814	0.0658277	0.0366667	0.0620092	0.0183273	0.0877922	0	0.0141492	0.112662	0	0.0621203	0.0200026	0	0.0320102	0	0.0772043	0	0	0.0367478	0	0	0	0
ENSDARG00000103519	adamts1	0	0	0	0	0	0	0	0	0.0152209	0	0	0	0	0	0	0	0	0	0	0	0	0	0	0
ENSDARG00000075188	adamts10	0	0	0	0.0020107	0	0	0.00838763	0	0.011967	0	0	0	0	0	0	0	0	0	0	0	0	0	0	0
ENSDARG00000067549	adamts12	0	0	0	0	0	0	0	0	0.004125	0	0	0	0	0	0	0	0	0	0	0	0	0	0	0
ENSDARG00000076270	adamts13	0.0115164	0.0139233	0	0	0.0193334	0.0137867	0	0	0	0	0	0	0	0	0	0	0	0	0	0	0	0	0	0
ENSDARG00000078494	adamts14	0	0	0	0.00247586	0	0	0	0	0	0.10119	0	0.0412875	0	0	0	0	0	0	0	0	0	0	0	0
ENSDARG00000029124	adamts15a	0	0	0	0	0	0	0	0	0	0	0	0	0	0	0	0	0	0	0	0	0	0	0	0
ENSDARG00000033544	adamts15b	0	0	0	0	0	0	0	0	0	0	0	0	0	0	0	0	0	0	0	0	0	0	0	0
ENSDARG00000058252	adamts15b	0	0	0	0	0	0	0	0	0	0	0	0	0	0	0	0	0	0	0	0	0	0	0	0
ENSDARG00000074646	adamts16	0	0	0	0	0	0	0.0179298	0	0	0	0	0	0	0	0	0	0	0	0	0	0	0	0	0
ENSDARG00000075555	adamts17	0	0	0	0	0	0	0	0	0	0.0104064	0	0	0	0.10261	0.0180505	0	0	0	0	0	0	0	0	0
ENSDARG00000001999	adamts18	0.047024	0.0164455	0	0.00269013	0.242372	0.0130096	0.0290425	0.0250446	0.140907	0	0.0210414	0.00434948	0	0.260066	0	0	0	0	0	0.391535	0	0.232773	0	0
ENSDARG00000075930	adamts2	0.00702186	0.0165063	0	0	0	0	0.0514218	0	0	0.0136317	0.0261137	0	0	0	0	0	0	0	0	0	0	0	0	0
ENSDARG00000060127	adamts3	0	0	0	0.0187423	0	0	0	0	0.00849733	0	0	0	0	0	0	0	0	0	0	0	0	0	0	0
ENSDARG00000100307	adamts5	0.0820334	0	0.0442302	0.00575446	0.0103544	0.0265613	0.0287122	0	0.0604539	0	0	0	0	0	0	0	0	0.0931749	0.13388	0.0572656	0	0	0	0
ENSDARG00000041982	adamts6	0	0	0	0	0	0	0	0	0	0	0	0	0	0	0	0	0	0	0	0	0	0	0	0
ENSDARG00000102478	ADAMTS7	0	0	0	0	0	0	0	0	0	0	0	0	0	0	0	0	0	0	0	0	0	0	0	0
ENSDARG00000007709	adamts8a	0	0	0	0	0	0	0	0	0	0	0	0	0	0	0	0	0	0	0	0	0	0	0	0
ENSDARG00000077778	adamts9	0.00620732	0	0.1175	0.00140556	0	0.011481	0	0.0362116	0	0	0.0289827	0	0	0.0557491	0	0	0	0	0	0	0	0.0521746	0	0
ENSDARG00000074033	adamtsl2	0	0	0	0	0	0	0.027603	0	0	0	0	0.00717499	0	0	0	0	0	0	0	0	0	0.0998422	0	0
ENSDARG00000027903	adamtsl3	0.0100118	0	0	0	0	0	0	0	0	0.00426936	0.0370964	0	0	0	0	0	0	0	0.0704295	0	0	0	0.167353	0
ENSDARG00000052118	adamtsl5	0.229579	0.0524488	0.142345	0.0380325	0.0160911	0.0852838	0.0838007	0.0920614	0.0485805	0.00717195	0.889473	0.0303507	0.0055788	0	0	0	0.129853	0.400972	0.110216	0	0	0.105122	0.248164	0
ENSDARG00000055439	adamtsl7	0	0	0	0	0	0	0	0	0	0	0	0	0	0	0	0	0	0	0	0	0	0	0	0
ENSDARG00000070565	adap2	0	0	0	0	0	0	0	0	0	0	0	0	0	0	0	0	0	0	0	0	0	0	0	0
ENSDARG00000012389	adar	0.0648184	0.0452514	0.0551919	0.0220814	0.0939609	0.0249389	0.0469214	0.217575	0.0821132	0.0241578	0.0537845	0.0425002	0.0158673	0.0219041	0.0351693	0	0.0192013	0.320822	0	0	0	0	0	0
ENSDARG00000041609	adarb1a	0.104151	0.0884535	0.23241	0.459536	0.352839	0.224471	0.215936	0.365175	0.095078	1.6339	0.195598	0.048401	0.145611	0.325921	0.0558276	0.167672	0.189358	0.0669142	0.0351205	0.104602	0.267037	0.0246446	0.123306	0.400416
ENSDARG00000003544	adarb1b	0.187855	0.0314322	0.0865239	0.0244903	0.0844378	0.0258934	0.137181	0.0509732	0.0178775	0.387049	0.203114	0.0273206	0.00862346	0	0.0362056	0.0329452	0	0	0.0730428	0	0.0720046	0.11071	0.0996751	0
ENSDARG00000071823	adarb2	0.324906	0.00934788	0.326629	0.0148389	0.0152393	0.168572	0.490667	0.0177156	0.122699	0	0.576983	0.0639873	0.0231935	0.0211905	0.0149298	0.213696	0	0.169523	1.2732	0.0365798	0	1.17766	0	0
ENSDARG00000061348	adat1	0.0295989	0	0.018449	0.0351109	0.0507708	0	0.040569	0.0421573	0.00928464	0.0422911	0.079133	0.032117	0.0140681	0.0239355	0.111732	0	0.0182438	0	0.0579824	0.0535475	0	0	0	0
ENSDARG00000041944	adat2	0	0.0133453	0.0368536	0.0112282	0.032393	0.008543	0.00392457	0.0290322	0.0324715	0.0167771	0.0588444	0.02383	0	0.144152	0	0	0	0	0	0	0.0695217	0.20256	0	0.305642
ENSDARG00000005640	adat3	0.0397787	0.00125817	0.0210268	0.00707903	0.0386412	0	0.0352865	0.017405	0.0497127	0	0.0116096	0.0323365	0.00708929	0.102392	0	0	0	0	0.0492126	0	0.0776928	0.114322	0	0
ENSDARG00000062561	adck1	0.111185	0.0569843	0.100567	0.00326816	0.284263	0.041607	0.112783	0.0953628	0.0824703	0.263864	0.0175864	0.00633249	0.00858613	0.0903573	0.0316656	0.127604	0	0.269518	0.129902	0.140517	0.106252	0	0	0.229775
ENSDARG00000073923	adck2	0.033364	0.00436475	0.0426976	0.0157551	0	0.0260953	0.0320102	0.012334	0.0238007	0.0232458	0	0.025746	0	0	0	0.0713572	0	0	0.0404418	0.0686106	0	0.0724722	0	0
ENSDARG00000075405	adck5	0.0415177	0.00689091	0.0482743	0.00473038	0	0.0083668	0.0484416	0.0263521	0.0231197	0	0.0298013	0.0367165	0	0.0843279	0	0.0402573	0	0	0	0	0	0	0	0
ENSDARG00000069026	adcy1a	0	0.00396875	0.0116371	0	0	0	0.0151381	0	0	0	0	0	0	0	0	0	0	0	0	0.0564573	0	0.114668	0	0
ENSDARG00000088634	adcy1b	0.00817829	0.0136214	0	0.00438306	0	0.00816771	0	0.0164591	0.0202669	0	0	0.0182942	0.00935653	0	0	0	0	0	0	0	0	0	0	0
ENSDARG00000058392	adcy2a	0	0	0	0	0	0	0.0528983	0	0	0.00579971	0	0	0	0	0	0	0	0	0	0	0	0	0	0
ENSDARG00000014588	adcy2b	0	0	0	0	0	0	0.0158549	0.0518686	0.00631888	0	0	0	0	0	0	0	0	0	0	0	0	0	0	0
ENSDARG00000077145	adcy3a	0.0152232	0	0	0.00334999	0	0.0305315	0	0	0	0.383549	0	0	0	0	0.0668449	0	0	0	0	0	0	0	0	0
ENSDARG00000017437	adcy3b	0	0	0	0	0	0	0	0	0	0	0	0	0	0	0	0	0	0	0	0	0	0	0	0
ENSDARG00000091342	adcy5	0	0	0	0	0	0	0.0048487	0	0.00481467	0	0	0	0	0	0	0	0	0	0	0	0	0.0742236	0	0
ENSDARG00000061445	adcy6a	0.0847315	0.0182414	0.118865	0.0245729	0.114532	0.0467797	0.248971	0.0953633	0.116285	0.0785162	0.165636	0.00717499	0.0162237	0.0971851	0.0175685	0.177434	0	0.162864	0.149427	0.0842105	0.341713	0.371001	0	0.483746
ENSDARG00000027797	adcy6b	0	0	0.0308948	0	0.0470852	0.0176733	0.00634465	0	0.0080993	0.439525	0.02022	0	0	0	0	0	0	0	0.0866637	0	0	0.0569606	0.234049	0
ENSDARG00000060070	adcy7	0.0732014	0.0250946	0.296772	0.0271222	0.352846	0.040423	0.0962072	0.0379543	0.496092	0.0497832	0.109994	0	0.0344708	0.250348	0.0509165	0.347307	0.0198994	0.0741482	0	0.578223	0.454498	0	0	0
ENSDARG00000031783	adcy8	0.0270449	0.00709467	0.0147499	0.00798831	0.0173074	0.0118783	0.071574	0	0.0079556	0	0	0	0.00497456	0	0	0	0	0	0	0	0	0.729145	0	0.736298
ENSDARG00000100869	adcy9	0	0	0	0	0	0	0	0	0.0176524	0	0	0	0	0	0	0	0	0	0	0	0	0	0	0
ENSDARG00000004015	adcyap1a	0.00830967	0.0181945	0.00708346	0	0	0.011018	0.0615582	0	0.00765481	0	0	0	0	0	0	0	0	0	0	0	0.117387	0	0	0
ENSDARG00000027740	adcyap1b	0.0187073	0.010937	0.0156745	0.0110152	0.0670203	0.0197291	1.03881	0	0.0670313	0.0342841	0.054072	0	0	0	0.156366	0	0	0	0.0479246	0.0966184	0	0	0	0
ENSDARG00000105201	adcyap1r1a	0.0154457	0.0186207	0	0	0.0244865	0.0185671	0.0570018	0	0.404232	0.034318	0	0	0	0	0	0	0	0	0	0.0952381	0	0.0320283	0	0
ENSDARG00000053724	adcyap1r1a	0	0	0.258086	0	0	0.0096796	0	0.0299165	0.192058	0	0	0	0	0	0.0367647	0	0	0	0.0888715	0	0	0.019372	0	0
ENSDARG00000103962	add1	0.145263	0.19344	0.199768	0.0666346	0.17346	0.109771	0.189563	0.103209	0.244277	0.407229	0.1084	0.173979	0.097564	0.0637098	0.097478	0.132058	0.0437877	0.118902	0.168277	0.0912201	0.068055	0.254352	0.16358	0.0965009
ENSDARG00000074581	add2	0.664773	0.70099	0.809675	0.127581	0.761286	0.466338	0.676332	0.405986	0.211008	0.31075	1.03269	0.886008	0.104483	1.13145	0.0421008	0.466534	0.0599933	1.04284	0.961822	0.785842	0.559976	0.42998	0.105096	0.603477
ENSDARG00000040874	add3a	1.08851	0.750985	1.70191	0.664743	0.770905	0.577523	0.797442	1.38276	2.23003	4.28676	2.71311	0.643909	0.354191	0.448609	0.703572	0.479425	0.324231	0.86217	0.0729751	0.523157	0.261371	0.445375	0.374391	0.704744
ENSDARG00000056250	add3b	0.010106	0	0.26732	0	0.0589654	0	0.0878721	0.0405979	0.00858558	0	0	0	0	0	0	0	0	0	0	0	0	0	0	0
ENSDARG00000005595	adgb	0	0	0	0	0	0	0.00872862	0	0	0	0	0	0	0	0	0	0	0	0	0	0	0	0	0
ENSDARG00000054177	adgra1a	0.0358711	0.0449872	0.0357728	0	0	0.0314724	0.197299	0.0278037	0.0377659	0.00658068	0	0.0307318	0.0129259	0	0	0	0	0	0	0.0808081	0	0	0	0.283859
ENSDARG00000076994	adgra2	0	0	0	0	0	0	0.0143019	0	0.0109198	0	0	0	0	0	0	0	0	0	0	0	0	0	0	0
ENSDARG00000073673	adgra3	0.0243423	0	0.013129	0.00150504	0	0	0	0	0.0213794	0	0	0	0	0	0	0	0	0	0	0	0	0	0	0
ENSDARG00000075133	adgrb1a	0.042753	0.0230844	0.0409712	0.00516989	0.0737971	0.098772	1.19573	0	0.313065	0.0501055	0.0185603	0.0478863	0.00538772	0.0462813	0	0.0496445	0.0138604	0	0	0	0	0	0	0.472466
ENSDARG00000078529	adgrb1b	0.0049031	0.00608582	0	0	0.0233815	0.0410015	0.0163731	0.0478491	0.045248	0	0.0460259	0.0273884	0	0	0	0	0	0	0.248401	0	0	0	0	0
ENSDARG00000025667	adgrb2	0	0	0.0331018	0.00562815	0	0.0254503	0.0166405	0.0705835	0	0	0.0296462	0	0	0	0	0	0	0	0	0	0	0	0	0
ENSDARG00000059832	adgrb3	0.21469	0	0.0144915	0.00739164	0.13059	0.103841	0.25223	0.0770053	0.0103302	0.0279928	0.0800468	0.00857617	0.00717931	0.0721248	0	0	0	0.0975943	0.0549861	0.222079	0	0.0566729	0.105172	0.0823913
ENSDARG00000053344	adgrd1	0.0167826	0	0	0	0	0	0	0	0.00582881	0	0	0	0	0	0	0	0	0	0	0	0	0	0	0
ENSDARG00000103067	adgrd2	0	0	0	0	0	0	0	0	0	0	0	0	0	0	0	0	0	0	0	0	0	0	0	0
ENSDARG00000075855	adgre10	0	0.00731596	0	0.00190754	0	0	0	0	0.00719408	0	0	0	0	0	0	0	0.0316715	0	0	0	0	0	0	0
ENSDARG00000056062	adgre14	0	0	0	0	0	0	0	0	0	0	0	0	0	0	0	0	0	0	0	0	0	0	0	0
ENSDARG00000096588	adgre15	0	0	0	0	0	0	0	0	0	0	0	0	0	0	0	0	0	0	0	0	0	0	0	0
ENSDARG00000096622	adgre16	0	0	0	0	0	0	0	0	0	0	0	0	0	0	0	0	0	0	0	0	0	0	0	0
ENSDARG00000095297	adgre17	0	0	0	0	0	0	0	0	0	0	0	0	0	0	0	0	0	0	0	0	0	0	0	0
ENSDARG00000096644	adgre18	0	0	0	0	0	0	0	0	0	0	0	0	0	0	0	0	0	0	0	0	0	0	0	0
ENSDARG00000096649	adgre19	0	0	0	0	0	0	0	0	0	0	0	0	0	0	0	0	0	0	0	0	0	0	0	0
ENSDARG00000026313	adgre5a	0	0	0.0778125	0	0	0	0	0.0328084	0	0	0	0	0	0	0	0	0	0	0	0	0	0	0	0
ENSDARG00000104083	adgre5b.2	0	0	0	0	0	0	0	0	0	0	0	0	0.00427778	0	0	0	0	0	0	0	0	0	0	0
ENSDARG00000089904	adgre5b.3	0	0.0147994	0	0	0	0.0261463	0	0	0	0	0	0	0	0	0	0	0	0	0	0	0	0	0	0
ENSDARG00000112943	adgre5b.3	0	0	0	0	0	0	0	0	0	0.0122872	0	0	0	0	0	0	0.133513	0	0	0	0	0	0	0
ENSDARG00000095494	adgre6	0	0	0	0	0	0	0	0	0	0	0	0	0	0	0	0	0	0	0	0	0	0	0	0
ENSDARG00000041399	adgre7	0	0	0	0	0	0	0	0	0	0	0	0	0	0	0	0	0	0	0	0	0	0	0	0
ENSDARG00000079050	adgre8	0	0	0	0	0	0	0	0	0	0	0	0	0	0	0	0	0	0	0	0	0	0	0	0
ENSDARG00000096577	adgre9	0	0	0	0	0	0	0	0	0	0	0	0	0	0	0	0	0	0	0	0	0	0	0	0
ENSDARG00000075134	adgrf11	0	0	0	0	0	0	0	0	0	0	0	0	0	0	0	0	0	0	0	0	0	0	0	0
ENSDARG00000087870	adgrf3a	0	0	0	0	0	0	0	0	0	0	0	0	0	0	0	0	0	0	0	0	0	0	0	0
ENSDARG00000093008	adgrf3b	0.00977531	0	0	0	0	0	0	0	0.0216622	0	0	0.00581024	0	0	0	0	0	0	0	0	0	0	0	0
ENSDARG00000091757	adgrf6	0.00744284	0	0	0	0	0	0	0	0	0	0	0	0	0	0	0	0	0	0	0	0	0	0	0
ENSDARG00000086445	adgrf7	0	0	0	0	0	0	0	0	0	0	0	0	0	0	0	0	0	0	0	0	0	0	0	0
ENSDARG00000093316	adgrf8	0	0	0	0	0	0	0	0	0	0	0	0	0	0	0	0	0	0	0	0	0	0	0	0
ENSDARG00000105643	adgrg1	0	0.0035633	0	0.00319926	0	0	0	0	0	0	0	0	0.00654482	0	0.0203087	0	0	0	0	0.197683	0	0	0	0
ENSDARG00000027222	adgrg1	0.00336076	0.0105148	0	0	0	0	0.0251509	0	0.243327	0	0	0	0	0	0	0	0	0	0	0	0	0	0	0
ENSDARG00000041413	adgrg11	0	0	0	0	0	0	0	0	0	0	0	0	0	0	0	0	0	0	0	0	0	0	0	0
ENSDARG00000088137	adgrg2a	0	0	0	0	0	0	0	0	0	0	0	0	0	0	0	0	0	0	0	0	0	0	0	0
ENSDARG00000074782	adgrg3	0	0.00432186	0	0.00527915	0	0	0	0	0	0.0122872	0	0	0	0	0	0	0.458173	0	0	0	0	0	0	0
ENSDARG00000105416	adgrg4a	0	0	0	0	0	0	0	0	0	0	0	0	0	0	0	0	0	0	0	0	0	0	0	0
ENSDARG00000094386	adgrg4b	0	0	0	0	0	0	0	0	0	0	0	0	0	0	0	0	0	0	0	0	0	0	0	0
ENSDARG00000054137	adgrg6	0.00895718	0	0	0	0	0	0	0	0	0	0	0	0	0	0	0	0	0	0	0	0	0	0	0
ENSDARG00000071088	adgrg7.1	0	0	0	0	0	0	0	0	0	0	0	0	0	0	0	0	0	0	0	0	0	0	0	0
ENSDARG00000071085	adgrg7.2	0	0	0	0	0	0	0	0	0	0	0	0	0	0	0	0	0	0	0	0	0	0	0	0
ENSDARG00000089292	adgrl1a	0.0555158	0	0.117678	0	0.0155877	0.0154405	0.0765411	0.0261769	0	0.0376882	0.0935819	0	0	0.0239355	0	0	0	0.0560742	0	0	0.0880406	0	0	0
ENSDARG00000069356	adgrl2a	0.0920312	0.0136006	0.0131612	0.00852305	0.0382257	0.122568	0.180579	1.40793	0.0421861	1.81977	0.140945	0.0641322	0.0989041	0	0.0141403	0	0	0.0864342	0	0.085197	0.213521	0	0	0
ENSDARG00000111712	adgrl2b.1	0	0	0	0	0	0	0	0	0.0141535	0	0	0	0	0	0	0	0	0	0	0	0	0	0	0
ENSDARG00000090624	ADGRL3	0.0841581	0.0110874	0.169551	0.0205326	0.13437	0.0443158	0.058649	0.0173131	0.0101793	0.0395444	0	0	0.00607448	0.0181949	0.551422	0.44983	0	0.805924	0	0.0605602	0	0.0437063	0	0.230638
ENSDARG00000061121	adgrl3.1	0.066331	0.109561	0.591866	0.216084	0.435578	0.198703	0.525325	0.291518	0.132815	0.109855	0.04747	0.142661	0.0771808	0.403856	0.185037	0.121192	0	0	0.138695	0.0813008	0.0711784	0.14758	0.0435232	2.12841
ENSDARG00000013653	adgrl4	0	0	0	0	0	0	0	0	0	0	0	0	0	0	0	0	0	0	0	0	0	0	0	0
ENSDARG00000021137	adgrv1	0.0794429	0.0242656	0.420637	0.0141479	0.0185845	0.0170918	0.0463972	0.7783	0.0244348	0.0501427	0.0840498	0.039794	0	0.0370954	0.0559527	0	0	0	0	0	0.0966968	0	0	0
ENSDARG00000080010	adh5	0.161722	0.288441	0.302927	0.0813959	0.335535	0.208053	0.343733	0.155118	2.01426	0.248987	0.0819848	1.44594	0.053331	0.0573997	8.75625	0.109082	1.45637	0.180634	0.0497725	0.207107	0.141965	0.213699	2.17164	0.291104
ENSDARG00000091211	adh8a	0	0	0	0	0.0169769	0	0	0	0	0	0	0	0	0	0	0	0	0	0	0	0	0	0	0
ENSDARG00000024278	adh8b	0.0288412	0.00378473	0	0.00227259	0	0	0.0214441	0.0343543	0.39424	0	0	0.0814497	0	0	0	0	0.00889884	0.0968289	0	0	0	0	0	0
ENSDARG00000053518	adhfe1	0.0075977	0.031691	0.0846755	0.0677801	0.0518335	0.0167217	0.0255801	0	0.133582	0.0370068	0.0547756	0.0225351	0.0410042	0	0.0753893	0	0	0	0	0	0	0	0.10199	0
ENSDARG00000020448	adi1	0.0555023	0.107228	0.0591169	0.0703352	0.0616303	0.0507219	0.101867	0.143887	0.408315	0.0520103	0.101384	0.126496	0.0985825	0	1.37884	0.14365	0.185685	0.251534	0.0105071	0	0.221642	0	0.214424	0
ENSDARG00000062228	adipoqa	0	0	0	0	0	0	0	0	0	0	0	0	0	0	0	0	0	0	0	0	0	0	0	0
ENSDARG00000100086	adipoqb	0.0143246	0	0	0	0	0	0.058417	0	0	0	0	0	0	0	0	0	0	0	0	0	0	0	0	0.208691
ENSDARG00000002912	adipor1a	1.56345	0.501275	1.76343	0.686905	1.90484	0.405138	1.03285	1.1502	0.591518	0.815287	0.882664	0.748111	0.474633	0.926496	0.736645	1.27267	0.454109	2.63257	1.47511	1.15255	0.956786	1.63242	0.501552	1.15886
ENSDARG00000042717	adipor1b	0.407085	0.647544	0.369271	0.29678	0.655833	0.276525	0.569004	0.378939	0.451133	0.346754	0.350115	0.549337	0.384908	0.49185	0.362615	0.390722	0.49491	0.786793	0.290146	0.573511	0.698524	0.780552	0.231441	0.416915
ENSDARG00000101849	adipor2	0.770513	2.18327	0.679598	1.91542	1.0759	1.13262	0.797992	0.861368	0.753326	1.11888	0.256195	2.75561	1.6241	0.299329	1.1881	0.463741	1.60869	0.790486	0.367721	1.29538	1.15427	0.683105	1.99008	2.04579
ENSDARG00000039429	adka	0.0757523	0.0167755	0.0730492	0.00896594	0.0398013	0.0478754	0.356705	0.0427503	0.106103	0.0982176	0.0522469	0.0405824	0	0.047918	0.0286697	0	0.0982569	0	0.0592477	0.0816327	0	0.050844	0.114749	0.665354
ENSDARG00000095947	adkb	0.168186	0.138494	0.131162	0.00782072	0.167739	0.115821	0.366552	0.141326	0.12104	0.133595	0.221496	0.104514	0.0373269	0.0288471	0.196632	0.0871917	0.326724	0	0	0.155792	0	0.0622537	0	0.664531
ENSDARG00000045708	adm2a	0	0.00469612	0	0	0	0	0	0	0	0	0	0	0	0	0	0	0	0	0	0	0	0	0	0
ENSDARG00000078875	adm2b	0	0	0	0	0	0	0	0	0	0	0	0	0	0	0.0206612	0	0	0	0	0	0	0	0	0
ENSDARG00000015263	adma	0.00702981	0.0049734	0	0	0	0	0.0177056	0	0.0150198	0	0	0	0	0	0	0	0	0	0	0	0	0	0	0
ENSDARG00000069027	admb	0	0	0	0	0	0	0	0	0.0453063	0	0	0	0	0	0	0	0	0	0	0	0	0	0	0
ENSDARG00000025372	admp	0.00865736	0.00477831	0	0	0.0138836	0	0	0	0	0	0	0.0129397	0	0	0	0	0	0	0	0	0	0	0	0
ENSDARG00000060937	adnp2a	0.141584	0.157643	0.10314	0.065656	0.230477	0.0613093	0.246261	0.343357	0.0734451	0.105743	0.180206	0.18433	0.0296495	0.198316	0	0.335311	0.0283984	0.155003	0.230506	0.153521	0.237291	0.528525	0.34699	0.23084
ENSDARG00000028431	adnp2b	0.124205	0.0327667	0.111892	0.0320635	0.139042	0.0324916	0.0847435	0.169351	0.0755812	0.0969533	0	0.0612263	0.0616038	0.0597167	0.0497018	0	0.0851121	0	0	0.261601	0	0.126824	0.310988	0
ENSDARG00000062002	adnpa	0.141353	0.0774313	0.0846562	0.0610231	0.0587442	0.160514	0.153924	0.173651	0.182452	0.208944	0.110991	0.100672	0.10545	0.148924	0.119295	0.173147	0.0223707	0.148797	0.0942815	0.0816327	0.107098	0.0246446	0.265846	0.161844
ENSDARG00000074293	adnpb	0.079703	0.0226416	0.0651331	0.034358	0.0475977	0.0500102	0.114422	0.150975	0.0338842	0.0335599	0.165593	0.010814	0.0249274	0.161292	0	0.0923685	0	0.180878	0	0.077821	0	0	0	0
ENSDARG00000042827	adoa	0.325198	0.08823	0.240721	0.0554898	0.226067	0.0487692	0.191389	0.358162	0.186041	0.531505	0.120966	0.0935255	0.05733	0.205858	0.106929	0.240242	0.024161	0.112064	0.132745	0.185533	0.399936	0.26906	0.312073	0.332996
ENSDARG00000053571	adob	0.834543	0.283462	0.890139	0.287517	1.01666	0.120348	0.992994	1.09842	0.618829	1.04	1.00929	0.463251	0.249489	0.737715	0.215714	0.591463	0.238225	1.26709	0.84142	1.25382	0.562051	1.54297	0	1.01983
ENSDARG00000070056	adora1a	0	0	0	0	0	0	0	0	0.0753242	0	0	0	0	0	0	0	0	0	0	0	0	0	0	0
ENSDARG00000075694	adora1b	0	0	0	0	0	0	0	0	0	0	0	0	0	0	0	0	0	0	0	0	0	0	0	0
ENSDARG00000033706	adora2aa	0	0	0	0.0227863	0	0.0147109	0	0	0.027574	0	0.0217647	0	0	0	0.66935	0	0	0	0	0	0.102342	0	0	0
ENSDARG00000058488	adora2ab	0	0	0	0	0	0	0	0	0	0	0	0	0	0	0	0	0	0	0	0	0	0	0	0
ENSDARG00000002533	adora2b	0.0212805	0.00548663	0.0194795	0.118364	0.106538	0.0186707	0.013126	0.0310001	0	0.010253	0	0	0.0636059	0	0.170485	0	0	0	0	0	0	0	0	0
ENSDARG00000044061	adora4a	0	0	0	0	0	0	0	0	0	0	0	0	0	0	0	0	0	0	0	0	0	0	0	0
ENSDARG00000063525	adpgk	0.00818908	0.0291205	0	0.0256736	0.02943	0.0486005	0.00983006	0	0	0	0	0.0147824	0.0055788	0	0	0	0	0	0.224118	0	0	0	0	0
ENSDARG00000062785	adpgk2	0.0194768	0.00241025	0	0.00268505	0.0139885	0	0.0317876	0.0462932	0.0105315	0.0108737	0	0	0	0	0.0243784	0	0	0	0	0	0	0	0	0
ENSDARG00000040712	adprh	0.0530121	0.0517032	0.0559383	0.0244516	0.0686789	0.0869865	0.00642776	0.0281617	0.312035	0.0161263	0.106683	0.116808	0.0118971	0	0.245661	0	0	0.0592119	0	0.17431	0	0	0.192555	0.148415
ENSDARG00000041589	adprhl1	0	0	0	0	0	0	0	0	0	0	0	0	0	0	0	0	0	0	0	0	0	0	0	0
ENSDARG00000019338	adprhl2	0.122293	0.0396445	0.120365	0.0521859	0.115292	0.107538	0.158526	0.0582327	0.108933	0.113829	0.15806	0.0539659	0.0277214	0.0493682	0	0.115343	0.111145	0.248103	0	0.144802	0.198758	0.293667	0	0.167403
ENSDARG00000026090	adprm	0.0157574	0.0904216	0	0.0610422	0.0255955	0.008543	0.0454076	0.0263521	0.0509075	0.0183816	0.0218147	0.0383681	0.0350648	0	0.117353	0.0539328	0.112913	0	0.0576007	0	0.0900058	0	0.430378	0
ENSDARG00000028725	adra1aa	0	0	0.00932584	0	0	0	0.024929	0	0.00581174	0.0774905	0	0.0623589	0	0	0	0	0	0	0	0	0	0	0	0
ENSDARG00000027638	adra1ab	0	0	0	0	0	0	0	0	0	0	0	0	0	0	0	0	0	0	0	0	0	0	0	0
ENSDARG00000011317	adra1ba	0	0	0	0	0	0	0	0	0	0	0	0	0	0	0	0	0	0	0	0	0	0	0	0
ENSDARG00000041173	adra1bb	0.0421485	0	0	0	0	0	0	0	0	0	0	0	0	0	0	0	0	0	0	0	0	0.0578302	0	0
ENSDARG00000024101	adra1d	0	0	0	0	0	0	0.0212868	0	0	0	0	0	0.00651729	0	0	0	0	0	0	0	0	0	0	0
ENSDARG00000040841	adra2a	0	0	0	0	0.0127118	0.0266671	0.0589581	0	0	0.02427	0	0	0	0	0	0	0	0	0	0	0	0	0	0
ENSDARG00000102096	adra2b	0	0	0	0	0	0	0	0	0	0	0	0	0	0	0	0	0	0	0	0	0	0	0	0
ENSDARG00000069669	adra2c	0	0	0	0.00769207	0	0	0.0275449	0	0	0	0	0	0	0	0	0	0	0	0	0	0	0	0	0
ENSDARG00000091277	adra2da	0	0	0	0	0	0.020917	0.0203064	0	0	0.00770255	0	0	0	0	0	0	0	0	0	0	0	0	0	0
ENSDARG00000054667	adra2db	0	0	0	0	0	0	0.016672	0	0	0	0	0	0	0	0	0	0	0	0	0	0	0	0	0
ENSDARG00000007490	adrb1	0.00711034	0	0.0152954	0	0.0201766	0	0.00769477	0	0	0	0	0	0	0	0	0.129678	0	0	0	0	0	0	0	0
ENSDARG00000088124	adrb2a	0	0	0	0	0	0	0.0115039	0	0	0	0	0	0	0	0	0	0.183301	0	0	0	0	0	0	0
ENSDARG00000054510	adrb2b	0	0	0	0	0	0	0	0	0	0	0	0	0	0	0	0	0	0	0	0	0	0	0	0
ENSDARG00000053646	adrb3a	0	0	0	0	0	0	0	0	0	0	0	0	0	0	0	0	0	0	0	0	0	0	0	0
ENSDARG00000052919	adrb3b	0	0	0	0	0	0	0	0	0	0	0	0	0	0	0	0	0	0	0	0	0	0	0	0
ENSDARG00000058560	adrm1	0.324636	0.323598	0.337107	0.162658	0.237227	0.113176	0.266647	0.166647	0.232615	0.255229	0.23116	0.401864	0.100259	0.240089	0.400309	0.0754334	0.0365627	0.261557	0.183063	0.280995	0.32863	0.389299	0	0
ENSDARG00000017049	adsl	0.176246	0.15406	0.211222	0.169153	0.209494	0.0685536	0.0820351	0.170297	0.341238	0.258901	0.0770215	0.271519	0.140325	0.0779639	0.108927	0	0.118038	0	0.0688031	0.250623	0.182	0.105122	0.01854	0.167403
ENSDARG00000002071	adss	0	0	0	0.00315315	0	0	0.0241334	0.0364236	0.126919	0.0223754	0	0	0	0	0	0	0	0	0	0	0.0728502	0	0	0
ENSDARG00000012399	adssl	0.282028	0.474183	0.466044	0.40587	0.271576	0.273188	0.30143	0.312146	0.210911	0.220541	0.286985	0.87318	0.350874	0.221786	0.202041	0.390665	0.395631	0.402485	0.420195	0.23539	0.116708	0.440669	0.319147	0.0367744
ENSDARG00000099517	adssl1	0.00969894	0	0	0	0	0.00938114	0.0144308	0	0.0192506	0.0749644	0	0	0	0	0	0	0	0	0	0	0	0.0509123	0	0
ENSDARG00000037810	adtrp1	0.297988	0.449346	0.386953	0.274961	0.362234	0.231086	0.254677	0.415018	0.314166	0.454075	0.356028	0.483491	0.137108	0.382114	0.143462	0.415446	0.142545	0.232174	0.368406	0.219407	0.273241	0.239744	0.101502	0.178941
ENSDARG00000091726	aebp1	0.0110845	0.00554846	0.0213771	0	0	0.00627625	0.0528076	0	0.0861939	0	0	0.0130006	0	0	0	0	0	0	0	0	0	0	0	0
ENSDARG00000006038	aebp2	0.110414	0.129861	0.125203	0.0289282	0.0451263	0.0731946	0.191109	0.182365	0.167878	0.182757	0.117328	0.260373	0.0307435	0.0991922	0.114204	0.0860656	0.0369569	0.131603	0.222634	0	0.240493	0.127327	0.553568	0.247984
ENSDARG00000039099	aep1	0.0643323	0	0	0.0062667	0.0153294	0.0436126	0.0267717	0	0	0	0.0175431	0	0	0.0579341	0	0	0.0434548	0	0	0	0.342571	0	0	0.227448
ENSDARG00000055284	afap1	0.00933432	0	0.00488759	0	0.0119828	0	0	0	0.00569333	0	0	0.179873	0	0	0	0	0	0	0	0	0	0	0	0
ENSDARG00000089162	afap1l1a	0	0	0	0	0	0	0.00701979	0	0	0	0	0	0	0	0.0216638	0	0	0	0	0	0	0	0	0
ENSDARG00000056453	afap1l1b	0	0	0.0152089	0.00640665	0	0.00548418	0	0	0.0397632	0	0	0.0129094	0.0893045	0	0.160514	0	0.0365388	0	0.109915	0	0	0	0	0
ENSDARG00000074806	afap1l2	0	0	0	0.0095702	0	0.0434077	0.00557493	0	0.0907023	0	0	0	0	0	0	0	0.0209839	0	0	0	0	0.174289	0.114658	0.099984
ENSDARG00000029472	afdna	0.564797	0.302414	0.285885	0.31868	0.300407	0.316656	0.414832	0.388029	0.720865	0.704701	1.04768	0.307977	0.305566	0.873886	0.370911	0.32687	0.0209375	0.621098	0.308804	0.267021	0.340445	0.77197	3.29988	0.684581
ENSDARG00000052242	aff2	0.04807	0.0226071	0.016645	0.01351	0	0.0311904	0.361974	0	0.183424	0.0105182	0.0463252	0.0129094	0.0110253	0	0.0720723	0.113106	0	0.258163	0.17961	0	0.153455	0.084488	0.100157	1.15885
ENSDARG00000079575	aff3	0.00517708	0	0	0.00151204	0	0	0.00653755	0	0	0	0	0	0.0119002	0	0	0	0	0	0	0	0	0.0663764	0	0
ENSDARG00000001857	aff4	0.0806504	0.111	0.076106	0.0818773	0.234784	0.105709	0.154962	0.10657	0.0741058	0.033081	0.141323	0.105014	0.103856	0.12109	0.0101523	0.22509	0	0	0	0.165867	0.209281	0.0248223	0	0.0828061
ENSDARG00000011466	afg1la	0.0622178	0.093213	0.0387133	0.0992068	0.0186917	0.0319351	0.0736933	0.102894	0.0402003	0.0429785	0.0231626	0.0509385	0.0700946	0.0757626	0.0286697	0.149035	0	0.14797	0.0871227	0.162465	0.0880406	0.273368	0	0
ENSDARG00000042902	afg1lb	0.0108227	0.0397446	0.0419035	0.00341602	0.0423458	0.0600142	0.00582389	0.0197245	0.0390591	0	0.0183452	0.0683598	0.00899226	0.077668	0	0	0.00889884	0	0	0.0472534	0.0933393	0	0	0
ENSDARG00000062272	afg3l2	0.154051	0.12808	0.10496	0.216467	0.17357	0.0625313	0.168185	0.0987711	0.199161	0.0722528	0.130238	0.0717387	0.185679	0.247706	0.0130446	0.315227	0	0.110977	0.233104	0.277007	0.174556	0.707595	0.0801147	0.230638
ENSDARG00000099106	afmid	0.0579763	0.029489	0.0438481	0.0439627	0.0619616	0.0304725	0.28863	0.0218723	0.120437	0.164384	0.145264	0.07364	0.123383	0.0445484	0.194311	0	0.479124	0.0832293	0.0704295	0.0474777	0.0611875	0	0.324929	0
ENSDARG00000095863	afp4	0.0197737	0.0323393	0.0184121	0.020828	0.0680562	0.0310113	0.0167289	0.0176231	0	0	0	0	0.124813	0	0	0	0	0	0	0.0441258	25.8249	0	0	0
ENSDARG00000041490	afp4	0	0	0	0	0	0	0	0	0	0	0	0	0	0	0	0	0	0	0	0	0	0	0	0
ENSDARG00000069249	aftpha	0.0384823	0.0151086	0.0332888	0.0117478	0	0.0177075	0.0400667	0.0364538	0.0364959	0.029217	0.0224154	0.0156561	0	0	0	0	0	0	0	0	0	0	0.0983226	0.0823913
ENSDARG00000071347	aftphb	0.0245185	0.0156674	0.0236709	0.00893886	0	0.0141628	0.0117293	0	0	0.0343728	0	0.0501405	0.0126179	0	0	0	0	0	0	0.110345	0	0	0	0
ENSDARG00000004889	aga	0.143452	0.0572895	0.31568	0.0279842	0.176361	0.116719	0.201826	0.14755	0.210854	0.369923	0.114924	0.105948	0.0230275	0.111925	0.324514	0.456407	0.0767108	0.422746	0.163549	0.048048	0.173473	0.144392	0	0.373627
ENSDARG00000062123	agap1	0.273026	0.210657	0.593536	0.611725	0.382543	0.292406	0.485531	0.203946	0.278051	0.226499	0.217858	0.141985	0.401616	0.0607865	0.133406	0.544095	0.0209375	0.294781	0.263926	0.538541	0.628246	0.311669	0.523111	1.10406
ENSDARG00000099874	agap2	0	0.00344396	0	0	0.0183216	0	0.146721	0	0	0.030313	0	0	0	0	0	0	0.0791048	0	0	0	0	0	0	0
ENSDARG00000087822	agap3	0.0229052	0	0.0309215	0.00289627	0.0486269	0	0.0566678	0	0.0919266	0.0200199	0.0182278	0	0	0	0	0	0	0	0.0456904	0	0	0	0.213243	0
ENSDARG00000104384	agbl1	0	0.00927126	0	0	0	0	0	0	0.0247284	0	0.0110384	0	0	0	0	0	0	0	0	0	0	0	0	0
ENSDARG00000079983	agbl2	0	0	0	0	0	0.00552036	0	0	0	0	0	0	0	0	0	0	0	0	0	0	0	0	0	0
ENSDARG00000068050	agbl4	0.0130594	0	0	0.00607675	0	0.00900867	0	0	0	0	0	0.00532871	0.0135015	0	0	0	0	0	0	0	0	0	0	0
ENSDARG00000110838	agbl4	0	0	0	0	0	0	0	0	0	0	0	0	0	0	0	0	0	0	0	0	0	0	0	0
ENSDARG00000045900	agbl5	0.0750193	0.0150851	0.0471884	0.0104891	0.103869	0.0438402	0	0.0626434	0.0432407	0.0248323	0.0312049	0.015113	0.0140324	0.0424178	0	0.116503	0.0169287	0.134908	0	0	0.122748	0	0	0
ENSDARG00000030020	agfg1a	0.145842	0.0464641	0.182203	0.0297651	0.15448	0.0406036	0.0464964	0.0618693	0.102672	0.121157	0.164011	0.0481482	0.0165842	0.139903	0	0.116434	0.201547	0.453472	0.625338	0.174308	0	0.0462877	0	0.113332
ENSDARG00000019526	agfg1b	0.193512	0.0941299	0.149031	0.0966188	0.0983314	0.0849527	0.162212	0.155929	0.168539	0.0696134	0.0969718	0.0335779	0.0672994	0.168705	0.02079	0.207702	0.0286193	0.199357	0.198159	0.410958	0.226538	0.145688	0.55562	0.339859
ENSDARG00000060109	aggf1	0.153609	0.0934158	0.233304	0.13312	0.183169	0.0228727	0.154603	0.0397871	0.0429911	0.0786745	0.0734089	0.071678	0.0543168	0.190558	0.101415	0	0.03954	0.0757404	0.124392	0.305858	0.236912	0.123418	0	0
ENSDARG00000009837	agk	0.0927271	0.105326	0.0897703	0.0771055	0.0774451	0.00504024	0.188299	0.100104	0.0914149	0.10258	0.044591	0.19639	0.110009	0.0638759	0.184606	0.161307	0.090225	0.192611	0.0765366	0.0646726	0	0.0995064	0	0
ENSDARG00000103811	agla	0.15566	0.0949696	0.0261447	0.079598	0.204286	0.0791935	0.207098	0.0739119	0.230698	0.382021	0.0719638	0.0231719	0.222564	0.0211905	0.0339973	0.0345767	0.130015	0.214009	0.0735927	0.274126	0	0.111889	0	0
ENSDARG00000100352	aglb	0	0	0	0	0	0	0	0	0	0	0	0	0	0	0	0	0	0	0	0	0	0	0	0
ENSDARG00000059700	agmat	0	0	0	0	0	0	0.0151381	0	0.0195309	0	0	0	0	0	0	0	0	0	0	0	0	0	0	0
ENSDARG00000025595	agmo	0.028271	0.00382865	0.0274369	0.00339093	0.0149061	0.00428929	0.0196272	0.0173743	0.815727	0.353353	0	0.0369412	0.0301157	0	0	0	0.0131139	0	0	0	0	0	0	0.164783
ENSDARG00000092644	ago1	0.0176095	0	0	0.00203189	0.0125396	0	0.0102717	0	0.00683239	0	0	0	0	0	0	0	0	0	0	0	0	0	0	0
ENSDARG00000061268	ago2	0.00923709	0.0135576	0.0319632	0.0122607	0.021807	0.0128227	0.0265145	0	0	0	0.0282359	0.0243448	0	0	0.0386698	0	0.018269	0	0.122535	0	0	0	0	0
ENSDARG00000059888	ago3a	0.0170951	0.00972685	0	0.0097324	0.0139433	0	0	0.0509256	0.0327809	0	0	0.0246948	0.00829192	0	0	0	0	0.0865351	0	0	0	0	0	0
ENSDARG00000063079	ago3b	0	0.00560741	0.015361	0.00256287	0	0	0	0	0.0247385	0	0	0	0.00787077	0	0	0	0	0	0	0	0	0	0	0
ENSDARG00000100854	ago4	0.300792	0.0858485	0.20699	0.110797	0.181125	0.114204	0.19606	0.341616	0.0548738	0.176589	0.198045	0.150532	0.0954824	0.145292	0.135057	0.151091	0.113275	0.714086	0.348484	0.123387	0.561934	0.386662	0.01854	0.235454
ENSDARG00000101139	agpat2	0.247474	0.0186522	0.142378	0.00254851	0.199444	0.0138581	0.118207	0.0778265	0.0702062	0.121862	0.315932	0.0627712	0	0.20998	0.0198098	0.0971983	0.162751	0.26438	0.09124	0.380221	0.264779	0.149134	1.26489	0
ENSDARG00000036549	agpat3	1.51905	2.61415	0.924643	0.753069	0.70474	0.987062	0.7292	0.709875	0.629515	0.485507	0.698563	2.30157	0.630911	0.440296	0.195139	0.300706	0.319649	2.56159	2.10569	0.576838	0.282874	0.359456	0.525919	0.643444
ENSDARG00000069044	agpat4	0.0211053	0	0	0.0060268	0	0	0.0173286	0	0	0	0	0	0	0	0	0	0.136959	0.079564	0	0	0	0	0.0882628	0
ENSDARG00000063187	agpat5	0.00610957	0.0219775	0.0492202	0.0164212	0.0191902	0.018164	0.00711626	0.0374953	0.00989548	0.0323813	0.0353036	0.00858729	0.00640849	0.0415861	0.0905023	0	0	0	0.0660572	0	0.0769515	0	0	0
ENSDARG00000006491	agpat9l	0.00743392	0	0	0	0	0	0	0	0	0	0	0	0.00507902	0	0	0	0	0	0	0	0	0	0	0
ENSDARG00000042821	agps	0.0215031	0.00402729	0	0.0182287	0.00993356	0.0120929	0.0229399	0	0.00847555	0	0.0291607	0.0125095	0	0.0252749	0	0	0	0	0	0.184886	0.099932	0.0548968	0	0
ENSDARG00000060682	agr1	0	0	0.0159535	0	0	0	0	0	0	0	0	0	0	0	0	0	0	0	0	0	0	0	0	0
ENSDARG00000070480	agr2	0	0.00953935	0	0.00191235	0	0	0	0	0.0249552	0	0	0	0	0	0	0	0	0	0	0	0	0.0428816	0	0
ENSDARG00000079388	agrn	0.031586	0.0296295	0.0148109	0.0294743	0.0675505	0.0481109	0.442116	0	0.488833	0.0128514	0	0.0338521	0.0077512	0	0.774395	0.0777665	0	0	0	0	0.0877532	0.154397	0	0
ENSDARG00000069089	agrp	0	0	0	0	0	0	0	0	0	0	0	0	0	0	0	0	0	0	0	0	0	0	0	0
ENSDARG00000016412	agt	0.0281216	0	0	0	0	0.025306	0.00697806	0	0	0	0	0	0	0	0	0	0	0	0	0	0	0	0	0
ENSDARG00000105214	agtpbp1	0.0296091	0	0	0.00999698	0.0116802	0	0.00894328	0	0	0	0	0	0	0	0	0	0	0	0	0	0	0	0	0
ENSDARG00000018616	agtr1a	0	0	0	0	0	0	0	0	0	0	0	0	0	0	0	0	0	0	0	0	0	0	0	0
ENSDARG00000045443	agtr1b	0	0	0	0	0	0	0	0	0	0	0	0	0	0	0	0	0	0	0	0	0	0	0	0
ENSDARG00000035552	agtr2	0	0	0	0	0	0	0.0277254	0	0	0	0	0	0	0	0	0	0	0	0	0	0	0	0	0.276136
ENSDARG00000077082	agtrap	0	0	0	0	0	0	0.0103441	0	0	0	0	0	0	0	0.25344	0	0.297247	0	0	0	0	0	0	0
ENSDARG00000100709	agxt2	0.0232198	0.0227425	0	0	0	0	0	0	0.0472124	0	0.0617779	0	0.0396222	0.040992	0	0	0	0	0	0	0	0	0	0
ENSDARG00000052099	agxta	0	0	0	0	0	0	0	0	0	0	0	0	0	0	0	0	0	0	0	0	0	0	0	0
ENSDARG00000018478	agxtb	0	0.00919588	0	0.004502	0	0	0	0	0	0	0	0	0	0	0	0	0	0	0	0	0	0	0	0.383054
ENSDARG00000077530	ahctf1	0.0726408	0.0450924	0.0575784	0.0971317	0.102598	0.0254726	0.0964303	0	0.0139273	0.0686557	0.0482652	0.0875809	0.0963189	0.0435929	0	0.216399	0	0.144886	0	0	0.184594	0.407978	0.149719	0.161844
ENSDARG00000005191	ahcy	0.0594408	0.159457	0.0976759	0.0583624	0.106041	0.151573	0.111313	0.0250128	0.160913	0.0406031	0.0922952	0.813757	0.0400897	0.180567	3.92341	0	0.900019	0	0.104562	0	0	0.15773	0.255154	0.333905
ENSDARG00000056331	ahcyl1	1.38198	0.114386	1.29888	0.310091	0.271596	0.343501	0.868601	0.74387	0.210458	1.69193	1.83703	0.206037	0.20238	0.248027	0.774917	1.60091	0.114703	2.54996	1.19114	0.115902	2.24199	1.44224	0	0.099984
ENSDARG00000039343	ahcyl2	2.48102	0.224249	2.00932	0.207259	1.15434	0.325377	1.19492	1.75294	0.55091	0.809297	1.32325	0.227943	0.227471	0.850006	0.577073	1.49178	0.0131139	2.2634	2.04179	1.07826	1.02672	1.1906	0.565412	0.0828061
ENSDARG00000093453	ahdc1	0.0157214	0	0.0151446	0	0.0173405	0.0348575	0.0983252	0	0.00692298	0	0	0	0	0	0	0	0	0	0	0	0	0	0	0
ENSDARG00000044056	ahi1	0.28169	0.316901	0.282502	0.900265	0.364009	0.120756	0.325281	0.438202	0.285929	0.263965	0.422129	0.554461	0.560546	0.293076	0.0558659	0.302233	0.0991685	0.633628	0.208768	0.481135	0.425064	0.245102	0.383568	0
ENSDARG00000061764	ahnak	0.00711849	0	0	0	0	0.0101109	0.0109929	0	0.201758	0	0	0	0	0	0	0	0	0	0	0	0	0	0	0
ENSDARG00000020046	ahr1a	0	0	0	0	0	0	0	0	0	0	0	0	0	0	0	0	0	0	0	0	0	0	0	0
ENSDARG00000023537	ahr1b	0.869501	0.113262	0.621386	0.488055	0.812393	0.312163	0.716845	1.05771	0.212867	0.190469	0.814544	0.301106	0.221656	0.790826	0.0321983	0.520581	0	1.34316	0.659694	0.847312	0.468864	0.951115	0.197998	1.16381
ENSDARG00000021833	ahr2	0.0141597	0.00918537	0.0732198	0.00341878	0.0101995	0.0101109	0.0265758	0	0.0144425	0	0	0.0122594	0.0352636	0	0.0653979	0	0.161104	0	0.184132	0	0	0	0.15753	0
ENSDARG00000099702	ahrra	0	0	0	0	0	0	0	0	0	0	0	0	0	0	0	0	0	0	0	0	0	0	0	0
ENSDARG00000052618	ahrrb	0.0178237	0	0	0.00272493	0	0	0	0.0208087	0.0445107	0.064665	0	0	0	0.043554	0	0	0	0	0.0367087	0	0	0	0	0
ENSDARG00000028664	ahsa1a	0	0.00284603	0	0	0	0	0	0	0.0156076	0	0	0	0	0	0	0	0	0	0	0	0	0	0	0
ENSDARG00000100317	ahsa1b	0.0351336	0.0386542	0.178887	0.0346084	0.115081	0.0419056	0.0881148	0.147034	0.107818	0.035522	0.10568	0.0336633	0.0483835	0	0.0101523	0	0.0151684	0.240617	0.166269	0.0964925	0.190786	0.136235	0.392211	0
ENSDARG00000026764	ahsg1	0	0	0	0	0	0	0	0	0	0	0	0	0	0	0	0	0	0	0	0	0	0	0	0
ENSDARG00000069293	ahsg2	0	0	0	0	0	0	0	0	0	0	0	0	0	0	0	0	0	0	0	0	0	0	0	0
ENSDARG00000015734	aicda	0	0	0	0	0	0	0	0	0	0	0	0	0	0	0	0	0	0	0	0	0	0	0	0
ENSDARG00000014532	aida	0.057021	0.0758281	0.0439331	0.0223836	0.0604482	0.0375774	0.0856957	0.0741885	0.102206	0.160125	0.0299265	0.019416	0	0	0	0	0.144622	0.131516	0.115998	0.0761905	0	0.0448801	0.01854	0
ENSDARG00000009336	aif1l	1.5694	1.11787	1.48341	0.376088	1.73866	0.743226	2.43122	0.905113	1.75185	1.77558	2.69764	1.23836	0.647799	2.8038	0.483971	2.05121	0.69266	2.5824	2.83967	3.74949	1.98171	1.70726	0.242462	7.46717
ENSDARG00000058088	aifm1	0.193439	0.278292	0.233046	0.124029	0.182493	0.378919	0.28045	0.267594	0.0997634	0.13134	0.133149	0.27726	0.054579	0.350934	0.137471	0.141708	0.107348	0.329031	0.0428634	0.255825	0.315321	0.379039	0.238869	0.305642
ENSDARG00000077549	aifm2	0.0479174	0.0264694	0.0219103	0.00711703	0.0512142	0.0150077	0.0271461	0.0153669	0.0837749	0.0744426	0.0735769	0.0883676	0	0	0.079924	0	0	0	0	0	0	0	0.203126	0
ENSDARG00000062780	aifm3	0	0	0	0	0	0	0	0	0	0	0	0	0	0	0	0	0	0	0	0.0529451	0	0	0	0
ENSDARG00000061634	aifm4	0	0	0	0	0	0	0	0	0	0	0	0.00858729	0	0	0	0	0	0	0	0	0	0	0	0
ENSDARG00000075551	aifm5	0	0	0	0	0	0	0	0	0	0	0	0	0	0	0	0	0	0	0	0	0	0	0	0
ENSDARG00000007171	aig1	0.528219	0.0110164	0.454084	0.0330857	0.359906	0.0577423	0.355369	0.531965	0.0695894	0.116429	0.501871	0.0541193	0.00694802	0.299003	0.0367647	0.428013	0.232182	0.359601	0.134739	0.318148	0.538531	0.12535	0	0.31735
ENSDARG00000060036	aimp1a	0.555502	0.653733	0.693804	0.31263	0.580938	0.258936	0.737793	0.709358	0.536386	0.642611	0.41062	0.870039	0.476641	0.929625	0.509261	0.8152	0.408856	0.751314	0.589033	0.825385	0.389342	0.709572	0.870432	0.87837
ENSDARG00000036894	aimp1b	0	0	0	0	0	0	0	0	0	0	0	0	0	0	0.0439754	0	0	0	0	0	0	0	0	0
ENSDARG00000018903	aimp2	0.255101	0.408574	0.239625	0.173572	0.472254	0.144653	0.35389	0.196167	0.284168	0.586006	0.448185	0.333565	0.204353	0.487976	0.591533	0.189976	1.04378	0.123721	0.24424	0.355336	0.411229	0.457797	1.06037	0.275442
ENSDARG00000104437	aip	0.488817	0.283491	0.896085	0.231082	0.82694	0.247545	0.695135	0.759584	0.196512	0.766318	0.549878	0.462124	0.325483	0.667422	0.105275	0.7817	0.223965	0.957327	0.867589	0.592538	0.620715	0.966797	1.28644	0.732771
ENSDARG00000075067	aipl1	0.0167458	0.334084	0	0.0193553	0.0211311	0.085549	0.0479168	0.0414111	0.051435	0.00975633	0.0529957	0.052553	0.0362135	0.029708	0.0608681	0	0	0	0	0.100623	0.0667592	0	0	0
ENSDARG00000098164	aipl2	0.136719	0.171645	0.172403	0.889749	0.33679	0.151079	0.0776213	0.202775	0.0845543	0.142667	0.0559211	0.238372	0.90052	0.199096	0.179904	0.0409169	0.042021	0.0823961	0.0338375	0.20841	0.0646195	0.137957	0.0249832	0.0367744
ENSDARG00000056784	aire	0	0	0	0	0	0	0	0	0	0	0	0	0	0	0	0	0	0	0	0	0	0	0	0
ENSDARG00000038655	ajap1	0.133951	0.395386	0.137234	0.170797	0.186051	0.347425	0.314313	0.418621	0.0845395	0.101436	0.11298	0.293919	0.106363	0.0321347	0.0207039	0	0.0226876	0.267961	0	0	0	0	0	0
ENSDARG00000077842	ajuba	0	0	0	0.00240164	0	0	0	0	0.0682084	0	0	0.00866822	0	0	0.0364404	0	0.0320936	0	0	0	0	0	0	0
ENSDARG00000001950	ak1	0.778308	1.26658	1.05416	1.41793	0.99749	1.35467	1.36139	1.13323	1.89333	2.99187	1.02294	1.01124	1.22572	1.00079	1.80352	1.2	0.279277	0.678763	1.63391	1.01438	1.13697	0.694152	0.312993	0.496367
ENSDARG00000005926	ak2	0.104709	0.116381	0.0892562	0.0531773	0.0786826	0.0726612	0.142837	0.13143	0.209994	0.0865007	0.131066	0.227296	0.133044	0.085282	0.395255	0	0.279405	0.0977231	0.0682916	0	0.213512	0.10136	0.199325	0
ENSDARG00000058226	ak3	0.354411	0.150334	0.148767	0.138739	0.194144	0.120421	0.0833224	0.170582	0.676651	0.287356	0.369483	0.208369	0.0833484	0.581905	0.346402	0.324887	0.205662	0.152457	0.0982589	0.358881	0.644327	0.255462	0.323895	0
ENSDARG00000006546	ak4	0.158343	0.0375217	0.219512	0.0941722	0.118203	0.142692	0.140977	0.343446	0.229929	0.23868	0.110525	0.0605683	0.0558768	0.113431	0.199945	0.0486041	0.0245074	0.0550327	0.380034	0.0976733	0	0.240199	0.0882628	0.260295
ENSDARG00000012555	ak5	0.0322922	0.0167357	0	0.00618292	0.0309591	0.043968	0.589293	0.037424	0.0197597	0.0219694	0.0373885	0	0	0	0	0.0426083	0	0	0	0.0968523	0	0	0	0
ENSDARG00000017739	ak5l	0	0	0	0	0	0.0309983	0.0961253	0.0247611	0.0135498	0	0.0371448	0	0	0	0	0	0	0	0	0	0	0	0	0
ENSDARG00000035573	AK6	0.286176	0.271049	0.416203	0.110085	0.337246	0.16327	0.306618	0.357901	0.370843	0.121607	0.283673	0.275492	0.046193	0.216699	0.177851	0.24457	0.0974495	0.298723	0.173907	0.35094	0.201975	0.569803	0	0.0736106
ENSDARG00000019001	ak7a	0	0	0	0	0	0	0	0.0408481	0	0	0	0	0.00640849	0	0	0	0	0	0	0	0	0	0	0
ENSDARG00000017023	ak7b	0	0	0	0	0	0	0	0	0	0	0	0	0	0	0	0	0	0	0	0	0	0	0	0
ENSDARG00000030961	ak8	0	0	0	0	0	0	0	0	0	0	0	0	0	0	0	0	0	0	0	0	0	0	0	0
ENSDARG00000021913	ak9	0	0	0	0	0	0	0	0	0	0	0	0	0	0	0	0	0	0	0	0	0	0	0	0
ENSDARG00000059549	akap10	0	0.00137197	0.0345371	0.0049994	0	0	0	0	0	0	0.0372906	0	0.0106683	0	0	0	0	0	0	0	0	0	0	0
ENSDARG00000075435	akap11	1.2812	0.624578	1.29907	0.0693424	1.17414	0.404685	1.05941	1.51648	0.617802	0.794568	0.780741	0.234972	0.0761012	0.82569	0.368391	1.46812	0.148635	1.16038	0.784651	0.750323	1.39405	0.900463	0.23929	1.3569
ENSDARG00000091792	akap12a	0	0	0	0	0.0124074	0	0.0151138	0	0.0124945	0.145191	0	0	0.0154224	0	0	0	0	0	0	0	0	0	0	0
ENSDARG00000055678	akap12b	0.0293262	0.00706303	0.0706647	0.0297608	0.0130842	0.038833	0.50605	0.012365	0.597568	0.0551267	0.0507011	0.039825	0.0712841	0.110714	0	0	0	0.0597854	0.261138	0.0515464	0	0.326402	0	0
ENSDARG00000079994	akap13	0.0561445	0.0545095	0.0447666	0.261552	0.0139885	0.0604456	0.00947558	0.0468219	0.308546	0.0452131	0	0.0363537	0.0984618	0.0544496	0.0290023	0	0.186661	0	0	0.142602	0	0.476179	0	0.230638
ENSDARG00000104768	akap17a	0.119079	0.109823	0.120087	0.103448	0.163427	0.12924	0.194885	0.198002	0.108911	0.177128	0.133009	0	0.0501984	0.115127	0.0734214	0.292889	0.0184471	0.277255	0	0.0807055	0	0.0624376	0	0.161348
ENSDARG00000089802	akap1a	0	0	0	0	0	0	0	0	0	0	0	0	0	0	0	0	0	0	0	0	0	0	0	0
ENSDARG00000006062	akap1b	0.402199	0.349018	0.257032	0.319302	0.431568	0.374062	0.520511	0.237723	0.207104	0.189932	0.306423	0.392161	0.285881	0.354688	0.0867442	0.0716772	0.0951416	0.52822	0.269094	0.0953014	0.475062	0.0832578	0.114749	0.434965
ENSDARG00000077295	akap6	0.024884	0.0168534	0.0111658	0.0043387	0	0.0309643	0.129673	0.0187834	0.0499935	0.134635	0	0.00717499	0	0.0152678	0	0	0	0	0	0.0845666	0	0	0.493104	0.352167
ENSDARG00000043843	akap7	0.125455	0.00975081	0.0454601	0.00339093	0.0590536	0.0123381	0.0351095	0.0562861	0.0623298	0.201786	0	0	0	0.0729321	0.0618023	0	0	0	0.0441864	0.195925	0	0	0.114749	0
ENSDARG00000099635	akap8l	1.26706	0.732629	1.11217	0.903197	1.21391	0.943174	1.15803	1.14396	0.802777	1.26412	1.17192	0.873744	0.733215	0.924228	1.04201	0.972434	0.459956	0.971987	1.38142	0.864349	0.992446	1.64891	0.53893	2.7573
ENSDARG00000079610	akap9	0.162485	0.219801	0.171595	0.255746	0.230884	0.199431	0.197911	0.158312	0.0688505	0.130275	0.274235	0.132042	0.173613	0.199705	0.0283607	0	0	0.180639	0.0374596	0.197033	0	0.118119	1.01556	0.194212
ENSDARG00000069037	akip1	0.0308199	0	0	0	0	0	0	0	0.0533346	0.0157888	0	0.0053031	0	0	0	0	0.0328755	0	0	0	0	0	0	0
ENSDARG00000039969	akirin1	0.460329	0.225339	0.446222	0.278244	0.353042	0.254022	0.383796	0.326211	0.408793	0.439904	0.393104	0.322991	0.201149	0.443969	0.556142	0.507057	0.211966	0.427943	0.308337	0.354611	0.100056	0.43316	0.158425	0
ENSDARG00000058729	akirin2	0.221059	0.0416988	0.265119	0.0970633	0.255525	0.0840226	0.162323	0.227518	0.130445	0.261151	0.21719	0.199825	0.0552975	0.203483	0.192539	0.0468845	0.11316	0.209212	0.347498	0.287002	0.39298	0.49076	0.420925	0
ENSDARG00000087110	akna	0.0965674	0.457114	0.128716	0.397709	0.0828979	0.243187	0.0802191	0.0779826	0.0602192	0.0480416	0.024455	0.445042	0.269487	0.0910084	0.0279063	0.0600694	0.182372	0.135247	0.144636	0	0	0.0248223	0.118891	0
ENSDARG00000094414	aknad1	0	0	0	0	0	0	0	0	0	0	0	0	0	0	0	0	0	0	0	0	0	0	0	0
ENSDARG00000035257	akr1a1a	0	0	0	0	0	0	0	0	0	0	0	0	0	0	0	0	0	0	0	0	0	0	0	0
ENSDARG00000052030	akr1a1b	0.0576079	0.00173747	0.0182949	0.02475	0.0346811	0.0335118	0.111981	0.0191489	0.0406889	0.0750493	0.0230129	0.0784224	0.0304051	0	0.0130446	0.127025	0.405341	0.0950124	0.138168	0.087146	0	0.0246446	0.134691	0.158828
ENSDARG00000006215	akr1b1.1	0.0630233	0.035899	0.0875186	0.0156722	0.0189932	0.010266	0.053634	0.0534818	0.012663	0.305807	0	0.0582425	0	0.0244024	0.846058	0	0	0	0	0	0.105695	0	0	0.0823913
ENSDARG00000045598	akr1b1.2	0.280758	0.279912	0.368843	0.0731404	0.24121	0.220275	0.272921	0.294812	0.663298	0.631575	0.117641	0.229813	0.152872	0.292323	0.854452	0.365923	1.14995	0.275322	0.473279	0.182519	0.541205	0.469543	0.2332	0
ENSDARG00000016649	akr7a3	0.0493578	0.0855766	0.0914829	0.0516085	0.105325	0.0470236	0.170355	0.0980716	0.138213	0.0629028	0.10693	0.137786	0.0406471	0.0226886	0.0206612	0	0.438578	0.0941221	0.039077	0.106403	0	0.199552	0.189394	0.265407
ENSDARG00000099657	akt1	0	0	0	0	0	0	0	0	0.0309536	0	0.029958	0	0	0	0	0	0	0	0	0	0	0	0	0
ENSDARG00000074667	akt1s1	0.478679	0.220975	0.381424	0.479547	0.465924	0.29669	0.56799	0.616108	0.511564	0.339229	0.496924	0.438836	0.214083	0.365113	0.606026	0.528934	0.129095	0.819919	0.0776373	0.0934415	0.31508	0.399598	0.925648	0.45745
ENSDARG00000011219	akt2	0.215124	0.160566	0.148562	0.339837	0.194333	0.0955137	0.135606	0.206684	0.208242	0.172966	0.330992	0.101069	0.172312	0.28987	0.270766	0.239273	0.139513	0.179763	0.305065	0.193703	0.270523	0.334206	0.0992654	0
ENSDARG00000103612	akt2l	0.0246059	0.0235366	0.037493	0.0100897	0.0846925	0.0523299	0.0343981	0	0.198088	0.0281953	0.0501404	0	0.00705939	0.0416071	0.296779	0	0.133726	0	0	0.077821	0	0	0	0
ENSDARG00000104810	akt3a	0.102017	0.107227	0.0616681	0.224061	0.0288888	0.0791745	0.282121	0.0690931	0.148461	0.211334	0.057187	0.100027	0.213481	0.113576	0	0	0.0516577	0.0706814	0.071836	0.0365798	0	0.201798	0	0.472466
ENSDARG00000087205	akt3b	0.0259849	0.0287229	0.0978264	0.0230948	0.0227198	0.0177545	0.113104	0.145392	0.0223377	0.0699254	0.0477766	0.0735185	0.0242368	0	0.040783	0.0507305	0	0	0.0374596	0	0.245681	0	0	0.0828061
ENSDARG00000026862	aktip	0.527708	0.420407	0.488313	0.277336	0.521887	0.292523	0.307742	0.749887	0.402146	0.456511	0.556023	0.556191	0.351253	0.220131	0.752956	0.30309	0.268118	0.523475	0.472557	0.275956	0.433466	0.345683	0.388775	0.620381
ENSDARG00000012581	AL590149.1	0.457079	0.372247	0.442011	0.0952356	0.35426	0.277582	0.280717	0.588848	0.154143	0.461953	0.213546	0.141972	0.143227	0.255589	0.108235	0.402861	0.0981264	0.266694	0.143143	0.195179	0.149902	0.519334	0.100157	0.691622
ENSDARG00000092341	AL590150.2	0.0125083	0.0778863	0	0.0053485	0	0.0304355	0	0.046405	0.00857445	0.0502479	0.0309674	0	0.0468158	0.0673393	0	0.0668056	0	0	0	0	0	0	0	0
ENSDARG00000053570	AL590151.1	0	0	0	0	0	0	0	0	0	0	0	0	0	0	0	0	0	0	0	0	0	0	0	0
ENSDARG00000105320	AL590151.2	0	0.0304799	0	0.00401878	0	0	0.0183967	0	0.0046304	0	0.0380374	0.00867049	0	0	0.0283286	0	0	0	0	0	0	0	0	0
ENSDARG00000117804	AL627126.1	0	0	0	0	0	0	0	0	0.00381416	0	0	0	0	0	0	0	0	0	0	0.0539084	0	0	0	0
ENSDARG00000114588	AL627164.1	0	0	0	0	0	0	0	0	0	0	0	0	0	0	0	0	0	0	0	0	0	0	0	0
ENSDARG00000096309	AL627258.1	0	0	0	0	0	0	0	0	0	0	0	0	0	0	0	0	0	0	0	0	0	0	0	0
ENSDARG00000100324	AL627305.1	0.0204823	0	0	0	0.0164174	0	0.0280419	0	0	0.0221901	0	0	0.00369359	0	0	0	0	0	0	0	0	0	0	0
ENSDARG00000102561	AL645691.1	0	0	0	0	0	0	0	0	0	0	0	0	0	0	0	0	0	0	0	0	0	0	0	0
ENSDARG00000103274	AL645792.1	0	0	0	0	0	0	0	0	0	0	0	0	0	0	0	0	0	0	0	0	0	0	0	0
ENSDARG00000096717	AL732488.1	0	0.0108189	0	0	0	0	0	0	0	0	0	0	0	0	0.0320102	0	0	0	0	0	0	0	0	0
ENSDARG00000117701	AL772219.1	0	0	0	0	0	0	0	0	0	0	0	0	0	0	0	0	0	0	0	0	0	0	0	0
ENSDARG00000110792	AL772241.2	0	0	0	0	0	0	0	0	0	0	0	0	0	0	0	0	0	0	0	0	0	0	0	0
ENSDARG00000117343	AL772298.3	0	0	0	0	0	0	0	0	0	0	0	0	0	0	0	0	0	0	0	0	0	0	0	0
ENSDARG00000097343	AL772300.1	0	0	0.0440499	0	0	0	0.0159906	0	0.00549315	0	0	0.00541586	0	0	0	0	0	0	0	0	0.122748	0	0	0
ENSDARG00000117344	AL772300.2	0	0	0	0	0	0	0	0	0	0	0	0	0	0	0	0	0	0	0	0	0	0	0	0
ENSDARG00000097492	AL772314.1	0.0105031	0.0053804	0.0140375	0.00987108	0	0	0	0	0	0	0.00475547	0	0.0237045	0	0	0	0	0	0	0.0912201	0.0779934	0	0	0
ENSDARG00000097552	AL772362.1	0	0	0	0	0	0	0	0	0	0	0	0	0	0	0	0	0	0	0	0	0	0	0	0
ENSDARG00000117427	AL772373.1	0.00773017	0	0	0	0	0	0	0	0	0.0071648	0	0	0	0	0	0	0	0	0	0	0	0	0	0
ENSDARG00000097122	AL772382.1	0	0.0118884	0	0.00124716	0	0	0	0	0	0	0	0	0	0	0	0	0	0	0	0	0	0	0	0
ENSDARG00000117732	AL805905.1	0	0	0	0	0	0	0	0	0	0	0	0	0	0	0	0	0	0	0	0	0	0	0	0
ENSDARG00000117785	AL807749.2	0	0	0	0	0	0	0	0	0	0	0	0	0	0	0	0	0	0	0	0	0	0	0	0
ENSDARG00000096836	AL807792.1	0	0	0	0	0	0	0	0	0	0	0	0	0	0	0	0	0	0	0	0	0	0	0	0
ENSDARG00000097213	AL808121.1	0	0	0	0	0	0	0	0	0	0	0	0	0	0	0	0	0	0	0	0	0	0	0	0
ENSDARG00000097262	AL808129.1	1.06054	0.198365	0.864635	0.19207	0.423901	0.427426	0.926476	1.16233	0.325766	0.534166	0.946122	0.0682419	0.0786278	0.287516	0.0608605	0.959898	0.479101	1.68612	0.513591	0.811046	0.831539	0.556017	0.252928	0.313444
ENSDARG00000112428	AL808129.2	0	0	0	0	0	0	0	0	0	0	0	0	0	0	0	0	0	0	0	0	0	0	0	0
ENSDARG00000086880	AL831726.1	0	0	0	0	0	0	0	0	0	0	0	0	0	0	0	0	0	0	0	0	0	0	0	0
ENSDARG00000104185	AL831726.2	0	0	0	0	0	0	0	0	0.0029174	0	0	0	0	0	0	0	0.122501	0	0	0	0	0	0	0
ENSDARG00000117226	AL831726.3	0	0	0	0	0	0	0	0	0	0	0	0	0	0	0	0	0.0153762	0	0	0	0	0	0	0
ENSDARG00000039423	AL831745.1	0	0	0	0	0	0	0	0	0	0	0	0	0	0	0	0	0	0	0	0	0	0	0	0
ENSDARG00000094022	AL831745.2	0.00599742	0	0	0	0	0	0.00893687	0	0	0	0	0	0	0.0465019	0	0	0	0	0.0213446	0	0	0	0	0
ENSDARG00000101436	AL831745.3	0	0	0	0	0	0	0	0	0	0	0	0	0	0	0	0	0	0	0	0	0	0	0	0
ENSDARG00000100923	AL831768.1	0	0	0	0	0	0	0	0	0	0	0	0	0	0	0	0	0	0	0	0	0	0	0	0
ENSDARG00000096811	AL833789.1	0	0	0	0	0	0	0	0	0	0	0	0	0	0	0	0	0	0	0	0	0	0	0	0
ENSDARG00000098608	AL840638.1	0.239073	0.164362	0.157207	0.124957	0.293116	0.141971	0.142409	0.146269	0.164737	0.196497	0.19643	0.00713633	0.182634	0.353276	0	0.179112	0.0166186	0.117578	0.116905	0.0949555	0.20958	0.105809	0.237814	0.0736106
ENSDARG00000114350	AL840638.2	0	0	0	0	0	0	0	0	0	0	0	0	0	0	0	0	0	0	0	0	0	0	0	0
ENSDARG00000096964	AL844141.1	0.030606	0.0424607	0.00973975	0.0707796	0.029912	0.027959	0.0228318	0.0746088	0	0.00821957	0.0342017	0	0.018906	0	0	0	0	0	0.0603836	0	0	0	0	0
ENSDARG00000113841	AL844172.1	0	0	0	0	0	0	0	0	0	0	0	0	0	0	0	0	0	0	0	0	0	0	0	0
ENSDARG00000095868	AL844185.1	0.0116843	0	0	0	0	0	0	0	0	0	0	0	0	0	0	0	0	0	0	0	0	0	0	0
ENSDARG00000114351	AL844186.1	0	0	0	0	0	0	0	0	0	0	0	0	0	0	0	0	0	0	0	0	0	0	0	0
ENSDARG00000100356	AL844192.1	0	0	0	0	0	0	0	0	0	0	0	0	0	0	0	0	0	0	0	0	0	0	0	0
ENSDARG00000111211	AL844518.1	0.0192346	0.0340964	0.0148109	0.0367158	0.081577	0	0.0269984	0	0.0295257	0	0.00475547	0.0326996	0.179502	0.017403	0.0397298	0	0.131139	0	0	0	0	0	0	0
ENSDARG00000099436	AL844563.1	0	0	0	0	0	0	0	0.016897	0	0	0	0	0	0	0	0	0	0	0	0	0	0	0	0
ENSDARG00000095211	AL845306.1	0	0	0	0	0	0	0	0	0	0	0	0	0	0	0	0	0	0	0	0	0	0	0	0
ENSDARG00000114981	AL845320.2	0	0	0	0	0	0	0	0	0	0	0	0	0	0	0	0	0	0	0	0	0	0	0	0
ENSDARG00000023609	AL845324.1	0.00907504	0.00664791	0	0	0	0.0682329	0.139399	0	0.0338796	0	0	0	0.0230275	0	0	0	0	0	0	0	0	0	0.155502	0
ENSDARG00000108467	AL845330.1	0	0	0	0	0	0	0	0	0	0	0	0.00717499	0	0	0	0	0	0	0	0	0	0	0	0
ENSDARG00000097796	AL845357.1	0	0	0	0	0	0	0	0	0	0	0	0	0	0	0	0	0	0	0	0	0	0	0	0
ENSDARG00000093205	AL845362.1	0	0	0	0	0	0	0	0	0	0	0	0.00278937	0	0	0	0	0	0	0	0	0	0	0	0
ENSDARG00000096673	AL845365.1	0	0	0	0	0	0	0	0	0	0	0	0	0	0	0	0	0	0	0	0	0	0	0	0
ENSDARG00000041007	AL845428.1	0	0	0	0	0	0	0	0	0	0	0	0	0	0	0	0	0	0	0	0	0	0	0	0
ENSDARG00000097029	AL845435.1	0	0	0	0	0	0	0	0	0	0	0	0	0	0	0	0	0	0	0	0	0	0	0	0
ENSDARG00000097342	AL845550.2	0.0373801	0.0608871	0.0514938	0.0128505	0.0497954	0	0.0511776	0.0410083	0.0260165	0.0274621	0.0460259	0.0183449	0	0.0348183	0	0	0.0909686	0	0.0225036	0	0	0	0	0
ENSDARG00000079332	AL928650.1	0	0	0	0	0.0191053	0	0	0	0	0	0	0	0	0	0	0	0.495744	0	0	0	0	0	0	0
ENSDARG00000096526	AL928650.2	0	0	0	0	0	0	0	0	0	0	0	0	0	0	0	0	0	0	0	0	0	0	0	0
ENSDARG00000096599	AL928650.3	0	0.00659805	0	0.00214208	0	0	0	0	0	0	0	0	0	0	0	0	0	0	0	0	0	0	0	0
ENSDARG00000113858	AL928650.4	0	0	0	0	0	0	0	0	0	0	0	0	0	0	0	0	0	0	0	0	0	0	0	0
ENSDARG00000097119	AL928657.1	0.0113687	0.0164602	0.0155386	0	0	0	0.0239891	0	0	0	0	0	0	0	0	0.0739579	0	0	0	0	0	0	0	0
ENSDARG00000116912	AL928657.2	0	0	0	0	0	0	0	0	0	0	0	0	0	0	0	0	0	0	0	0	0	0	0	0
ENSDARG00000115371	AL928685.3	0	0	0	0	0	0	0	0	0	0	0	0	0	0	0	0	0	0	0	0	0	0	0	0
ENSDARG00000115582	AL928685.4	0	0	0	0	0	0	0	0	0	0	0	0	0	0	0	0	0	0	0	0	0	0	0	0
ENSDARG00000098023	AL928707.1	0	0	0	0	0	0	0	0	0	0	0	0	0	0	0	0	0	0	0	0	0	0	0	0
ENSDARG00000098039	AL928707.2	0	0	0	0	0	0	0	0	0	0	0	0	0	0	0	0	0	0	0	0	0	0	0	0
ENSDARG00000117700	AL928707.3	0	0	0	0	0	0	0	0	0	0	0	0	0	0	0	0	0	0	0	0	0	0	0	0
ENSDARG00000117452	AL928714.1	0	0	0	0	0	0	0	0	0	0	0	0	0	0	0	0	0	0	0	0	0	0	0	0
ENSDARG00000096695	AL928716.1	0	0	0	0	0	0	0	0	0	0	0	0	0	0	0	0	0	0	0	0	0	0	0	0
ENSDARG00000097525	AL928724.1	0	0	0	0	0	0	0	0	0	0	0	0	0	0	0	0	0	0	0	0	0	0	0	0
ENSDARG00000101333	AL928808.1	0	0	0.00960061	0	0	0	0	0.0231589	0	0	0	0.0212533	0	0	0	0	0	0	0	0	0	0	0	0
ENSDARG00000094456	AL928824.1	0	0	0	0	0	0.0159178	0	0	0	0	0	0	0	0	0	0	0	0	0	0	0	0	0	0
ENSDARG00000096744	AL928824.2	0	0	0	0	0	0	0	0	0	0	0	0	0	0	0	0	0	0	0	0	0	0	0	0
ENSDARG00000096753	AL928824.3	0.0129921	0	0.0109721	0.00271064	0	0	0	0.0157229	0	0	0	0	0	0	0	0	0	0	0	0	0	0	0	0
ENSDARG00000096583	AL928835.1	0	0.00690243	0.037363	0.0148145	0.0108306	0.0250222	0.0634534	0.0229965	0.0308094	0.0176076	0.0210414	0.0212124	0.0191374	0	0	0	0	0	0.0364032	0	0	0.0617589	0	0
ENSDARG00000105454	AL928854.1	0.0288749	0.0190897	0.0289916	0.00551992	0.0170664	0.0121148	0.0331512	0.0254658	0.00843591	0.0396553	0	0.0287	0.0296835	0.0481545	0	0	0	0	0.118822	0.0552486	0.147897	0.166418	0	0.104552
ENSDARG00000095266	AL928866.1	0	0	0	0	0	0	0	0	0.00669634	0	0	0	0	0	0	0	0	0	0	0	0	0	0	0
ENSDARG00000117398	AL928866.2	0	0	0	0	0	0	0	0	0	0	0	0	0	0	0	0	0	0	0	0	0	0	0	0
ENSDARG00000097413	AL928870.1	0	0	0	0	0	0	0	0	0	0	0	0	0	0	0	0	0	0	0	0	0	0	0	0
ENSDARG00000112810	AL928875.1	0	0	0	0	0	0	0	0	0	0	0	0	0	0	0	0	0	0	0	0	0	0	0	0
ENSDARG00000100960	AL928901.1	0	0	0	0	0	0	0	0	0	0	0	0	0	0	0	0	0	0	0	0	0	0	0	0
ENSDARG00000097437	AL928908.1	0	0	0	0	0	0	0	0	0	0	0	0	0	0	0	0	0	0	0	0	0	0	0	0
ENSDARG00000097490	AL928908.2	0	0	0	0	0	0	0	0	0	0	0	0	0	0	0	0	0	0	0	0	0	0	0	0
ENSDARG00000097636	AL928908.3	0	0.0267394	0.0171768	0.0941622	0.0118188	0.019569	0.00258678	0.0207648	0	0.0315545	0	0	0.151581	0	0	0	0.120731	0	0	0	0	0.0724722	0	0
ENSDARG00000094567	AL928920.1	0	0	0	0	0	0	0	0	0	0	0	0	0	0	0	0	0	0	0	0	0	0	0	0
ENSDARG00000096699	AL928920.2	0	0	0	0	0	0	0	0	0	0	0	0	0	0	0	0	0	0	0	0	0	0	0	0
ENSDARG00000096778	AL928920.3	0	0	0	0	0	0	0	0	0	0	0	0	0	0	0	0	0	0	0	0	0	0	0	0
ENSDARG00000096812	AL928920.4	0	0	0	0	0	0	0	0	0	0	0	0	0	0	0	0	0	0	0	0	0	0	0	0
ENSDARG00000097107	AL928927.1	0	0	0	0	0	0	0	0	0	0	0	0	0	0	0	0	0	0	0	0	0	0	0	0
ENSDARG00000102544	AL928951.1	0	0	0	0	0	0	0	0	0	0	0	0	0	0	0	0	0	0	0	0	0	0	0	0
ENSDARG00000094655	AL928977.1	0	0	0	0	0	0	0	0	0	0	0	0	0	0	0	0	0	0	0	0	0	0	0	0
ENSDARG00000096446	AL929009.1	0.00613372	0.0168252	0	0.0136799	0.0245845	0.00695784	0	0	0	0	0.0311027	0	0.00517386	0	0	0	0	0	0	0	0	0	0	0
ENSDARG00000113148	AL929009.2	0	0	0	0	0	0	0	0	0	0	0	0	0	0	0	0	0	0	0	0	0	0	0	0
ENSDARG00000114152	AL929023.1	0	0	0	0	0	0	0	0	0	0	0	0	0	0	0	0	0	0	0	0	0	0	0	0
ENSDARG00000117298	AL929048.1	0.0118002	0.00122262	0	0.163659	0.0222185	0.0453642	0.0166476	0.0250446	0	0	0	0.0393962	0.154122	0	0	0.163426	0	0.183645	0	0	0	0	0	0
ENSDARG00000092980	AL929058.1	0	0	0	0	0	0	0	0.052215	0	0	0	0	0	0	0	0.060461	0	0	0	0	0	0	0	0
ENSDARG00000105194	AL929105.1	0	0	0	0	0	0	0	0	0	0	0	0	0	0	0	0	0	0	0	0	0	0	0	0
ENSDARG00000100085	AL929114.1	0	0	0	0	0	0	0	0	0	0	0	0	0	0	0	0	0	0	0	0	0	0	0	0
ENSDARG00000095920	AL929171.1	0	0	0	0	0	0	0	0	0	0	0	0	0	0	0	0	0	0	0	0	0	0	0	0
ENSDARG00000097384	AL929182.1	0	0	0	0	0	0	0	0	0	0	0	0	0	0	0	0	0	0	0	0	0	0	0	0
ENSDARG00000106684	AL929192.1	0	0	0	0	0	0	0	0	0	0	0	0	0	0	0	0	0	0	0	0	0	0	0	0
ENSDARG00000105788	AL929208.1	0	0	0	0	0	0	0	0	0	0	0	0	0	0	0	0	0	0	0	0	0	0	0	0
ENSDARG00000117295	AL929210.2	0	0	0	0.0025646	0.0275077	0	0	0	0.0208474	0.0212688	0.0343667	0	0.0130671	0	0.161096	0	0	0.107266	0	0	0	0	0	0
ENSDARG00000117377	AL929216.1	0	0	0	0	0	0	0	0	0	0	0	0	0.00495688	0	0	0	0	0	0	0	0	0	0	0
ENSDARG00000059891	AL929217.1	0	0	0	0	0	0	0.00700861	0	0	0	0	0	0	0	0	0	0	0	0	0	0	0	0	0
ENSDARG00000096994	AL929222.1	0	0	0	0	0	0	0	0	0	0	0	0	0	0	0	0	0	0	0	0	0	0	0	0
ENSDARG00000097738	AL929222.2	0	0	0	0	0	0	0	0	0	0	0	0	0	0	0	0	0	0	0	0	0	0	0	0
ENSDARG00000094104	AL929237.1	0	0	0	0	0	0	0	0	0	0	0	0	0	0	0	0	0	0	0	0	0	0	0	0
ENSDARG00000095450	AL929237.2	0	0	0	0	0	0	0	0	0	0	0	0	0	0	0	0	0	0	0	0	0	0	0	0
ENSDARG00000110265	AL929237.4	0	0	0	0	0	0	0	0	0	0	0	0	0	0	0	0	0	0	0	0	0	0	0	0
ENSDARG00000096290	AL929243.1	0.0467442	0.0179955	0.0118161	0.00210016	0.0496213	0.0114418	0.0585818	0	0.00606267	0.00330548	0	0.0592354	0.00708929	0.0660982	0.0156887	0.0409169	0	0	0	0.0539447	0	0	0.059838	0
ENSDARG00000113065	AL929276.1	0	0	0	0	0	0	0	0	0	0	0	0	0	0	0	0	0	0	0	0	0	0	0	0
ENSDARG00000116984	AL929276.2	0	0	0	0	0	0	0	0.0188374	0	0.0109123	0	0	0.00471342	0	0	0	0	0	0	0	0	0	0.01854	0
ENSDARG00000117323	AL929294.1	0	0	0	0	0	0	0	0	0	0	0	0	0	0	0	0	0	0	0	0	0	0	0	0
ENSDARG00000110179	AL929305.1	0	0	0	0	0	0	0	0	0	0	0	0	0	0	0	0	0	0	0	0	0	0	0	0
ENSDARG00000105542	AL929307.1	0	0	0	0	0	0	0	0	0	0	0	0	0	0	0	0	0	0	0	0	0	0	0	0
ENSDARG00000097916	AL929309.1	0	0	0	0	0	0	0	0	0	0	0	0	0	0	0	0	0	0	0	0	0	0	0	0
ENSDARG00000092557	AL929315.1	0	0	0	0	0	0	0	0	0	0	0	0	0	0	0	0	0	0	0	0	0	0	0	0
ENSDARG00000111496	AL929334.1	0	0	0	0	0	0	0	0	0	0	0	0	0	0	0	0	0	0	0	0	0	0	0	0
ENSDARG00000113113	AL929345.1	0	0	0	0	0	0	0	0	0	0	0	0	0	0	0	0	0	0	0	0	0	0	0	0
ENSDARG00000096520	AL929349.1	0	0	0	0	0	0	0	0	0	0	0	0	0	0	0	0	0	0	0	0	0	0	0	0
ENSDARG00000117372	AL929378.1	0	0	0	0	0	0	0	0	0.00554225	0	0	0	0	0	0	0	0	0	0	0	0	0	0	0
ENSDARG00000096530	AL929396.1	0	0	0	0	0	0	0	0	0	0	0	0	0	0	0	0	0	0	0	0	0	0	0	0
ENSDARG00000097234	AL929435.1	0.00720107	0	0.0195785	0.00257563	0.0098206	0	0.00431511	0.0148342	0.0688103	0	0	0	0	0	0	0	0.0695219	0.0752021	0	0.0609756	0	0	0	0
ENSDARG00000111953	AL929435.2	0	0	0	0	0	0	0	0	0	0	0	0	0	0	0	0	0	0	0	0	0	0	0	0
ENSDARG00000115950	AL929453.1	0	0	0	0	0	0	0	0	0	0	0	0	0	0	0	0	0	0	0	0	0	0	0	0
ENSDARG00000098067	AL929457.2	0	0	0	0	0	0	0	0	0	0	0	0	0	0	0	0	0	0	0	0	0	0	0	0
ENSDARG00000117535	AL929493.2	0	0	0	0	0	0	0	0	0	0	0	0	0	0	0	0	0	0	0	0	0	0	0	0
ENSDARG00000115525	AL929520.3	0	0	0	0	0	0	0	0	0	0	0	0	0	0	0	0	0	0	0	0	0	0	0	0
ENSDARG00000098006	AL929523.1	0	0	0	0	0	0	0	0	0	0	0	0	0	0	0	0	0	0	0	0	0	0	0	0
ENSDARG00000113274	AL929536.3	0.006226	0	0	0	0	0	0	0	0	0	0	0	0	0	0.257919	0	0	0	0.167561	0	0	0	0	0
ENSDARG00000115762	AL929536.5	0	0	0	0	0	0	0	0	0	0	0	0	0	0	0	0	0	0	0	0	0	0	0	0
ENSDARG00000117000	AL929536.6	0	0	0	0	0	0	0	0	0	0	0	0	0	0	0	0	0	0	0	0	0	0	0	0
ENSDARG00000098634	AL929586.1	0	0	0	0	0	0	0	0	0	0	0	0	0	0	0	0	0	0	0	0	0	0	0	0
ENSDARG00000088051	AL935044.1	0	0	0	0	0	0	0	0	0	0	0	0	0	0	0	0	0	0	0	0	0	0	0	0
ENSDARG00000100113	AL935044.2	0	0	0	0	0	0	0	0	0	0	0	0	0	0	0	0	0	0	0	0	0	0	0	0
ENSDARG00000099693	AL935065.1	0	0	0	0	0	0	0	0	0	0	0	0	0	0	0	0	0	0	0	0	0	0	0	0
ENSDARG00000097120	AL935115.1	0.00946239	0	0	0.00647067	0	0	0	0	0.0352284	0	0.0262339	0	0.00831498	0	0	0	0	0	0	0	0	0	0	0
ENSDARG00000102528	AL935126.1	0.0116899	0.00357295	0	0	0	0	0	0	0	0	0	0	0	0	0	0	0	0	0	0	0	0	0	0
ENSDARG00000111309	AL935126.2	0	0	0	0	0	0	0	0	0	0	0	0	0	0	0	0.05517	0	0	0	0	0	0	0	0
ENSDARG00000096400	AL935145.1	0	0	0	0	0.0157968	0	0	0	0.00381416	0	0	0	0	0	0	0	0	0	0	0	0	0.14313	0	0
ENSDARG00000097045	AL935145.2	0	0	0	0	0	0	0.0133376	0	0	0	0	0	0	0	0	0	0	0	0	0	0	0	0	0
ENSDARG00000112088	AL935174.2	0	0	0.00798269	0	0	0	0	0	0	0	0	0	0.00828207	0	0	0	0	0.0415679	0	0	0	0	0.0488136	0
ENSDARG00000115129	AL935174.3	0.00739848	0	0	0	0	0	0	0	0	0	0	0	0	0	0	0	0	0	0	0	0	0	0	0
ENSDARG00000117464	AL935174.5	0.419586	0.255112	0.278968	0.198114	0.425429	0.205654	0.206667	0.306894	0.22073	0.335616	0.260009	0.177727	0.152831	0.28694	0.115255	0.265982	0.110102	0.12539	0.508889	0.620735	0.224932	0.337918	0.185211	0.104552
ENSDARG00000025046	AL935186.1	0	0	0	0	0	0	0	0	0	0	0	0	0	0	0	0	0	0	0	0	0	0	0	0
ENSDARG00000115988	AL935186.10	0	0	0	0	0	0	0	0	0	0	0	0	0	0	0	0	0	0	0	0	0	0	0	0
ENSDARG00000097345	AL935186.2	0	0	0	0	0	0	0	0	0	0	0	0	0	0	0	0	0	0	0	0	0	0	0	0
ENSDARG00000112275	AL935186.6	0	0	0	0	0	0	0	0	0	0	0	0	0	0	0	0	0	0	0	0	0	0	0	0
ENSDARG00000113671	AL935186.8	0	0	0	0	0	0	0	0	0	0	0	0	0	0	0	0	0	0	0	0	0	0	0	0
ENSDARG00000115978	AL935186.9	0	0	0.0116245	0	0	0	0	0	0	0	0	0	0	0	0	0	0	0	0	0	0	0	0	0
ENSDARG00000110728	AL935195.1	0	0	0	0	0	0	0	0	0	0	0	0	0	0	0	0	0	0	0	0	0	0	0	0
ENSDARG00000077746	AL935199.1	0	0	0	0	0	0	0	0	0	0	0	0	0	0	0	0	0	0	0	0	0	0	0	0
ENSDARG00000117790	AL935269.1	0	0	0	0	0	0	0	0	0	0	0	0	0	0	0	0	0	0	0	0	0	0	0	0
ENSDARG00000115053	AL935292.1	0	0	0	0	0	0	0	0	0	0	0	0	0	0	0	0	0	0	0	0	0	0	0	0
ENSDARG00000104739	AL935294.2	0.0184855	0.00953935	0	0.100304	0.0181929	0.0142192	0.0267375	0	0.004881	0.0246305	0	0.00668131	0.103899	0	0.0577127	0	0	0	0	0	0.0968129	0	0	0
ENSDARG00000117663	AL935295.2	0	0	0	0	0.0134931	0.0100276	0.0388393	0.0273024	0	0	0	0	0	0	0	0	0	0	0	0	0	0	0	0
ENSDARG00000116807	AL935299.1	0	0	0	0	0	0	0	0	0	0	0	0	0	0	0	0	0	0	0	0	0	0	0	0
ENSDARG00000094367	AL935300.1	0	0	0	0	0	0	0	0	0	0	0	0	0	0	0	0	0	0	0	0	0	0	0	0
ENSDARG00000097519	AL935300.2	0	0.0129022	0	0.00212329	0	0	0	0	0	0	0	0	0	0	0	0	0	0.0803406	0	0	0	0	0	0
ENSDARG00000098661	AL935300.3	0.00635996	0.0118884	0.0172319	0	0	0	0.0220501	0	0	0	0	0	0	0	0	0	0	0	0	0	0	0	0	0
ENSDARG00000117301	AL935322.1	0	0	0	0	0	0	0	0	0	0	0	0	0	0	0	0	0	0	0	0	0	0	0	0
ENSDARG00000117676	AL935334.1	0	0	0	0	0	0	0	0	0	0	0	0	0	0	0	0	0	0	0	0	0	0	0	0
ENSDARG00000103121	AL953841.3	0	0	0	0	0	0	0	0	0	0	0	0	0	0	0	0	0	0	0	0	0	0	0	0
ENSDARG00000117585	AL953848.2	0	0	0	0	0	0	0	0	0	0	0	0	0	0	0	0	0	0	0	0	0	0	0	0
ENSDARG00000100195	AL953858.1	0	0	0	0	0	0	0	0	0	0	0	0	0	0	0	0	0	0	0	0	0	0	0	0
ENSDARG00000109438	AL953865.1	0	0	0	0	0	0	0	0	0	0	0	0	0	0	0	0	0	0	0	0	0	0	0	0
ENSDARG00000096884	AL953866.1	0	0	0	0	0	0	0	0	0	0	0	0	0	0	0	0	0	0	0	0	0	0	0	0
ENSDARG00000070885	AL953867.1	0	0	0	0	0	0	0	0	0	0	0	0	0	0	0	0	0	0	0	0	0	0	0	0
ENSDARG00000117502	AL953875.1	0	0	0	0	0	0	0	0	0	0	0	0	0	0	0	0	0	0	0	0	0	0	0	0
ENSDARG00000104298	AL953886.2	0	0	0	0	0	0	0	0	0	0	0	0	0	0	0	0	0	0	0	0	0	0	0	0
ENSDARG00000091894	AL953893.1	0	0	0.0177437	0	0	0	0	0	0	0	0	0	0	0	0	0	0	0	0	0	0	0	0	0
ENSDARG00000093393	AL953894.1	0	0	0	0	0	0	0	0	0	0	0	0	0	0	0	0	0	0	0	0	0	0	0	0
ENSDARG00000092472	AL953896.1	0	0	0	0	0	0	0	0	0	0	0	0	0	0	0	0	0	0	0	0	0	0	0	0
ENSDARG00000113960	AL953907.2	0	0	0	0	0	0	0	0	0	0	0	0	0	0	0	0	0	0	0	0	0	0	0	0
ENSDARG00000103508	AL953910.1	0	0	0	0	0	0	0	0	0	0	0	0	0	0	0	0	0	0	0	0	0	0	0	0
ENSDARG00000105524	AL954129.1	0	0	0	0	0	0	0	0	0	0	0	0	0	0	0	0	0	0	0	0	0	0	0	0
ENSDARG00000110662	AL954137.1	0	0	0	0	0	0	0	0	0	0	0	0	0	0	0	0	0	0	0	0	0	0	0	0
ENSDARG00000114408	AL954137.2	0	0	0	0	0	0	0	0	0	0	0	0	0	0	0	0	0	0	0	0	0	0	0	0
ENSDARG00000117322	AL954138.1	0	0	0	0	0	0	0	0	0	0	0	0	0	0	0	0	0	0	0	0	0	0	0	0
ENSDARG00000117430	AL954142.3	0	0	0	0	0	0	0	0	0	0	0	0	0	0	0	0	0	0	0	0	0	0	0	0
ENSDARG00000117560	AL954145.2	0	0	0	0	0	0	0	0	0	0	0	0	0	0	0	0	0	0	0	0	0	0	0	0
ENSDARG00000038891	AL954146.1	0	0	0	0	0	0	0	0	0	0	0	0	0	0	0	0	0	0	0	0	0	0	0	0
ENSDARG00000096642	AL954187.1	0	0	0	0	0	0	0	0	0	0	0	0	0	0	0	0	0	0	0	0	0	0	0	0
ENSDARG00000117407	AL954191.1	0.0177861	0	0	0	0	0	0	0.0263521	0	0	0	0	0	0	0.166466	0	0	0	0	0	0	0	0	0
ENSDARG00000097072	AL954322.2	0.12682	0.0172828	0.185696	0.00651298	0.0490024	0.0787647	0.207108	0.154322	0.248088	0	0.131255	0.0351502	0.115607	0	0.095329	0	0.0734204	0.275121	0.19931	0	0.134858	0	0	0
ENSDARG00000078364	AL954361.1	0	0	0	0	0	0	0	0	0	0	0	0	0	0	0	0	0	0	0	0	0	0	0	0
ENSDARG00000097221	AL954387.1	0	0	0	0	0	0	0	0	0	0	0	0	0	0	0	0	0	0	0	0	0	0	0	0
ENSDARG00000097918	AL954666.1	0	0	0	0	0	0	0	0	0	0	0	0	0	0	0	0	0	0	0	0	0	0	0	0
ENSDARG00000097096	AL954669.1	0	0	0	0	0	0	0	0	0	0	0	0	0	0	0	0	0	0	0	0	0	0	0	0
ENSDARG00000105627	AL954672.1	0	0	0	0	0	0	0	0	0	0	0	0	0	0	0	0	0	0	0	0	0	0	0	0
ENSDARG00000112674	AL954682.1	0	0	0	0	0	0	0	0	0	0	0	0	0	0	0	0	0	0	0	0	0	0	0	0
ENSDARG00000053731	AL954695.1	0	0	0	0	0	0	0	0	0	0	0	0	0	0	0	0	0	0	0	0	0	0	0	0
ENSDARG00000079925	AL954695.2	0	0	0	0	0	0	0	0	0	0	0	0	0	0	0	0	0	0	0	0	0	0	0	0
ENSDARG00000094127	AL954695.3	0	0	0	0	0	0	0	0	0	0	0	0	0	0	0	0	0	0	0	0	0	0	0	0
ENSDARG00000078442	AL954696.1	0.0276897	0	0.0277799	0	0.031261	0.0187229	0.0322966	0	0.0280744	0.00650913	0	0	0	0	0	0.032162	0.0312737	0	0.0588052	0	0	0.0383777	0	0
ENSDARG00000117348	AL954696.2	0	0	0	0	0	0	0	0	0	0	0	0	0	0	0	0	0	0	0	0	0	0	0	0
ENSDARG00000098202	AL954698.1	0	0	0	0	0	0	0	0	0	0	0	0	0	0	0	0	0	0	0	0	0	0	0.086731	0
ENSDARG00000102132	AL954698.2	0	0	0.0152737	0	0	0	0	0	0	0	0	0	0	0	0	0	0	0	0	0	0	0	0	0
ENSDARG00000117314	AL954703.1	0	0	0	0	0	0	0	0	0	0	0	0	0	0	0	0	0	0	0	0	0	0	0	0
ENSDARG00000115737	AL954741.2	0.0371668	0.025523	0.0155386	0.0284717	0.0132042	0.0223115	0.0779886	0.0266014	0.00781152	0.0386451	0	0.00630476	0.00513387	0	0.0158529	0	0	0	0	0	0	0.0578302	0	0.131218
ENSDARG00000097701	AL954831.1	0	0	0	0	0	0	0.00985758	0	0.0100208	0	0.0240829	0	0	0.0895055	0	0	0	0	0	0	0	0	0	0
ENSDARG00000117648	AL954832.1	0	0	0	0	0	0	0	0	0	0	0	0	0	0	0	0	0	0	0	0	0	0	0	0
ENSDARG00000110404	AL954848.1	0	0	0	0	0	0	0	0	0	0	0	0	0	0	0	0	0	0	0	0	0	0	0	0
ENSDARG00000099370	AL954861.2	0	0	0	0	0	0	0	0	0	0	0	0	0	0	0	0	0	0	0	0	0	0	0	0
ENSDARG00000100372	alad	0.0702978	0.0124684	0.0209196	0.00479442	0.0391299	0.0442858	0.046081	0.0254329	0.222406	0.0496012	0.0418971	0.0172187	0.00937508	0	0.0568182	0	0.0243833	0	0.0428634	0	0	0	0	0
ENSDARG00000021059	alas1	0.619121	0.396589	0.526494	0.785466	0.613157	0.763377	0.379621	0.551864	0.403403	0.334708	0.682715	0.627131	0.597783	0.914546	1.9099	0.555537	0.25506	0.739511	1.00122	0.66747	0.405129	0.670684	0.176568	0.410138
ENSDARG00000038643	alas2	0	0.0049734	0	0	0	0	0	0	0	0	0	0	0	0	0	0	0	0	0	0	0	0	0	0
ENSDARG00000026531	alcama	0.0417134	0.0163764	0.0255912	0.00256287	0.0644184	0.0562329	0.576902	0.0344647	0.810176	0.0405436	0	0	0	0.0647191	0	0	0.0147167	0	0	0.103896	0	0	0	0
ENSDARG00000058538	alcamb	0	0.00628385	0	0.00314673	0	0.0169454	0.0449322	0.0172373	0	0	0.0311707	0.0365712	0	0	0	0	0	0.0625626	0	0	0	0	0	0
ENSDARG00000037935	aldh16a1	0.0177894	0.01625	0.0285863	0.0137032	0	0.0247477	0	0.0659434	0.0134434	0.0751848	0	0	0.0350231	0	0.0312852	0	0.0552337	0	0	0	0.188316	0	0	0
ENSDARG00000099579	aldh18a1	0.0505962	0.0847796	0.106241	0.106436	0.0866583	0.0511161	0.11486	0.111479	0.138436	0.0550619	0.176953	0.12458	0.018998	0.0509048	0.0198098	0.0893192	0.0124017	0.227789	0	0.175345	0.144753	0	0	0.237715
ENSDARG00000053493	aldh1a2	0.030219	0	0.0135595	0.0114116	0.0226854	0.0374016	0.00770487	0	0.924259	0.0190218	0.0366667	0	0.00538772	0	0.040783	0.0402573	0	0	0	0	0	0.0320283	0	0
ENSDARG00000076933	aldh1a3	0.0571578	0.0317274	0.0718281	0.00236372	0.0230898	0.0347265	0.0951478	0	2.39707	0.0118156	0.0240422	0.0613326	0.0129259	0.0263678	0	0	0.0700718	0	0	0.188042	0	0.0509123	0	0
ENSDARG00000077004	aldh1l1	0.0493735	0.208493	0.0152089	0.0139374	0.0634525	0.0442806	0.0202102	0.0768505	0.0470213	0	0.0267512	0.143831	0.0323008	0	0.0238718	0	0.02962	0	0.0502169	0	0.0740543	0	0	0.099984
ENSDARG00000070230	aldh1l2	0	0.0395723	0	0.00687608	0	0.00834594	0	0	0.0113855	0.0152958	0.0336364	0	0	0	0.0390625	0.0399846	0	0	0	0	0	0	0	0
ENSDARG00000089924	aldh2.1	0.109316	0.0819287	0.0688773	0.0494762	0.0347794	0.161517	0.0540303	0	0.294942	0.0928929	0	0.0951384	0.00916561	0.0155898	0.0605653	0.0539328	0	0.307902	0.0492126	0.0472534	0	0.138976	0.0996751	0
ENSDARG00000028087	aldh2.2	0.0778379	0.0340104	0.049368	0.104211	0.0355862	0.0268397	0.0540248	0.331077	0.158848	0.116673	0.0941522	0.0843415	0.163621	0.0329598	0.198232	0.435646	0.0160546	2.11427	0.0351833	0	0.056993	0	0.148101	0
ENSDARG00000074791	aldh3a1	0.0494993	0.034413	0.0645961	0.0172768	0.0343691	0.0593089	0.0458268	0.0590888	0.0822321	0	0.0388148	0	0	0	0.171813	0	0.0354846	0	0	0	0	0	0.37279	0
ENSDARG00000028259	aldh3a2a	0.0369455	0.0363362	0.0394511	0.0249225	0.0176717	0.0190695	0.0101591	0	0.121112	0.0498022	0.0303408	0.0389429	0.0117098	0	0.135048	0	0	0	0.114716	0	0	0.199277	0.298539	0
ENSDARG00000029381	aldh3a2b	0.0597223	0.00319647	0.0636723	0.0487794	0.0664526	0.0355984	0.00438169	0.0746115	0.0431656	0.0545893	0.0355237	0.0468717	0.00960096	0.136098	0	0.143846	0.00930259	0.172318	0.156134	0.0554017	0	0.0617589	0	0
ENSDARG00000013839	aldh3b1	0.00623852	0	0.0163913	0	0.0397435	0.0420963	0.0503876	0.0149016	0.0127315	0.0258414	0	0.00581024	0	0	0	0	0	0	0	0	0	0.0320283	0	0
ENSDARG00000035606	aldh3b2	0.0306417	0.00667593	0.015405	0.0216765	0.0387527	0.0240965	0	0	0	0	0.0236628	0	0.0450254	0.456803	0.0316602	0.27923	0	0	0	0.439714	0	0	0	0
ENSDARG00000038207	aldh4a1	0.0327853	0.0403176	0.0603616	0.152901	0.0264984	0.0694514	0.0399242	0.0608565	0.0195828	0.0341349	0.0729697	0.0263228	0.0437101	0.0253537	0.0981414	0	0	0	0	0.157635	0.0667592	0	0	0
ENSDARG00000076544	aldh5a1	0.00528283	0.0123935	0	0	0.031303	0	0.0189467	0	0.0464619	0.0130696	0	0	0	0	0	0	0	0	0.0351205	0	0	0	0	0
ENSDARG00000053485	aldh6a1	0.37705	0.526943	0.389395	0.431879	0.266744	0.542885	0.294385	0.48728	0.597644	0.496031	0.39357	0.417782	0.590772	0.340712	0.357863	0.311476	0.242789	0.409413	0.308703	0.656367	0.265404	0.608677	0.393656	0
ENSDARG00000018426	aldh7a1	0.718161	0.959241	0.652983	1.28411	0.607845	0.737094	0.617594	0.61288	0.674085	0.758302	0.587789	0.912083	1.18957	0.858244	0.821312	0.466039	0.306983	1.0724	0.752825	0.396229	0.425014	0.672803	0.347127	0.16683
ENSDARG00000036776	aldh8a1	0	0	0.013374	0	0.0534826	0	0.0289986	0.0464645	0	0.0291372	0.0893316	0	0	0	0.0393082	0.0620201	0.197548	0.0853388	0	0.18342	0	0	0.101136	0
ENSDARG00000069100	aldh9a1a.1	0.519311	0.114735	0.621044	0.0318927	0.293959	0.206005	0.636256	0.497444	3.90565	2.58161	0.390834	0.300138	0.0581149	0.234871	1.48496	0.100566	1.17875	0.62742	0.305203	0.194911	0.528274	0.390851	0.794309	2.9413
ENSDARG00000055331	aldh9a1a.2	0	0	0	0	0	0	0	0	0	0	0	0	0	0	0	0	0	0	0	0	0	0	0	0
ENSDARG00000037061	aldh9a1b	0.0895773	0.129422	0.437771	0.0220261	0.0579804	0.0114418	0.0952933	0.358551	0.276422	0.0244348	0.0533452	0.0258862	0.0844609	0	0.0620347	0.65242	0.189565	0.0415679	0.0672418	0.2047	0.823614	0.161072	0.24944	0.154677
ENSDARG00000011665	aldoaa	8.7707	1.7605	6.74084	1.91862	8.746	3.14318	10.8208	6.54459	5.79708	38.701	8.125	3.04322	1.46437	16.3897	3.36709	12.4782	3.1389	6.88456	34.6815	18.6643	7.9479	22.152	4.18574	4.46572
ENSDARG00000034470	aldoab	0.00833198	0	0	0	0	0	0	0	0	0.00678581	0	0	0	0	0	0	0.0742442	0	0	0	0	0	0	0
ENSDARG00000053684	aldob	0.00829856	0.0192926	0.0726136	0.00219117	0	0.0288959	0.0396824	0.0663691	0.0988466	0.161068	0.0217647	0	0	0.0326291	2.90953	0	0.131139	0	0.210758	0	0.0728502	0	0	0
ENSDARG00000057661	aldoca	0	0	0	0	0	0	0.00675063	0	0	0	0	0.0194095	0	0	0	0	0	0	0	0	0	0	0	0
ENSDARG00000019702	aldocb	15.5616	8.51418	14.7971	13.0921	16.305	9.32537	14.8391	14.4277	7.49565	18.3075	17.0099	8.96016	12.5262	21.578	5.98452	18.06	3.7881	16.3652	25.1274	19.1723	16.539	17.5884	6.35124	4.25994
ENSDARG00000054963	alg1	0.0166079	0.0139918	0.0104802	0.0148089	0	0.0189616	0.0959922	0.0417311	0.0276485	0.0563617	0.0768372	0.0607662	0.0285509	0	0.0386126	0.0606303	0	0	0.0419277	0	0	0	0	0
ENSDARG00000053917	alg10	0.0228989	0	0	0.00428012	0.0224107	0.0146465	0	0.020399	0	0.00878228	0	0	0.0154224	0	0	0	0	0	0	0	0	0	0	0
ENSDARG00000031202	alg11	0.22168	0.250263	0.237592	0.223199	0.189191	0.118005	0.235033	0.215989	0.20834	0.0868769	0.141628	0.366584	0.139558	0.252507	0.238038	0.0937695	0.138027	0.239279	0.234527	0.0365798	0.082883	0.169491	0.086731	0.099984
ENSDARG00000041199	alg12	0.144772	0.0459764	0.161733	0.0548998	0.131048	0.0283658	0.054718	0	0.0691862	0.167298	0.0642493	0.0154561	0.016933	0.0252749	0.0729277	0	0.137013	0	0.0105071	0	0.148792	0.0950563	0.101136	0.104138
ENSDARG00000054374	alg13	0	0	0	0	0	0	0	0	0	0	0	0	0	0	0	0	0	0	0	0	0	0	0	0
ENSDARG00000103093	alg14	0.081969	0.09936	0.0581478	0.0470967	0.0247791	0.0489074	0.100649	0.0623881	0.0516415	0.119108	0.131198	0.0261242	0.0231176	0.0301859	0.0573748	0.0645478	0.0501706	0	0.157401	0.0539084	0	0.0504154	0.0992654	0
ENSDARG00000070399	alg2	0.0259345	0.0328013	0.0691137	0.0896042	0.0314446	0.0404344	0	0	0.0523334	0.00579971	0	0.189118	0.127765	0.0406166	0	0.0329452	0.0106574	0	0	0.175659	0	0.0497968	0	0
ENSDARG00000053155	alg3	0.0143703	0.0450272	0.0181648	0.0296749	0.0176236	0	0.0232089	0	0	0.0466842	0	0.0150923	0.0309639	0.0364578	0.0290023	0	0.0160468	0	0.0492126	0	0	0.113296	0	0
ENSDARG00000061235	alg5	0.0415769	0.0160673	0.00731475	0.00221248	0.0238552	0	0.0163773	0	0	0	0	0	0	0	0.0509165	0	0.0190029	0	0	0	0	0	0	0
ENSDARG00000017617	alg6	0.0487459	0.014004	0.00936645	0.0020107	0.0290245	0.00789786	0.0170005	0.0381099	0.0125883	0.0691275	0	0.0362569	0.0106222	0.0252749	0.0437583	0	0.0253639	0.0729794	0	0.0535475	0.0698832	0	0	0
ENSDARG00000044627	alg8	0.0375796	0.0254225	0.0703412	0.00547204	0	0.0291712	0.0375496	0	0.0279122	0.0784361	0	0.0204288	0	0.072145	0.051451	0	0	0	0	0	0	0.0569606	0	0
ENSDARG00000012840	alg9	0.165706	0.218461	0.169214	0.168858	0.232956	0.213167	0.236908	0.200185	0.175962	0.0923285	0.276347	0.10919	0.0912181	0.240807	0.0767253	0.233835	0.105127	0.142418	0.203284	0.09714	0.15897	0.255178	0	0.596018
ENSDARG00000095833	alk	0.0186747	0.0100952	0	0.0031453	0	0.0497895	0.0581552	0.0685499	0	0	0.0326346	0.01012	0	0	0.0320102	0.0816793	0	0.102171	0	0	0	0	0	0
ENSDARG00000074387	alkal1	0.0526374	0.656781	0.101132	0.124784	0.0799656	0.247923	0.0660614	0.119906	0.0718786	0.0402515	0.172904	0.725674	0.0757245	0.0322409	0.17882	0.101296	0.222878	0.0611172	0.214645	0.0835946	0.091851	0	0.0499062	0
ENSDARG00000091073	alkal2a	0	0	0	0	0	0	0	0	0	0	0	0	0	0	0	0	0	0	0	0	0	0	0	0
ENSDARG00000042815	alkal2b	0.0576435	0.28177	0.0276232	0.0332427	0.0213049	0.243293	0.0664819	0.0997172	0	0	0	0.599172	0.242142	0.0585377	0.139301	0	0.115375	0	0.0387501	0.0673401	0	0	0	0.213316
ENSDARG00000071164	alkbh1	0.0838881	0.0346245	0.0389891	0.0355118	0.0383254	0	0.05503	0.035571	0.0219367	0.153206	0.128713	0.0279722	0.0248757	0.225934	0	0.117386	0	0.163267	0	0.160446	0	0.163741	0	0
ENSDARG00000059856	alkbh2	0	0.00246196	0.0206386	0.00287142	0	0.00717026	0.0360172	0	0.00724663	0.017915	0	0.0316564	0	0.0279065	0	0	0.0946074	0	0	0	0	0	0	0
ENSDARG00000097208	alkbh3	0.0740827	0.04588	0.0190284	0.014047	0	0.0333393	0.183401	0.0625921	3.43642	0.0469882	0.0249694	0	0	0.137827	0	0.049835	0	0	0.0952118	0.0578871	0.13722	0.0801385	0	1.07216
ENSDARG00000045606	alkbh3	0.0121297	0.00806948	0.0259953	0.0208151	0.0342363	0.0269096	0.0425266	0.0799837	0.0407371	0.0428772	0	0	0.00705939	0	0.0651804	0.136887	0	0.0415679	0	0	0	0	0.112609	0
ENSDARG00000052247	alkbh4	0.134799	0.138248	0.158793	0.0224999	0.274768	0.0327645	0.14648	0.161179	0.0715526	0.0893811	0.0312734	0.0425065	0.0780284	0.090531	0	0.153019	0.0153762	0.152253	0.0577697	0.0390625	0	0.114668	0.0784665	0
ENSDARG00000063003	alkbh5	0.109463	0.0916801	0.165614	0.0706708	0.124301	0.0408051	0.147427	0.257268	0.0742057	0.201998	0.191259	0.167126	0.0173093	0.0635416	0	0.196997	0.0131139	0	0.303199	0.133131	0.105419	0	0.0992654	0
ENSDARG00000077253	alkbh6	0.0957966	0.0569632	0.103575	0.0530904	0.108981	0.0333905	0.131174	0.104934	0.0600418	0.137252	0.039081	0.0575391	0.0668981	0.0855404	0.0826451	0	0	0.0978521	0.0956276	0.0865801	0.117559	0	0	0.0823913
ENSDARG00000037906	alkbh7	0.0943823	0.0911898	0.0999252	0.0597604	0.0348426	0.0716225	0.14386	0.115313	0.0502236	0.031021	0.143748	0.130151	0.0327545	0.0568462	0	0.136835	0.0889361	0	0.118684	0.0772201	0.242745	0.113296	0	0.113332
ENSDARG00000060256	alkbh8	0.0183552	0.00321725	0.00803039	0.00622653	0.0475294	0	0	0.0471662	0.0372256	0.103364	0	0.0316542	0.00829192	0	0.0842808	0.0550297	0	0.133227	0	0	0.101696	0	0	0
ENSDARG00000042562	allc	0	0	0	0	0	0	0	0	0	0	0	0	0	0	0	0	0	0	0	0	0	0	0	0.112077
ENSDARG00000074779	alms1	0.0391798	0.013496	0.0679592	0.0198512	0	0.0220357	0.0742934	0.123732	0.0509715	0.0261689	0.0865306	0	0.00623562	0.196136	0.106801	0.032162	0	0.091112	0	0	0.172931	0	0	0
ENSDARG00000069463	alox12	0.0129975	0	0.0204036	0	0.0151148	0.00932234	0.00353031	0	0	0.0112659	0.0126174	0	0	0	0	0	0.0161053	0	0	0	0	0	0	0
ENSDARG00000057273	alox5a	0	0	0	0	0	0	0.00449812	0	0	0	0	0	0	0	0	0	0.038793	0	0	0	0	0	0	0
ENSDARG00000054755	alox5ap	0	0	0	0.00389208	0	0.00616055	0.0316648	0.0597404	0	0	0	0	0	0.0419076	0.0680272	0	4.7805	0.0468527	0	0.060241	0	0	0	0
ENSDARG00000043085	alox5b.1	0	0	0	0	0	0	0	0	0	0	0	0	0	0	0	0	0	0	0	0	0	0	0	0
ENSDARG00000043089	alox5b.2	0	0	0	0	0	0	0	0	0	0	0	0	0	0	0	0	0	0	0	0	0	0	0	0
ENSDARG00000069966	alox5b.3	0	0	0	0	0	0	0	0	0.0429961	0	0	0	0	0	0	0	0	0	0	0	0	0	0	0
ENSDARG00000098063	alp3	0	0	0	0	0	0	0	0	0	0	0	0	0	0	0	0	0	0	0	0	0	0	0	0
ENSDARG00000015273	alpi.1	0.0201859	0.00988558	0	0.00288599	0	0.0116105	0.159873	0.0442239	0.0362416	0.0264614	0	0	0	0	0	0	0	0	0	0	0	0	0	0
ENSDARG00000053774	alpi.2	0	0	0	0	0	0	0	0	0	0	0	0	0	0	0	0	0	0	0	0	0	0	0	0
ENSDARG00000079637	alpk2	0	0	0	0	0	0	0.0523025	0	0.0266021	0	0	0	0	0	0	0	0	0	0	0	0.0364087	0	0	0
ENSDARG00000078989	alpk3a	0	0	0.0153391	0	0	0	0	0	0	0.0310143	0.0110384	0	0	0	0	0	0.0184471	0	0	0	0	0	0	0
ENSDARG00000105630	alpk3b	0	0	0	0	0	0	0	0	0	0	0	0	0	0	0	0	0	0	0	0	0	0	0	0
ENSDARG00000015546	alpl	0.228659	2.40886	0.715718	0.170586	0.277498	0.198027	0.136091	0.230037	0.380818	0.21322	0.401302	0.478799	0.350421	0.129358	0.0779546	0.553302	0.0437683	0.157418	0.282533	0.239442	0.59258	0	0.430327	0.694053
ENSDARG00000075111	als2a	0	0	0	0.00395153	0	0	0	0	0	0	0	0	0.0133507	0	0	0	0	0	0	0	0	0	0.270171	0
ENSDARG00000076924	als2b	0.0753715	0.00785482	0.0689595	0.0617054	0.130121	0.00499884	0.106083	0.0562138	0.12342	0	0.0534273	0.0135752	0.108827	0.0565764	0.0710021	0.197443	0	0	0	0.126818	0	0.0569606	0.501793	0
ENSDARG00000062824	alx1	0	0	0	0	0	0	0	0	0	0	0	0	0	0	0	0	0	0	0	0	0	0	0	0
ENSDARG00000088332	alx4a	0.0187347	0.0141055	0	0	0	0.025306	0	0	0	0	0	0	0	0	0	0	0.0409303	0	0	0	0	0	0	0
ENSDARG00000074442	alx4b	0	0	0	0	0	0.013577	0	0	0	0	0	0	0	0	0	0	0	0	0	0	0	0	0	0
ENSDARG00000077732	alyref	0.713477	0.427471	0.699982	0.394156	0.636196	0.417891	0.812391	0.638698	0.365697	0.679398	0.634159	0.673215	0.320314	1.24718	0.537977	0.332215	0.335937	0.823142	0.453117	0.443403	0.302612	1.0376	1.10545	0.520521
ENSDARG00000057435	amacr	0	0.00646339	0	0	0	0	0	0.031098	0.00582881	0	0.0273679	0	0.0105287	0	0	0	0	0	0	0	0.101696	0	0	0
ENSDARG00000075598	ambn	0	0	0	0	0	0	0	0	0	0	0	0	0	0	0	0	0	0	0	0	0	0	0	0
ENSDARG00000004296	ambp	0.169606	0.141771	0.247243	0.072949	0.252759	0.356304	0.161712	0.154584	0.0988366	0.0574889	0.18924	0.135815	0.0123738	0.347668	45.2841	0.177689	0.216822	0.0522384	0.105612	0.298314	0.198328	0.114322	0	0
ENSDARG00000008322	ambra1a	0.0183904	0.0274233	0.0325405	0.0209921	0.0523618	0.0435776	0.0927632	0.0798609	0.0152605	0.0918771	0.0262098	0.00656475	0.0147956	0.0181949	0	0	0	0	0	0	0	0	0	0.117902
ENSDARG00000039878	ambra1b	0.0776332	0.0236392	0.0965212	0.105217	0.0387966	0.081022	0.127968	0.106255	0.0312013	0.0738476	0.114618	0.0629309	0.0729607	0.117881	0.0777605	0.0682808	0.339646	0	0	0.116618	0.106252	0.0569606	0	0.342111
ENSDARG00000043856	amd1	1.2831	0.831711	1.25484	1.61256	1.80795	1.20648	1.26614	1.54065	0.674021	4.00778	1.01279	0.330577	1.82912	1.64204	0.516077	1.21669	0.547469	1.42657	1.83038	1.40546	1.30106	1.63214	0.618106	2.1598
ENSDARG00000007366	AMDHD1	0	0	0	0	0	0	0	0	0	0	0	0	0	0	0	0	0	0	0	0	0	0	0	0
ENSDARG00000100376	amdhd2	0.0664636	0.0196627	0.057399	0.0376702	0.0466946	0.044023	0.146217	0.0776594	0.0950587	0.159398	0.0274206	0.0316467	0.00778582	0.0252749	0.234021	0.114177	0.208861	0	0.0355005	0.146002	0	0.0246446	0.149719	0.112077
ENSDARG00000079624	amer1	0.116293	0.133514	0.183454	0.0655482	0.0842142	0.0875279	0.0998056	0.172072	0.151229	0.211645	0.197804	0.107049	0.0432556	0.112088	0	0.202381	0	0.150906	0.195275	0.0367478	0.280051	0.36246	0	0.0965009
ENSDARG00000075222	amer2	0.517023	0.115413	0.672257	0.109263	0.289519	0.211089	0.333363	3.65038	0.255025	0.224343	0.203594	0.297578	0.095967	0.030641	1.91984	0.510864	0	0.632141	0.151809	0.0367478	0.0855198	0.331059	0	0.23084
ENSDARG00000020218	amfra	0.165862	0.288789	0.171321	0.252194	0.1001	0.195545	0.138888	0.156902	0.189868	0.142477	0.124864	0.0716805	0.175347	0.149744	0.817786	0.062258	0.232512	0.192031	0.0522791	0.297981	0	0.0575957	0.562508	0.844575
ENSDARG00000105578	amfrb	0	0	0	0	0	0	0	0	0.0129007	0	0	0	0	0	0	0	0	0	0	0	0	0	0	0
ENSDARG00000014357	amh	0.00792762	0	0.0109721	0	0	0	0	0	0	0	0	0	0	0	0	0	0	0	0	0	0	0	0	0
ENSDARG00000079620	amigo1	0.0102061	0	0.0145086	0.00456707	0.138034	0.0228445	0.0411949	0.0246063	0.00538872	0	0	0.0193578	0	0.170452	0	0	0	0	0	0	0	0	0	0
ENSDARG00000074469	amigo3	0	0.00554846	0	0	0	0	0.028223	0	0	0	0	0	0	0	0	0	0	0	0	0	0	0	0	0.160854
ENSDARG00000012892	ammecr1	0.684718	0.914373	0.333585	0.357427	0.55059	0.380236	0.564349	0.793674	0.221626	0.619047	0.707969	0.800872	0.21461	0.414349	0.314123	0.635475	0.175361	1.12759	0.862339	0.251465	0.617967	0.672211	0.888187	0.140913
ENSDARG00000062947	amn	0	0	0	0	0	0	0	0	0	0	0	0	0	0	0	0	0	0	0	0	0	0	0	0
ENSDARG00000070478	amn1	0.137865	0.00372771	0.123414	0.0468168	0.0558756	0.0407647	0.151233	0.291836	0.193462	0.143382	0.0959007	0.104882	0.0309287	0.165661	0.193765	0.121716	0.0190029	0	0.155922	0.366531	0.117559	0.276327	0.32717	0.246557
ENSDARG00000078335	amot	0	0	0	0	0	0	0	0	0.0135773	0.00408486	0	0	0	0	0	0	0	0	0	0	0	0	0	0
ENSDARG00000061923	amotl2a	0.018978	0.0152548	0	0.0108829	0	0.00262025	0.0365789	0.06226	0.219285	0	0.0536347	0.0403829	0.0104032	0	0.392982	0	0.0662915	0	0	0.0914286	0	0	0.46087	0
ENSDARG00000061948	amotl2b	0.0355604	0.0203088	0.0583418	0	0	0.00821281	0.0166813	0.0278037	0	0.330023	0	0	0	0	0.0856313	0.05517	0.042021	0	0.124984	0	0	0	0	0
ENSDARG00000033832	ampd1	0	0	0	0	0	0	0	0.0574998	0	0	0	0	0	0	0	0	0	0	0	0	0	0	0	0
ENSDARG00000104491	ampd2a	0	0	0.00714939	0	0	0	0.0184179	0.0238029	0.0439155	0	0	0	0	0	0	0	0	0	0	0	0	0	0	0
ENSDARG00000029952	ampd2b	0.46371	0.0672003	0.592736	0.0510652	0.234124	0.146532	0.893843	0.539819	0.152924	0.120228	0.399711	0.0176037	0.0535751	0.46943	0.224252	0.413606	0.102994	0.458871	0.273897	0.223595	0.565572	0.0383777	0	0
ENSDARG00000005800	ampd3a	0.0546522	0.0796249	0.0281302	0.0187154	0	0.0157453	0.0442267	0	0.0460665	0	0.0849454	0.027438	0.0338084	0.0234296	0	0	0.0954253	0	0.232214	0	0	0.266984	0	0.248028
ENSDARG00000032469	ampd3b	0	0	0	0	0	0	0.0153226	0	0	0	0	0	0	0	0	0	0	0	0	0	0	0	0	0
ENSDARG00000007663	amph	0.453023	0.460223	0.52975	0.749489	0.594031	0.475881	0.846102	0.494237	0.293031	2.18615	0.400832	0.297839	0.423249	0.457015	0.055991	0.507072	0.0139686	0	0.25114	0.706705	0.50216	0.726304	0.202926	0.600159
ENSDARG00000010862	amt	0	0	0	0.00668333	0	0.0324647	0.0849407	0	0.0861468	0.00529266	0	0	0	0	0	0	0	0	0	0	0	0	0	0
ENSDARG00000013856	amy2a	0	0	0	0.0155843	0	0	0.00501871	0	0	0	0	0	0	0	0.0883876	0	0	0	0	0	0	0	0	0
ENSDARG00000075687	anapc1	0.0723752	0.0138663	0.0129863	0	0.0215172	0.00717026	0.041235	0	0.0351543	0.00330548	0.0589268	0	0.00761576	0	0	0.0521986	0.0743224	0.0764438	0	0	0	0	0.128373	0
ENSDARG00000090152	anapc10	0.216647	0.0944708	0.126645	0.0399943	0.134922	0.0765779	0.16241	0.167654	0.110927	0.122438	0.0765697	0.160596	0.0745114	0.0391183	0.121481	0.0974288	0.14701	0.0468527	0.041772	0.0895249	0.0443105	0.373727	0.233004	0.291104
ENSDARG00000102531	anapc11	1.29527	1.47562	1.06732	0.625795	1.55082	0.796264	1.57738	1.5716	1.49965	1.45019	1.1442	0.880452	0.692762	0.987671	1.12725	1.18953	0.516132	0.690418	1.18227	0.977379	0.843206	1.78214	0.914333	0.974159
ENSDARG00000078435	anapc13	1.24807	0.673237	1.40952	0.632332	1.88912	0.732958	1.11901	1.56367	0.472976	1.15726	1.37893	1.05066	0.58871	0.891416	0.627341	1.6352	0.618214	1.5372	0.582182	1.55832	0.951122	1.8935	1.13593	1.87897
ENSDARG00000101285	anapc15	0.641861	0.729852	0.776243	0.443277	0.739791	0.729988	0.733929	0.625777	0.567373	0.666078	0.668894	0.799238	0.454589	0.895164	0.414525	0.495653	0.165983	0.686676	0.347048	0.618785	1.41636	0.98869	1.04777	1.36373
ENSDARG00000013822	anapc16	1.15176	1.37326	1.06775	0.691931	1.02098	0.778158	1.00083	1.40702	2.54161	1.96544	0.820735	0.943079	0.754655	1.132	2.46287	0.964671	1.59622	1.39376	1.25445	1.1764	0.74836	1.74516	2.12106	1.06765
ENSDARG00000105035	anapc2	0.0291737	0.0101339	0.102874	0	0.0429021	0.0751709	0.056582	0.0825518	0.0307254	0.0765288	0.0230129	0.0193588	0	0.0431686	0	0	0	0.123318	0	0.0896861	0	0.0419477	0	0.0828061
ENSDARG00000032237	anapc4	0.0140114	0	0.0281936	0.00602883	0	0	0.0479744	0.0169115	0	0	0	0.0544153	0	0	0	0	0	0	0	0	0	0	0	0
ENSDARG00000008461	anapc5	0.0315311	0.0174097	0.0435599	0.00680417	0.0645604	0.0410814	0.0495702	0.116472	0.0130098	0.0288512	0.0285185	0	0.0195482	0.0391183	0.0226347	0	0.0154949	0.26643	0	0.0686106	0.0964655	0.14452	0	0
ENSDARG00000063005	anapc7	0.00335894	0.00826478	0.0279935	0.0135826	0	0	0.0235642	0.0477749	0.0299088	0.0256565	0	0	0	0	0	0	0	0.0669142	0.032497	0	0	0	0	0
ENSDARG00000088514	and1	0.110197	0.00838031	0.0695254	0.127906	0.116323	0.0806019	0.10908	0.0463711	0.0247679	0.0428573	0.0938363	0	0	0.0491581	0.203224	0	0	0.171282	0.100683	0	0	0.0549233	0.168618	0.260295
ENSDARG00000079302	and2	0.00977531	0	0	0	0.0173405	0.0151607	0.0122346	0	0	0.0230008	0	0	0	0	0	0.0972082	0	0	0	0	0	0	0	0
ENSDARG00000056873	and3	0	0	0	0	0	0	0	0	0	0	0	0	0	0	0	0	0	0	0	0	0	0	0	0
ENSDARG00000077567	angel1	0.0100118	0	0	0	0	0.0187229	0	0	0.0733426	0	0	0.00858729	0.00653766	0.0236684	0	0	0	0	0	0	0	0	0	0
ENSDARG00000016743	angel2	0.105749	0.038375	0.0664044	0.0323992	0.0700506	0.033789	0.0813793	0.085203	0.0229516	0.109581	0.120951	0.0560617	0.0419679	0.0673466	0.04363	0.0907483	0	0.144676	0	0	0	0.0702844	0	0.222041
ENSDARG00000030364	angpt1	0	0	0	0	0	0	0	0	0.0445648	0	0	0	0	0	0	0	0	0	0	0	0	0	0	0
ENSDARG00000014946	angpt2a	0	0	0	0	0.00748317	0	0	0	0	0	0	0	0	0	0	0	0	0	0	0	0	0	0	0
ENSDARG00000053906	angpt2b	0	0	0	0	0	0	0	0	0	0	0	0	0	0	0	0	0	0	0	0	0	0	0	0
ENSDARG00000076787	angpt4	0	0	0	0	0	0	0	0	0.0478114	0	0	0	0	0	0	0	0	0	0	0	0	0	0	0.113332
ENSDARG00000012071	angptl1a	0.0135622	0.00319003	0	0	0	0	0.189944	0	0	0	0	0	0	0	0.0477555	0	0	0	0	0	0	0	0	0
ENSDARG00000100159	angptl1b	0	0	0	0.00213524	0	0	0	0	0.00885285	0	0	0	0	0	0.0397141	0	0	0	0	0	0	0	0	0
ENSDARG00000024030	angptl2a	0.00949132	0	0.0486679	0	0.00976139	0.0159939	0.0678918	0	0.0108309	0	0	0	0	0	0	0	0	0	0	0	0	0	0	0
ENSDARG00000068369	angptl2b	0.0102941	0.0225702	0.0983495	0	0.0295838	0.013577	0.00948579	0.0261769	0.318165	0	0	0.00737638	0.0121737	0	0	0	0	0.0415679	0	0	0.928542	0	0	0.276136
ENSDARG00000044365	angptl3	0	0	0	0	0	0	0	0	0	0	0	0	0	0	0	0	0	0	0	0	0	0	0	0
ENSDARG00000035859	angptl4	0.110136	0.0548917	0.0780236	0.64197	0.0993419	0.287464	0.141633	0.0341624	1.25314	0.225334	0.419022	0.178283	0.00369359	0.0668957	4.17772	0.229315	0.0175014	0.0832293	0.100965	0.150517	0.24719	0.242697	0.01854	0.711574
ENSDARG00000056630	angptl5	0	0	0	0	0	0	0	0	0	0	0	0	0	0	0	0	0	0	0	0	0	0	0	0
ENSDARG00000020265	angptl6	0	0	0	0	0	0	0	0	0	0	0	0	0	0	0	0	0	0	0	0	0	0	0	0
ENSDARG00000027582	angptl7	0	0	0	0	0	0	0	0	0	0	0	0	0	0	0	0	0	0	0	0	0	0	0	0
ENSDARG00000059093	ank1a	0.00477119	0.00250479	0.0215146	0	0.115988	0.064234	0.0282797	0	0	0	0	0.0534074	0	0.017403	0	0.0773958	0	0	0	0	0	0	0	0
ENSDARG00000092143	ank1a	0.010415	0	0	0	0	0	0.044005	0	0.0248984	0	0	0	0	0	0	0.0712007	0	0	0	0	0	0	0	0
ENSDARG00000074777	ank1b	0.0286865	0.0179746	0.0589279	0.00706971	0.0161312	0.00755467	0.401968	0	0.034247	0	0.0306674	0	0	0	0.0198649	0	0	0	0	0	0	0	0.174611	0
ENSDARG00000009026	ank2a	0.207639	0.0110428	0	0.00215384	0.0123719	0.0449637	0.071166	0	0.0238094	0.0312788	0.740316	0	0	0	0	0	0	0	0	0	0	0	0.0488136	0.361361
ENSDARG00000043313	ank2b	1.23287	0.485133	1.02753	0.916411	0.952299	0.700778	0.655042	2.22948	0.275802	1.05285	0.657209	0.400817	0.614999	2.07015	0.339265	0.809249	0.23742	3.64372	0.87573	0.956211	3.59243	1.62066	0.135323	1.20216
ENSDARG00000061736	ank3a	0.0538675	0.0340198	0.0734493	0.249058	0.0545492	0.14796	0.297409	0.087569	0.0275691	0.0230008	0.0291607	0.0142727	0.205902	0.0874214	0	0	0	0	0.0514642	0.231559	0	0.145501	0	0.194212
ENSDARG00000110151	ank3b	0.0713722	0.077942	0.107332	0.104774	0.0280021	0.142057	0.135122	0.0460786	0.0972804	0.309922	0.160512	0.0815105	0.174926	0.00713582	0	0	0	0.0843668	0	0.161242	0.275763	0.100709	0.161966	0
ENSDARG00000077582	ank3b	0.219207	0.043473	0.472408	0.0220696	0.087112	0.131227	0.566171	0.148898	0.0813018	0.204802	0.368079	0.0827109	0.0132531	0	0.0141403	0	0	0.0415679	0.133386	0	0.474049	0.335866	0	0
ENSDARG00000000516	ankar	0	0	0	0	0	0	0	0	0	0	0	0	0	0	0	0	0	0	0	0	0	0	0	0
ENSDARG00000098647	ankdd1a	0	0	0	0	0	0	0.00675063	0.0222681	0.00681856	0	0	0	0	0	0	0	0	0	0	0	0	0	0	0
ENSDARG00000025866	ankdd1b	0	0	0	0	0	0	0	0	0	0	0	0	0	0	0	0	0	0	0	0	0	0	0	0
ENSDARG00000019135	ankef1a	0	0	0	0	0	0	0	0	0	0	0	0	0	0	0	0	0	0	0	0	0	0	0	0
ENSDARG00000060211	ankef1b	0	0	0	0	0	0	0	0	0	0	0	0	0	0	0	0	0	0	0	0	0	0	0	0
ENSDARG00000060941	ANKFN1	0	0	0	0	0	0.029345	0.0101729	0	0.00922781	0	0	0	0	0	0	0	0	0.0722674	0	0	0	0	0	0
ENSDARG00000061013	ankfy1	0.112668	0.0253569	0.0634081	0.050321	0.044097	0.0542824	0.0675634	0.0538096	0.0667166	0.0267596	0.0223451	0.0404182	0.0837367	0.0181949	0.173024	0.219216	0	0.0978521	0.132448	0	0	0	0	0
ENSDARG00000071724	ankha	0.13846	0.232561	0.246791	0.180818	0.368226	0.228357	0.277899	0.0636707	0.0489352	0.00926159	0.103622	0.108683	0.430509	0.151914	0.0632111	0.372158	0.0785722	0.0597854	0	0.368659	0.585396	0	0	0
ENSDARG00000014969	ankhb	0.296302	0.156676	0.365448	0.0555165	0.427748	0.148106	0.539251	0.478205	0.0828584	0.141425	0.492603	0.0297054	0.0731896	0.332075	0.257155	0.224777	0	0.401429	0.642219	0.407695	0.478867	0.050844	0.517679	0.502102
ENSDARG00000077860	ankhd1	0.306894	0.431712	0.266074	0.387486	0.256493	0.219331	0.42189	0.231188	0.329498	0.379861	0.282361	0.213691	0.319114	0.362032	0.217437	0.300647	0.122566	0.579814	0.447893	0.525196	0.444069	0.384387	0.209303	0.579807
ENSDARG00000060768	ankib1a	0.0304055	0.0205554	0.0510187	0.0114102	0	0.0229227	0.031971	0.0297011	0.0785034	0.00842522	0.0289827	0.00950691	0.00908599	0.0253537	0	0	0.0942036	0	0	0	0	0	0	0
ENSDARG00000076829	ankib1b	0.0144991	0.00721098	0.0100399	0.005168	0	0.00793062	0.021287	0.0505827	0.00422245	0.0122872	0	0	0	0.0348432	0	0	0	0.0910001	0	0	0.127	0	0	0
ENSDARG00000056921	ankk1	0	0	0	0	0	0	0	0	0	0	0	0	0	0	0	0	0	0	0	0	0	0	0	0
ENSDARG00000035607	ankle2	0.0343438	0	0.0292195	0.00310835	0.0258728	0.0207549	0.0478502	0.040584	0.00554225	0.0508944	0.0175864	0.0405743	0	0.0356583	0	0.104397	0	0	0	0	0	0.0246446	0	0
ENSDARG00000062702	ankmy1	0	0	0	0	0	0	0	0	0	0	0	0	0	0	0	0	0	0	0	0	0	0	0	0
ENSDARG00000005948	ankmy2a	0.0733865	0.0487979	0.0709175	0.126522	0.0810526	0.0532045	0.0606445	0.056319	0.0662881	0.0849288	0.0180774	0.0732451	0.0511216	0.0578604	0.0101523	0.0550297	0	0.0437273	0.199558	0.077821	0.252611	0.228539	0.0784665	0
ENSDARG00000093668	ankmy2b	0	0	0	0	0	0	0	0	0	0	0	0	0	0	0	0	0	0	0	0	0	0	0	0
ENSDARG00000035399	ankra2	0.227773	0.112804	0.218323	0.165824	0.217349	0.1235	0.218289	0.42726	0.15127	0.156253	0.202787	0.182069	0.152942	0.3233	0.303046	0.303351	0.0259212	0.209165	0.0800205	0.190815	0.13611	0.157448	0.197357	0.665304
ENSDARG00000037100	ankrd10a	0.122722	0.0440973	0.105411	0.528185	0.0607547	0.14214	0.0518973	0.239021	0.0924416	0.0898577	0.0289827	0.0936457	0.269758	0.0332519	0	0	0.0229003	0	0.0802665	0	0.056993	0.12737	0.059838	0.230987
ENSDARG00000004771	ankrd10b	0.25617	0.0616429	0.306944	0.628848	0.192142	0.145772	0.434121	0.531224	0.51728	1.48714	0.279705	0.0731179	0.408514	0.300503	0.089536	0.434401	0.244819	0.0288563	0.438816	0.0906002	0.0776928	0.305528	0.413919	0
ENSDARG00000051886	ankrd11	1.11167	0.805049	1.23933	1.11273	1.18234	0.68711	0.943108	1.11763	0.569634	0.987927	1.28593	0.984884	0.713727	1.25703	0.532463	1.39856	0.25431	1.29135	0.981281	1.30989	1.21197	0.670817	1.36595	0.912483
ENSDARG00000052419	ankrd12	1.51744	0.401419	1.55085	0.528181	1.36902	0.652405	1.20215	1.84254	0.417559	1.18983	1.1709	0.752986	0.438291	1.03027	0.36759	1.36099	0.188448	1.68273	0.775485	1.1464	0.645715	0.981794	1.72152	1.30464
ENSDARG00000061901	ankrd13a	0	0	0	0.00800423	0	0	0	0	0	0	0	0	0	0	0	0	0.022298	0	0	0	0	0	0	0
ENSDARG00000014652	ankrd13b	0.0071844	0.00859011	0	0	0	0.0251633	0.0482203	0	0	0	0	0	0	0	0	0	0.042021	0.263883	0	0	0	0.0578302	0	0
ENSDARG00000103831	ankrd13c	0.633246	0.302837	0.489954	0.182501	0.322031	0.269161	0.564383	0.530553	0.330427	0.482323	0.48646	0.235743	0.180397	0.26403	0.0457503	0.475397	0.040332	0.430343	1.56903	0.390984	0.101825	0.856902	0.209844	0.403221
ENSDARG00000098140	ankrd13d	0.138897	0.0390752	0.207276	0.0188859	0.19443	0.0239479	0.232981	0.294171	0.0427723	0.0874705	0.0732095	0	0.00538772	0.243687	0	0.0858235	0.0186026	0	0.187096	0.125104	0.122561	0.117464	0	0.164166
ENSDARG00000003822	ankrd16	0.0374585	0.00695752	0	0.00694944	0	0.0239479	0.0374306	0	0	0	0	0.0100402	0	0	0	0	0	0	0	0	0	0	0	0
ENSDARG00000075263	ankrd1a	0	0	0	0	0	0	0	0	0	0	0	0	0	0	0	0	0	0	0	0	0	0	0	0
ENSDARG00000076192	ankrd1b	0	0	0	0	0	0	0	0	0	0	0	0	0	0	0	0	0	0	0	0	0	0.0548968	0	0
ENSDARG00000002722	ankrd2	0	0	0	0	0	0	0	0	0	0	0	0	0	0	0	0	0	0	0	0	0	0	0	0
ENSDARG00000002298	ankrd22	0	0	0.0464453	0	0	0	0.00523665	0	0	0.0224355	0	0.0124157	0	0	0	0.0608576	0.191204	0	0	0	0	0	0	0.230638
ENSDARG00000062103	ankrd24	0	0.004013	0.0291287	0.00469811	0	0	0.0106955	0	0.0130363	0.013536	0	0.0100402	0	0	0	0	0	0.0690989	0	0	0	0.0423227	0	0
ENSDARG00000089207	ankrd27	0	0	0	0	0	0	0.0214965	0	0.00455388	0	0	0	0	0	0	0	0	0	0	0	0	0	0	0
ENSDARG00000009023	ankrd28b	0.126289	0.0376767	0.0608343	0.096625	0.0453372	0.121789	0.0836981	0.0708163	0.0822008	0.147692	0.192407	0.0719011	0.0840416	0.0775834	0.139398	0.0816793	0.0501706	0.0584641	0.113493	0	0.134858	0.265019	0.174611	0.305642
ENSDARG00000057159	ankrd29	0.0591993	0.0140905	0.0166934	0.00215384	0.00305865	0.0109999	0.247878	0	0.050959	0.108749	0.0554535	0.0298294	0.00708929	0.137149	0	0.183006	0	0	0.129695	0.148099	0.16452	0.239251	0	0.099984
ENSDARG00000052731	ankrd31	0	0	0	0	0	0	0	0	0	0	0	0	0	0	0	0	0	0	0	0	0	0	0	0
ENSDARG00000055638	ankrd33aa	0.557529	0.271447	0.447774	2.58577	0.446188	0.504643	0.281859	0.662848	0.21189	0.272142	0.337166	0.392447	1.68031	0.219418	0.63481	0.480682	0.597053	0.433304	0.208126	0.0957449	0.136894	0.249645	0.337416	0.459179
ENSDARG00000002508	ankrd33ab	0.631791	0.376887	0.600792	3.60754	0.405459	0.941262	0.380271	0.614126	0.432355	0.292038	0.316908	0.27548	1.90523	0.36832	0.779769	0.513138	0.503909	1.00075	0.65014	0.0754006	0.359308	0.335387	0.300799	0.714586
ENSDARG00000058357	ankrd33ba	0.0391879	0.0929625	0.0402746	0.0720248	0.0147197	0.0537605	0.0324062	0.173116	0.00678798	0.0816895	0.0285471	0.20596	0.0936104	0	0	0.0696728	0	0.126422	0.16998	0.048048	0.208385	0	0	0
ENSDARG00000015589	ankrd33bb	0	0.00893167	0.0232894	0.0462777	0.0416016	0.0321443	0.00510013	0	0.037865	0	0	0.00858729	0.0181128	0	0	0	0	0	0	0	0.117047	0.0462877	0	0
ENSDARG00000077086	ankrd34ba	0	0	0	0	0	0	0	0	0	0	0	0	0	0	0	0	0	0	0	0	0	0	0	0
ENSDARG00000061641	ankrd34bb	0	0	0	0	0	0	0	0	0	0	0	0	0	0	0	0	0	0	0	0	0	0	0	0
ENSDARG00000056376	ankrd37	0.0364678	0.0192359	0.064414	0.0317441	0.0395476	0.0377654	0.00795196	0.0995258	0.0413821	0.0888913	0.0553129	0.00712252	0.0396222	0	0	0.10338	0	0.0592119	0	0.233243	0.0897054	0	0	0
ENSDARG00000041350	ankrd39	0.0189558	0.014266	0.0245038	0	0	0	0.00564464	0.0179936	0.00749327	0.0229006	0	0	0	0	0.0250376	0	0.127173	0	0	0	0	0	0.136724	0
ENSDARG00000076490	ankrd40	0.239533	0.137709	0.281904	0.821922	0.16256	0.196939	0.199757	0.198655	0.154617	0.352498	0.327084	0.270306	0.531049	0.207698	0.808704	0.166813	0.0963373	0.37446	0.235789	0.144435	0.220764	0.251305	0	0.104138
ENSDARG00000026028	ankrd44	0	0	0	0	0	0	0	0	0.0122409	0	0	0	0	0	0	0	0.00840208	0	0	0	0	0	0	0
ENSDARG00000011326	ankrd45	0.00974462	0	0	0	0	0	0.0187846	0	0	0	0	0	0	0	0	0	0	0	0	0	0	0	0	0
ENSDARG00000044328	ankrd46a	0.343588	0.0651952	0.275868	0.151526	0.415692	0.0947171	0.186223	0.152826	0.170413	0.29217	0.363752	0.129279	0.0693092	0.22453	0	0.391754	0.0611497	0.153976	0.16367	0.519881	0.128437	0.386739	0.90622	0.186109
ENSDARG00000015780	ankrd46b	1.63337	0.431357	2.08938	0.423654	2.3604	0.28088	1.68121	1.9748	0.348208	0.73487	3.09168	0.410607	0.289812	1.77412	0.32368	1.3444	0.191132	2.14933	0.710392	1.17362	1.63514	1.22356	0.222014	1.31483
ENSDARG00000023508	ankrd49	0.0375766	0.0342846	0.0310903	0.00515288	0.0314484	0.00513695	0.0361211	0.0829279	0	0.0613733	0.0201771	0.0510973	0.0188984	0.0585168	0	0	0.126384	0	0.0657813	0	0	0.0597143	0	0
ENSDARG00000045666	ANKRD50	0	0	0	0.0225279	0	0	0	0	0	0.026997	0	0	0	0	0	0	0	0	0	0	0	0	0.103742	0
ENSDARG00000007077	ankrd50l	0.0107827	0	0	0	0.0175758	0	0.0138392	0	0.00827064	0.0152958	0	0	0	0	0	0	0	0	0	0	0	0	0.58468	0
ENSDARG00000036826	ankrd52a	0.054348	0.0292765	0.0215365	0.0367898	0.0531183	0.0648709	0.0312781	0.064174	0.00709377	0.0397121	0	0	0.0311774	0.0263678	0.0391546	0	0	0	0.0830866	0.087146	0	0	0.215191	0
ENSDARG00000055743	ankrd54	0.0532011	0.0386294	0.100888	0.0240693	0.0413699	0.0311356	0.196612	0.199326	0.0854673	0.356336	0.0687357	0.0322486	0.0303808	0.0332973	0	0.196437	0.142596	0	0.0351833	0.27869	0.0611875	0	0.0882628	0.719444
ENSDARG00000099182	ankrd55	0	0	0	0	0	0	0.0180882	0.0188374	0	0	0	0	0	0	0	0	0	0	0	0	0	0	0	0
ENSDARG00000090489	ANKRD66	0	0	0	0	0	0	0	0	0	0	0	0	0	0	0	0	0	0	0	0	0	0	0	0
ENSDARG00000057790	ankrd6a	0.226011	0	0.1814	0.0148908	0.0399075	0.0243804	0	0	0.0230266	0.0666216	0	0	0	0.0226886	0.0758725	0.0621983	0	0.176521	0.0258503	0	0.0937734	0	0	0
ENSDARG00000029370	ankrd6b	0.00960886	0.0203418	0.0240835	0	0.0176717	0.0114418	0	0	0	0	0	0	0	0.0272365	0	0	0	0	0	0	0	0	0	0
ENSDARG00000028804	ankrd9	0.108225	0.0234109	0.0757765	0.034618	0.067709	0.0729662	0.11632	0.618048	0.186604	0.0644582	1.11695	0.0302224	0	0.0959107	0.339782	0	0.0147167	1.24652	0.0995451	0	0	18.6669	0.515546	0
ENSDARG00000062396	anks1aa	0.0211988	0.0192065	0	0.00502277	0	0	0.0358049	0.0455731	0.00555934	0.0152958	0	0.0188783	0.0712849	0.0219041	0	0	0	0	0.124392	0	0	0	0	0
ENSDARG00000078901	anks1ab	0.0190841	0.00460061	0	0	0.0239877	0.00876679	0.096582	0	0.0162858	0	0	0.028133	0	0	0	0	0	0	0	0	0	0	0	0
ENSDARG00000003512	anks1b	0.416842	0.10659	0.742258	0.614269	0.553074	0.285695	0.441038	1.06647	1.07916	0.325575	0.225398	0.210287	0.943788	0.130369	1.20715	1.23261	0.171993	0.546725	0.26555	0.588986	0.153576	0.311463	0	0.102383
ENSDARG00000038557	anks3	0	0	0	0	0	0.0093943	0.0114174	0	0.0168718	0	0	0	0	0	0	0	0	0	0	0	0	0	0	0
ENSDARG00000036846	anks4b	0.0385793	0	0.0446419	0.0221687	0.0087879	0.0217834	0.0938632	0.0315972	1.90892	0.0161263	0.0276066	0.0137169	0	0	0.117143	0.0668056	0.0679232	0	0	0	0	0	0.0872532	0
ENSDARG00000041904	ankzf1	0.068694	0.0429089	0.0719239	0.0263555	0.0400455	0.00516669	0.0305274	0.0315087	0.0655154	0.0110977	0	0.0841122	0.0288967	0.067788	0	0	0	0.238285	0.0428634	0.0759013	0	0	0.196113	0.167403
ENSDARG00000060917	anln	0	0	0	0	0	0	0	0	0	0	0	0	0	0	0	0	0	0	0	0	0	0	0	0
ENSDARG00000102335	ano1	0.0252936	0	0.0624155	0.00387617	0.033144	0.00516669	0.0100629	0.0556621	0	0.0150922	0	0	0	0	0	0	0	0.0576452	0	0.0968523	0	0	0	0.161348
ENSDARG00000057736	ano10a	0.0249499	0.00801923	0.0467631	0.0216825	0.0459769	0.00973591	0.0862285	0.0151423	0.0589045	0.0270599	0.0634727	0	0.0237064	0	0.0752681	0	0.0584542	0	0	0	0	0.0448801	0	0
ENSDARG00000018159	ano10b	0	0.00569616	0.0446861	0	0	0.0130731	0.0061666	0.0560675	0.040877	0	0	0.016433	0	0	0	0.0620794	0	0	0	0	0	0	0.114658	0
ENSDARG00000077327	ano11	0	0.00934788	0	0	0	0	0.030636	0	0.0101698	0	0	0	0	0	0	0	0	0	0	0	0	0	0	0
ENSDARG00000003210	ano2a	0	0.00309163	0	0.0055469	0	0	0	0.0262818	0	0	0	0.0208362	0	0	0	0	0	0	0	0	0	0	0	0
ENSDARG00000101363	ano2b	0.065841	0.123773	0.175151	0.621122	0.0421961	0.159806	0.187096	0.121949	0.0325137	0	0	0.0424818	0.736694	0.082206	0.139175	0	0.0501706	0.0522384	0.0632959	0.0616808	0.117387	0	0.01854	0
ENSDARG00000058015	ano3	0.0357396	0	0	0	0.0311258	0.00278371	0.00987193	0	0	0	0.2384	0	0	0.237824	0	0	0	0	0.175904	0.22069	0.0933393	0.096871	0	0
ENSDARG00000015731	ano5a	0	0	0	0	0	0	0	0	0.0178447	0	0	0	0	0	0	0	0	0	0	0	0	0	0	0
ENSDARG00000036147	ano5b	0.0100578	0.00774722	0.037742	0.0204108	0	0.0432957	0.0767311	0	0.598888	0.00899488	0	0	0.0130631	0	0	0.062258	0.0286789	0.209955	1.30859	0.346922	0	0	0	0.659298
ENSDARG00000061544	ano6	0.00724309	0	0	0	0	0	0.0224487	0.00487133	0.161062	0	0	0	0	0	0	0	0.396118	0	0	0	0	0	0	0
ENSDARG00000104834	ANO7	0	0	0	0	0	0	0	0	0	0	0	0	0	0	0	0	0	0	0	0	0	0	0	0
ENSDARG00000076265	ano8a	0.0506939	0	0.0997114	0	0.0519102	0.0128227	0.0461509	0.0902389	0.0306666	0.0142916	0.0967554	0	0	0.207656	0	0.0640385	0	0	0.0687138	0.0881262	0.106252	0	0	0
ENSDARG00000077229	ano8b	0.0500502	0.0122289	0.0497807	0	0.0262746	0	0.110151	0.0236554	0.338799	0.119468	0.0496834	0.0339891	0	0.0568801	0.0942808	0.275516	0	0.0762079	0	0.196382	0	0	0	0.0828061
ENSDARG00000076320	ano9a	0	0	0	0	0	0	0	0	0	0	0	0	0	0	0	0	0	0	0	0	0	0	0	0
ENSDARG00000078941	ano9a	0	0	0	0	0	0	0	0	0	0	0.0611201	0.0160153	0.00694802	0	0	0	0	0	0	0	0	0	0	0
ENSDARG00000079324	ano9b	0	0	0	0.00428415	0	0	0	0	0	0	0	0	0	0	0	0	0	0	0	0	0	0	0	0
ENSDARG00000012896	anos1a	0.328474	0.0544999	0.183683	0.0560563	0.0731421	0.129868	1.22122	0.284264	0.214809	2.14764	0.0633162	0.195253	0.0113188	0.0288813	0.0935054	0.0986444	0	0.130622	0.0402557	0	0.412092	0.863316	0.15391	16.6399
ENSDARG00000004932	anos1b	0.100105	0.00241025	0.0617238	0.00474582	0.219489	0.033188	0.0230703	0	0.00884586	0	0.0464216	0	0.0268633	0.214839	0	0.0629216	0	0	0.0841206	0	0	0.0428816	0	0
ENSDARG00000006487	anp32a	3.67943	1.21349	2.65963	1.06527	2.51221	0.911251	2.26744	2.00887	1.49131	1.51015	2.14349	1.77702	0.800191	1.32766	1.07701	2.01482	0.454976	2.34064	2.56798	1.43892	2.16	1.84023	3.62231	4.98891
ENSDARG00000023330	anp32b	0.688762	0.387169	0.654519	0.130614	0.46032	0.22137	0.711433	0.451297	0.491157	1.09474	0.555484	0.87531	0.148299	0.402252	0.473123	0.684405	0.336258	0.523513	0.884952	0.657412	0.5065	0.568157	0.400345	0.571168
ENSDARG00000054804	anp32e	2.90922	2.07686	2.03308	2.40499	2.64	2.15301	1.83041	2.50391	1.01639	1.20796	1.45507	2.83834	2.41046	2.50363	1.02819	2.0659	0.50122	2.37622	3.01423	1.5184	2.66852	2.07042	1.53563	2.70638
ENSDARG00000097285	ANPEP	0	0	0	0	0	0	0	0	0	0	0	0	0	0	0	0	0	0	0	0	0	0	0	0
ENSDARG00000041083	anpepa	0	0	0.0148929	0	0	0	0	0.0281617	0	0	0	0	0	0	0	0	0	0	0	0	0	0	0	0
ENSDARG00000103878	anpepb	0	0	0	0	0	0	0	0	0	0	0	0	0	0	0	0.0300347	0	0	0	0	0	0	0	0
ENSDARG00000041223	antkmt	0.337616	0.298529	0.451289	0.164345	0.408311	0.239849	0.274398	0.431034	0.202593	0.288456	0.315224	0.304643	0.0952504	0.535078	0.282322	0.608865	0.154763	0.384243	0.242418	0.350921	0.511223	0.423619	0.552647	0.996423
ENSDARG00000025672	antxr1a	0	0	0	0	0	0	0	0	0	0	0	0	0	0	0	0	0	0	0	0	0	0	0	0
ENSDARG00000074075	antxr1b	0	0	0	0	0	0	0	0	0	0	0	0	0	0	0	0	0	0	0	0	0	0	0	0
ENSDARG00000063612	antxr1c	0	0	0	0	0.0150796	0	0	0	0	0	0	0	0	0	0.0195618	0	0.0855138	0	0	0	0	0	0	0
ENSDARG00000060845	antxr1d	0	0	0	0.00528879	0	0.0156572	0.00692862	0	0	0	0	0	0	0	0	0	0	0.0840795	0	0	0	0	0	0
ENSDARG00000104118	antxr2a	0	0	0	0	0	0	0.052532	0	0	0	0.010755	0	0	0	0	0	0.26128	0	0	0	0	0	0	0
ENSDARG00000063011	antxr2b	0.0197075	0	0.0236791	0	0	0	0.0113409	0	0.023815	0	0.0126174	0	0.00639575	0	0	0	0	0	0	0	0	0	0	0
ENSDARG00000077383	anxa11a	0.0746614	0.112477	0.0905142	0.0203874	0.0383646	0.016075	0.0183952	0.0473406	1.07808	0.245952	0.0110384	0.0451393	0	0	0.088524	0	0.597625	0	0.0544161	0	0	0	0.232294	0
ENSDARG00000002632	anxa11b	0.281298	0.154981	0.43716	0.115072	0.313349	0.144024	0.832951	0.424607	1.76686	0.253477	0.142356	0.539211	0.0453391	0.269551	0.514299	0.324688	1.25576	0.496126	0.345526	0.427647	0.489985	0.483232	1.05308	0.93102
ENSDARG00000013976	anxa13	0.345273	0.0736494	0.440164	0.0798661	0.415414	0.0961625	0.895577	1.15812	2.32326	0.616463	0.507279	0.115287	0.0936872	0.549531	0.169317	0.785055	0.235289	0.620245	0.654045	0.338799	0.452373	0.82934	1.20784	1.50341
ENSDARG00000013613	anxa13l	0.13022	0.058262	0.105007	0.0761213	0.198042	0.21947	1.435	0.106959	0.102507	0.883481	0.212054	0.0171523	0.0130549	0.163684	0.0141403	0	0.234492	0.181158	0.546151	0.0795229	0.358416	0.11375	0.0996751	2.60282
ENSDARG00000026726	anxa1a	0.00582847	0	0	0	0	0	0	0	0	0	0	0	0	0	0	0	0	0	0	0	0	0	0	0
ENSDARG00000100095	anxa1b	0	0	0	0	0	0	0	0	0	0	0	0	0.00989383	0	0	0	0	0	0	0	0	0	0	0
ENSDARG00000104359	anxa1c	0	0	0	0	0	0	0	0	0	0	0	0	0	0	0	0	0	0	0	0	0	0	0	0
ENSDARG00000098481	anxa1d	0	0	0	0	0	0	0	0	0	0	0	0	0	0	0	0	0	0	0	0	0	0	0	0
ENSDARG00000003216	anxa2a	0.0196238	0.00631392	0.0158594	0.00825262	0	0	0	0	0.0249398	0	0	0.0123785	0	0	0.879992	0	0	0	0	0	0	0	0	0
ENSDARG00000053625	anxa2b	0.00616418	0	0	0.00210755	0.0373156	0	0	0	0	0	0	0	0	0	0	0	0	0	0	0	0	0	0	0
ENSDARG00000009196	anxa3a	0	0	0	0	0	0	0	0	0	0	0	0	0	0	0	0	0	0	0	0	0	0	0	0
ENSDARG00000044254	anxa3b	0.0233111	0.0120023	0.0601857	0.0549621	0.0318987	0.0475074	0.0420956	0.0500461	0.297871	0.0476693	0.0207351	0.0991608	0.0171614	0	0.0413651	0	3.61618	0	0	0	0	0	0	0
ENSDARG00000036456	anxa4	0.0365159	0.0122952	0.0111311	0.00325138	0.0265996	0.00282126	0.0125704	0	0.715362	0	0.0194339	0.0850493	0	0	0.306592	0	1.59758	0.0495148	0	0	0	0.108508	0	0
ENSDARG00000026406	anxa5a	0	0	0	0	0	0	0	0	0	0	0	0	0	0	0.0162866	0	0	0	0	0	0	0.330141	0	0
ENSDARG00000016470	anxa5b	0.0441847	0	0.0287233	0.0136269	0.0120384	0.0400558	0.119534	0.0414493	0.0506895	0.0196461	0	0.0302153	0	0	0	0.0612018	0.122791	0	0	0	0	0	0	0
ENSDARG00000013335	anxa6	0.00611559	0.0195544	0.0176853	0.00884346	0.0321424	0	0.0377983	0.0315672	0	0.00426936	0	0	0	0	0.0274801	0	0	0	3.11975	0	0.0964655	0.144392	0	0
ENSDARG00000061355	aoc1	0	0	0	0	0	0	0.011322	0	0	0	0	0	0	0	0	0	0	0	0	0	0	0	0	0
ENSDARG00000014646	aoc2	0.00908832	0	0	0	0	0	0	0	0.0131737	0	0	0	0	0	0	0	0	0	0	0	0	0	0	0
ENSDARG00000068461	aopep	0	0	0	0	0	0.00262025	0.00433316	0.0215608	0.02775	0	0.0278223	0	0	0	0	0	0	0	0	0	0	0	0.336319	0
ENSDARG00000071475	aox5	0	0	0	0	0	0	0	0	0	0	0	0	0	0	0	0	0	0	0	0	0	0	0	0
ENSDARG00000020054	aox6	0	0	0	0	0	0.0157678	0	0.0173436	0.0152508	0	0	0	0	0	0	0	0	0	0	0	0	0	0.0249832	0
ENSDARG00000031496	ap1ar	0.0651533	0.0933264	0.0499271	0.0579649	0.106515	0.123803	0.169372	0.0676083	0.218309	0.132271	0.0739861	0.141781	0.101888	0.140336	0.0310173	0	0.0332372	0	0.327272	0.241049	0.0900058	0.231995	0.187867	0.160854
ENSDARG00000020621	ap1b1	0.53435	0.311653	0.569958	0.845029	0.50392	0.259866	0.346361	0.548012	0.314296	0.384138	1.08772	0.34049	0.617735	0.785107	0.240879	0.502442	0.213794	1.04318	0.515749	0.541292	0.391645	0.544147	0.209607	0.728253
ENSDARG00000102394	ap1g1	0.206209	0.0877465	0.118863	0.0914786	0.1187	0.032102	0.199218	0.150206	0.15681	0.15436	0.155222	0.048807	0.0614299	0.140046	0.125541	0.319538	0.12739	0.112064	0.143123	0.185043	0.0611875	0.0724722	0	0
ENSDARG00000054337	ap1g2	0.155637	0.0303042	0.164496	0.0445185	0.123527	0.0252428	0.0608041	0.0161353	0.0430938	0.0366983	0.14245	0.0064863	0.0170145	0.0974604	0.0130446	0.147415	0	0	0.0441616	0.242478	0	0.0697584	0.150809	0.0965009
ENSDARG00000096249	ap1m1	0.448302	0.235149	0.534993	0.391174	0.507715	0.273317	0.633599	0.482518	0.385377	0.282198	0.452106	0.498645	0.240262	0.519059	0.828792	0.327247	0.582566	0.549237	0.587727	0.677586	0.562902	0.720956	0.611782	0.847315
ENSDARG00000096454	ap1m2	0	0.00519872	0	0.00316896	0	0	0	0	0.00849733	0	0	0	0	0	0	0	0	0	0	0	0	0	0	0
ENSDARG00000039512	ap1m3	0	0	0	0	0	0	0	0	0.00754708	0	0	0	0	0	0	0	0	0	0	0	0	0	0.254815	0
ENSDARG00000056803	ap1s1	0.356523	0.250875	0.220339	0.1017	0.349115	0.186184	0.155998	0.315518	0.117601	0.696801	0.249486	0.358094	0.0931427	0.316801	0.0780642	0.190446	0.181767	0.190389	1.4223	0.273623	0.325513	0.387946	0.216378	0.241873
ENSDARG00000058504	ap1s2	0.674309	0.115184	0.624987	0.04587	0.608183	0.0731937	0.646151	0.53784	0.37544	0.971068	0.558508	0.421134	0.0490365	0.595029	0.089795	0.649241	0.62462	0.530427	0.361295	0.843788	0.329712	0.65458	0.758502	0.864918
ENSDARG00000110439	ap1s3a	0.00666022	0	0	0.00254851	0	0	0	0	0	0	0	0.00842774	0	0	0	0	0	0	0	0	0	0	0.117636	0
ENSDARG00000027966	ap1s3b	0.103277	0.257328	0.338779	0.0931161	0.020399	0.113088	0.0191695	0.0130798	0.0915582	0.039472	0.0895445	0.0871886	0.058389	0.394955	0.01374	0.551295	0	0	0.408007	0.168649	0.261916	0.290718	0.189258	0
ENSDARG00000054320	ap2a1	0.672431	0.463129	0.83245	0.955101	0.693412	0.505564	1.3881	0.586195	0.589416	0.909411	0.766289	0.431827	0.714787	1.25278	0.562884	0.578704	0.269299	0.791976	0.691006	0.908226	1.03941	0.929347	1.03081	1.78228
ENSDARG00000035152	ap2b1	0.398108	0.202962	0.384633	0.0818583	0.335088	0.182209	1.09194	0.40033	0.289507	0.557026	0.210913	0.147968	0.0402377	0.137323	0.0767697	0.104499	0.239511	0.165259	0.319832	0.167645	0.478912	0.24896	0.33218	0.305642
ENSDARG00000002790	ap2m1a	2.71245	1.35428	2.80536	2.20221	2.4508	1.7526	3.16398	2.3128	1.9518	1.99967	2.51848	1.89859	1.99584	2.8669	1.38105	2.19961	1.21531	2.31363	3.17719	2.31139	2.17193	3.71691	2.64141	3.59832
ENSDARG00000033899	ap2m1b	0.0243203	0.0606318	0.0687305	0.0402757	0.0529295	0.0303674	0.0656629	0.0494606	0.0492566	0.093232	0.0877996	0	0.0206133	0.150118	0.019857	0	0.0481681	0.0753551	0	0	0	0.163741	0	0.248028
ENSDARG00000026967	ap2s1	0.748484	0.337854	0.744347	0.382536	0.463367	0.407676	1.32244	0.907002	0.706465	0.658375	0.732233	0.357361	0.332244	0.769869	0.782146	0.753843	0.331034	0.765749	0.538748	0.712952	0.570068	0.602278	0.407962	1.09984
ENSDARG00000100082	ap3b1a	0	0.014422	0	0.00146681	0	0	0	0	0.00455075	0.0158855	0	0.0376701	0.00705939	0	0.0122011	0	0.0382362	0	0	0	0	0	0.0488136	0
ENSDARG00000105296	AP3B2	0.525856	0.15491	0.342038	0.131589	0.380041	0.251141	0.571684	0.302776	0.16657	0.666244	0.545377	0.2104	0.0838682	0.435335	0	0.202694	0.0990994	0.442938	0.839659	0.914225	0.876425	0.601831	0.113758	0.444167
ENSDARG00000071424	ap3d1	0.307665	0.0614925	0.226825	0.111837	0.259077	0.0866958	0.269876	0.225443	0.151399	0.203824	0.31395	0.177943	0.0574752	0.645155	0.0226347	0.264927	0.198098	0.305301	0.307045	0.0626959	0	0.565858	0.358519	0.534482
ENSDARG00000029928	ap3m1	0.0176971	0.00137197	0.0464744	0.00334802	0.0169769	0	0.0427857	0.0660069	0.0370354	0.0277966	0	0.0155136	0.0230275	0	0	0.0647408	0.0808547	0	0	0	0	0	0.756956	0
ENSDARG00000016128	ap3m2	0.419998	0.283791	0.309428	0.216076	0.368907	0.139263	0.395012	0.496352	0.205881	0.319424	0.0921872	0.292435	0.20975	0.314384	0.127669	0.524884	0.138626	0	0.380593	0.191134	0.480251	0.109302	0.01854	1.08552
ENSDARG00000039882	ap3s2	1.74474	0.434069	1.69632	0.376458	1.27248	0.328132	2.164	1.43974	0.892112	0.461803	1.30567	0.433133	0.300195	1.13602	0.490714	1.45048	0.667428	1.33172	2.04704	1.64884	1.37226	2.28307	0.746696	2.04722
ENSDARG00000013726	ap4b1	0.0209036	0.00171285	0.0140558	0.0170223	0.0198064	0.0255468	0.00631026	0.0417207	0.0263886	0.0290698	0.0607174	0.00656475	0	0.0263678	0.076175	0	0	0	0	0.0529451	0	0.0497968	0	0
ENSDARG00000103684	ap4e1	0.0501432	0.00727058	0.0115869	0.0268071	0	0.0151607	0.0384418	0	0.0224061	0.0474722	0	0.0254042	0.0189225	0.0580616	0.0123885	0.0521986	0.0329554	0	0	0.0924855	0	0.165883	0	0
ENSDARG00000056871	ap4m1	0.00825442	0.0179709	0	0.0135673	0.0363529	0.0214891	0.0490259	0	0.00857445	0.036146	0.0255058	0.0288849	0.0389931	0.0543808	0.00679625	0	0.0209839	0	0	0	0	0	0	0.0828061
ENSDARG00000054220	ap4s1	0.153464	0.221467	0.0920812	0.0884083	0.0549719	0.115639	0.0703692	0.249082	0.064582	0.212371	0.0916312	0.243674	0.103386	0.10085	0.392362	0.0781409	0.158544	0.151056	0.272893	0.0626959	0.251295	0.237643	0.0499062	0.0736106
ENSDARG00000078805	ap5b1	0.0652062	0.0263089	0.0490184	0.0668333	0.0688605	0.0267316	0.0372355	0.0953371	0.0422759	0.0565811	0	0	0.0427152	0	0	0.0545673	0.0153762	0	0.0327947	0	0.082883	0.153028	0	0.0932192
ENSDARG00000031533	ap5m1	0.0268866	0.0491033	0.0545035	0.0216243	0.052706	0.0206313	0.010768	0.0439981	0.0399464	0.0644716	0.0503292	0.0426887	0	0.0292099	0	0.0918487	0.0539811	0	0	0.0722674	0	0	0	0
ENSDARG00000076755	ap5s1	0.110398	0.0440052	0.17397	0.0422316	0.0826244	0.0903666	0.117581	0.0619184	0.173187	0.0952229	0.145574	0.07897	0.0370983	0.0472877	0.0297696	0.13767	0.323548	0.291255	0	0.05743	0.106252	0.086029	0	0
ENSDARG00000078111	ap5z1	0.00792762	0.0014894	0	0	0	0	0	0	0.0113769	0.00529917	0	0	0	0	0	0	0.0147167	0	0	0	0	0	0	0
ENSDARG00000021239	apaf1	0.072985	0.0206146	0.0261901	0.0503805	0	0.0589215	0.0538888	0.132959	0.0912579	0.0177429	0.0377257	0.00673294	0.00670959	0.0165526	0	0.0815767	0	0	0.0615638	0.0474777	0	0	0	0.23084
ENSDARG00000103848	apba1a	0	0.00406659	0	0	0	0.00713206	0.0928775	0.0196066	0	0.0130696	0	0	0	0.0769408	0	0	0	0	0	0	0	0.0558135	1.06822	0.129994
ENSDARG00000074328	apba1b	0.545531	0.409209	0.507207	0.462111	0.788701	0.314212	0.292248	0.488027	0.0879442	0.177495	0.379902	0.431755	0.42705	0.562515	0.0862875	0.859174	0.042021	0.320125	0.35162	0.464063	1.2096	0.495221	0.0987198	0.0367744
ENSDARG00000063314	apba2a	0.0584294	0	0.043237	0.00990127	0.115749	0.0151607	0.174229	0.0411235	0.0187797	0.00912435	0.0744875	0.00956458	0.0156372	0.0410956	0	0.0420292	0	0	0.0907885	0.0646726	0.187481	0.244539	0.0983226	0
ENSDARG00000060639	apba2b	1.38389	0.0759957	0.878232	0.0697668	1.05861	0.369203	0.573301	0.811854	0.164583	0.225631	0.207447	0.0488652	0.00643114	0.503541	0.0316656	0.521006	0.0382362	0.686928	0.0993888	0.348558	0.344171	0.164064	0.384558	0.161844
ENSDARG00000090675	APBA3	0.0234341	0	0.024473	0.0579054	0	0.0126053	0.00559442	0.0339105	0.018752	0.0104569	0	0.0528962	0.0708869	0	0.119826	0.049835	0	0	0	0	0	0.150912	0	0
ENSDARG00000076560	apbb1	0.241594	0.122285	0.154975	0.097085	0.139661	0.0639922	0.254271	0.139403	0.0373152	0.104803	0.215654	0.116398	0.0370261	0.169454	0.086475	0.645892	0.0209839	0.314593	0.140443	0.135871	0	0.250964	0.251951	0.435905
ENSDARG00000016505	apbb1ip	0	0	0	0	0	0	0	0	0	0	0	0.0206309	0	0	0	0	0.701679	0	0	0	0	0	0	0
ENSDARG00000099995	apbb2b	0.073016	0	0.19015	0.00476997	0.0627128	0	0.127448	0.10844	0.0163028	0.0689299	0.13333	0.01012	0	0.136506	0.123573	0.0865465	0	0	0	0.516956	0	0.108056	0	0
ENSDARG00000053771	apbb3	0.0195452	0	0.0698916	0.00236372	0.046545	0.0197156	0.00511049	0.0691069	0	0	0	0.0157081	0	0.0588204	0	0	0	0	0.0402557	0	0	0	0	0
ENSDARG00000058868	apc	0.912218	0.216513	0.474222	0.244638	0.837753	0.260687	0.787442	0.952898	0.375453	0.641112	0.764385	0.331386	0.109218	0.872673	0.215182	0.3943	0	0.851606	0.696961	0.483433	0.668857	0.548048	0.733144	1.69207
ENSDARG00000063007	apc2	0.165974	0.0083673	0.41242	0.0133761	0.142113	0.153444	0.277179	0.0833548	0.107969	2.86284	0.392877	0.0845192	0.0181873	0.150266	0	0.0966296	0	0.0656103	0.272019	0.363653	0.148508	0.253795	0.0765193	2.2169
ENSDARG00000098203	APCDD1	0	0	0	0	0	0	0	0	0	0	0	0	0	0	0	0	0	0	0	0	0	0	0	0
ENSDARG00000075557	apcdd1l	0	0	0	0.00239557	0	0.00617191	0	0	0.128124	0	0	0	0	0	0.0207039	0	0	0	0	0	0	0	0	0
ENSDARG00000008703	apeh	0.00556711	0	0	0.0211741	0.00940695	0.011481	0.00702259	0	0	0.0363244	0	0.014447	0	0	0.0353607	0	0	0	0	0	0	0	0	0
ENSDARG00000094729	apela	0.0162358	0.00644554	0	0.00563931	0	0	0.0102717	0	0.0216844	0.0942698	0	0	0.0709675	0	0	0	0	0	0	0	0	0.0497968	0	0.167403
ENSDARG00000045843	apex1	0.224251	0.44488	0.4761	0.114693	0.203008	0.221093	1.0222	0.225008	0.698785	0.4372	0.265015	1.60836	0.0493753	0.179635	0.152123	0.190311	0.168963	0.234914	0.282414	0.437463	0.386196	0.790493	0.665867	0.788645
ENSDARG00000008472	apex2	0.158845	0.0431001	0.049609	0.0672815	0.134788	0.060233	0.111803	0.117153	0.0343923	0.0678977	0.0915375	0.0556972	0.113063	0.13244	0	0	0.0441662	0	0.064218	0.226544	0.125965	0.100667	0	0.161844
ENSDARG00000005612	aph1b	0.142811	0.203617	0.0680708	0.157968	0.0707504	0.0294384	0.166323	0.215769	0.130127	0.214837	0.208558	0.126838	0.103295	0.0734274	0.167685	0.102258	0.213912	0.36272	0.241844	0.0842105	0.0745334	0.0428816	0.372784	0.0828061
ENSDARG00000033597	api5	0.7484	0.388524	0.797894	0.289642	0.754536	0.281563	0.780549	0.69148	0.452686	0.63859	0.538264	0.784188	0.39631	0.398617	0.129097	0.704461	0.204013	0.838446	0.416818	0.594788	0.732645	0.509122	0.821373	0.283031
ENSDARG00000053279	apln	0.229995	0.244997	0.114437	0.236211	0.0981846	0.370713	0.447311	0.188944	0.245056	2.98751	0.417811	0.777582	0.0711906	0.0348059	0.451491	0.0539776	0.0218926	0.0809553	0.15754	0	0	0	0.684026	0
ENSDARG00000004447	aplnr2	0.0167108	0	0.0161938	0.00256634	0	0.0258934	0.00622327	0	0	0	0.0175431	0	0	0	0	0	0	0	0	0	0	0	0	0
ENSDARG00000002172	aplnra	0	0.00233215	0.00530735	0	0.011313	0	0	0	0.0038935	0	0	1.6533	0.035951	0	0	0	0	0	0	0	0	0	0	0
ENSDARG00000036670	aplnrb	0	0	0	0.00571908	0	0	0	0	0	0	0	0.0308099	0.00874146	0	0	0	0	0	0	0	0	0	0	0
ENSDARG00000098368	aplp1	6.27187	1.05318	7.60727	0.577054	6.28984	2.35122	2.34722	4.33565	0.901867	0.785368	5.28772	0.674094	0.497933	3.02595	1.46522	1.27765	0.464791	11.5162	11.8168	8.21188	4.74742	9.72697	2.13012	1.2937
ENSDARG00000054864	aplp2	13.1553	5.97871	13.2427	7.42393	8.10641	12.073	15.4869	10.4657	14.6817	8.18409	9.77617	7.24477	4.99152	10.9514	44.3064	17.148	2.53757	9.68688	13.8375	12.5747	9.26948	19.1527	2.50218	39.3257
ENSDARG00000017422	apmap	0.0749184	0.0553015	0.105525	0.034543	0.123629	0.0525887	0.241782	0.0731219	0.115729	0.1148	0.0850149	0.0261968	0.0260404	0.126991	0.151175	0.0896987	0.125284	0.0288563	0.107337	0.0918284	0.153318	0.112564	0	0.0367744
ENSDARG00000090900	apnl	0	0	0	0	0	0	0	0	0	0	0	0	0	0	0	0	0	0	0	0	0	0	0	0
ENSDARG00000012076	apoa1a	0	0	0	0	0	0	0	0	0	0	0	0	0	0	0	0	0	0	0	0	0	0	0	0
ENSDARG00000101324	apoa1b	0.00912842	0	0.0293493	0	0.0203031	0.00807899	0	0.0396229	0.00548708	0	0	0.00532871	0.0282149	0	0.0524109	0	0	0	0	0	0	0	0	0
ENSDARG00000015866	apoa2	0	0	0	0	0	0	0	0	0	0	0	0	0	0	0	0	0	0	0	0	0	0	0	0
ENSDARG00000101160	apoa4a	0	0	0	0	0	0	0	0	0	0.00757796	0	0	0	0	0	0	0	0	0	0	0	0	0	0
ENSDARG00000040298	apoa4b.1	0	0.00366728	0	0	0	0	0	0	0	0.00757796	0	0	0	0	0	0	0	0	0	0	0.21547	0	0	0
ENSDARG00000094929	apoa4b.2	0	0	0	0	0	0	0	0	0	0	0	0	0	0	0	0	0	0	0	0	0	0	0	0
ENSDARG00000020866	apoa4b.2	0	0	0	0	0	0	0	0	0	0	0	0	0	0	0	0	0	0	0	0	0	0	0	0
ENSDARG00000042780	apoba	0	0	0	0	0	0	0	0	0	0	0	0	0	0	0	0	0	0	0	0	0	0	0	0
ENSDARG00000022767	apobb.1	0	0	0	0	0	0	0	0	0	0	0	0	0	0	0	0	0	0	0	0	0	0	0	0
ENSDARG00000075016	apobb.2	0	0	0	0	0	0	0	0	0	0	0	0	0	0	0	0	0	0	0	0	0	0	0	0
ENSDARG00000018881	apobec2a	0.00746073	0	0	0	0	0	0	0	0	0	0	0	0	0	0	0	0	0	0	0	0	0	0	0
ENSDARG00000113992	apobec2b	0	0	0	0	0	0	0	0	0	0	0	0	0	0	0	0	0	0	0	0	0	0	0	0
ENSDARG00000092170	apoc1	0.848913	0.519258	1.0169	0.451623	0.87299	2.15556	0.328231	0.53684	2.51889	0.694155	0.639744	0.156357	0.0907253	0.343091	0.912355	0.49674	487.552	0.487343	0.385235	1.02867	0.560789	0.444412	2.77196	0.949606
ENSDARG00000092155	apoc2	0	0	0	0	0	0	0	0	0	0	0	0	0	0	0	0	0	0	0	0	0	0	0	0
ENSDARG00000075614	apoc4	0	0	0	0	0	0	0	0	0	0	0	0	0	0	0	0	0	0	0	0	0	0	0	0
ENSDARG00000060345	apoda.1	0	0	0	0	0	0	0	0	0	0	0	0	0	0	0	0.0762848	0	0	0	0	0	0	0	0
ENSDARG00000060350	apoda.2	0	0	0	0	0	0	0	0	0	0	0	0	0	0	0	0	0	0	0	0	0	0	0	0
ENSDARG00000057437	apodb	0	0	0	0	0	0	0.00524758	0	0	0	0	0	0	0	0	0	0.245582	0	0	0	0	0	0	0
ENSDARG00000102004	apoea	0	0	0	0	0	0	0	0	0	0	0	0	0	0	0	0	0	0	0	0	0	0	0	0
ENSDARG00000040295	apoeb	1.05765	0.675524	0.654056	0.394708	0.819602	1.1925	1.04693	0.670304	96.1409	0.467749	0.453172	0.882992	0.353246	0.641754	0.721024	0.825629	73.4503	0.317975	0.256667	0.602251	0.858175	0.608084	143.69	0.0736106
ENSDARG00000090980	apof	1.3802	0.0502013	1.95712	0.0425811	2.41176	0.320746	0.892343	0.840329	0.213591	0.036336	0.24649	0.316467	0.035749	1.14885	0.069821	1.67381	0.0508251	0.437233	0.188966	1.12951	0.197804	0.208208	0.147136	0.167403
ENSDARG00000007425	apol1	0	0.00692708	0	0	0	0	0	0	0	0	0	0	0	0	0	0	0	0	0	0	0	0	0	0
ENSDARG00000076838	apom	0	0	0	0	0	0	0	0	0	0	0	0	0	0	0	0	0	0	0	0	0	0	0	0
ENSDARG00000104696	apooa	0.246758	0.634359	0.130479	0.309833	0.283535	0.166001	0.443768	0.0646164	0.169477	0.257152	0.353402	0.400828	0.399219	0.156586	0.13229	0.229107	0.332234	0.101611	0.14427	0.671881	0.0698832	0	0.31311	0.268718
ENSDARG00000026444	apoob	0.658841	0.332697	1.01551	0.0963327	1.0961	0.207286	1.53324	1.00752	0.393754	0.409788	0.653148	0.0976861	0.0667347	0.29613	0.148081	0.652124	0.0777632	1.70495	0.40505	0.591011	0.550044	1.1238	0.907428	1.02159
ENSDARG00000039374	apool	0.101979	0.138097	0.0831028	0.0717314	0.106614	0.15485	0.125793	0.115996	0.0132796	0.0122925	0.0605587	0.11846	0.0461066	0.107976	0.0101523	0.0914578	0	0.0851426	0	0.0813835	0.0364087	0	0	0.113332
ENSDARG00000104279	appa	1.36303	1.01216	1.57366	4.16522	1.88901	2.36197	2.05868	1.64572	1.22621	1.11847	1.14346	1.31317	3.79456	1.26781	2.21019	1.74361	0.611909	1.64613	0.852026	1.33631	1.03644	2.11535	1.57958	1.38021
ENSDARG00000055543	appb	4.25243	0.857465	2.46696	0.308863	2.36551	0.994091	2.45767	1.52857	1.49449	1.43256	2.24857	0.375195	0.203664	2.60829	1.42365	7.96805	0.490599	2.20073	9.10818	3.93041	3.4465	9.83132	0.434251	1.47303
ENSDARG00000007566	appbp2	0.033545	0.0446823	0.0354559	0.0541228	0.109618	0.00912534	0.0772503	0.0522042	0.0633013	0.0921851	0.0742554	0.0170105	0.0125327	0.0641279	0.0734214	0.0439344	0.0190029	0.0851426	0	0	0	0	0.174611	0
ENSDARG00000060734	appl1	0.0427956	0.0103906	0.0448132	0.0382546	0.0124792	0.0258934	0.0385748	0.0120251	0.0316063	0.0431001	0	0.0261856	0.0524326	0.0354144	0	0.0521986	0	0.164671	0	0.0552486	0	0	0	0.112077
ENSDARG00000078139	appl2	0.0504493	0.028446	0.0172595	0.00928427	0.0516108	0.0597346	0.125548	0.0363099	0.0134631	0.0641136	0.0312734	0.0606945	0	0	0	0	0.13166	0.142498	0	0	0.0900058	0	0.203514	0.373627
ENSDARG00000100151	appl2	0.0677874	0.0131399	0.0847518	0.0261117	0.0628469	0.030944	0.0818913	0.0162017	0.0277451	0.0362808	0.143472	0.0378169	0.0335601	0.126155	0.0346981	0	0.0350575	0	0.0258503	0.0657354	0.0514319	0.101302	0	0
ENSDARG00000003519	aprt	0.0778146	0.0665834	0.0715302	0.021122	0.0787931	0.070204	0.0483177	0.053534	0.0612689	0.0459569	0.0548805	0.0564961	0.0176534	0.0545105	0.121466	0.125535	0.252319	0.251883	0	0.105232	0	0.148069	0	0
ENSDARG00000027143	aptx	0.0134776	0.00387192	0.0245298	0.00642669	0.0455748	0.0141063	0.00611944	0.0176231	0.0356133	0.02155	0.0541139	0.0338896	0.010671	0	0	0	0	0	0	0	0	0	0	0
ENSDARG00000007086	aqp10a	0	0	0	0	0	0	0	0	0	0	0	0	0	0	0	0	0	0	0	0	0	0	0	0
ENSDARG00000058678	aqp10b	0	0	0	0	0	0	0.00730827	0	0	0	0	0	0	0	0	0	0	0	0	0	0	0	0	0
ENSDARG00000100555	aqp11	0.198743	0.209771	0.223441	0.180304	0.165682	0.113715	0.162896	0.227883	0.144802	0.857477	0.245168	0.0805507	0.102777	0.153153	0.207232	0.287696	0.242581	0	0.127902	0.296067	0	0.339051	0.0992654	0.0735489
ENSDARG00000043279	aqp12	0	0	0	0	0	0	0	0	0	0	0	0	0	0	0	0	0	0	0	0	0	0	0	0
ENSDARG00000023713	aqp1a.1	0.132891	0.10112	0.150648	0.0196995	0.0902886	0.110956	0.0242658	0.0881689	7.457	0.0067794	0.0575382	0.100893	0.0613947	0.0280348	0.173409	0.0345767	0.0349174	0.0560742	0	0.101138	0.0673727	0.0509123	0	0
ENSDARG00000091027	aqp1a.2	0	0	0	0	0	0	0	0	0	0	0	0	0	0	0	0	0	0	0	0	0	0	0	0
ENSDARG00000003808	aqp3a	0	0	0	0	0	0	0	0	0	0	0	0	0	0	0	0	0	0	0	0	0	0	0	0
ENSDARG00000069518	aqp3b	0	0	0	0	0	0	0	0	0	0.114557	0	0	0	0	0	0	0	0	0	0	0	0	0	0
ENSDARG00000010565	aqp4	0.0187198	0.0134883	0	0	0.0145707	0	0.00564102	0	0.665194	0	0.0264286	0.01012	0	0	0	0	0	0	0	0	0	0	0	0
ENSDARG00000026787	aqp7	0	0	0	0	0	0	0	0	0	0	0	0	0	0	0	0	0.0623384	0	0	0	0	0	0	0
ENSDARG00000045141	aqp8a.1	0.235326	0.098947	0.248224	0.0670911	0.181301	0.126149	0.122122	0.195664	0.0479976	9.6842	0.124463	0.118882	0.0356315	0.0746497	0.264694	0	0.0428687	0.0667334	0.0859213	0.0795229	0.210875	0.0548968	0.476131	0
ENSDARG00000071592	aqp8a.2	0	0	0	0.0155843	0	0	0	0	0	0.0356791	0	0	0	0	0	0.0575156	0	0	0	0	0	0	0	0
ENSDARG00000089749	aqp8b	0	0	0	0	0	0	0	0	0.0390576	0	0	0	0	0	0	0	0	0	0	0	0	0	0	0
ENSDARG00000053480	aqp9b	0.258781	0.678738	0.469892	1.42026	0.370974	0.817135	0.441332	0.438103	0.779777	0.147017	0.166331	1.43697	2.33323	0.198412	0.56276	0.313936	0.0591993	0.118708	0.212811	0.514258	0.360237	0.223337	0.393622	0
ENSDARG00000016775	aqr	0.0207835	0.0231683	0	0.00985399	0.0214141	0.0309381	0.0432779	0	0.00985533	0.0408493	0.0833391	0.0973189	0.00824616	0.0320292	0	0	0.115981	0.0680828	0	0	0	0	0.105172	0
ENSDARG00000067976	ar	0.0615704	0.0267681	0.00719243	0.0195677	0.0315311	0.0142024	0.0123375	0.0419784	0.0169445	0.0810473	0	0.0330958	0	0.18354	0	0.25909	0	0.0735592	0	0.176046	0.127	0	0	0
ENSDARG00000054533	araf	0.224155	0.181075	0.194159	0.219154	0.241717	0.180054	0.283648	0.270551	0.255649	0.148817	0.250196	0.149947	0.141777	0.317257	0.516569	0.0778249	0.229756	0.0712251	0.2522	0.152689	0.262062	0.147471	0.105172	0.902902
ENSDARG00000062221	arap1a	0	0	0	0	0	0	0	0	0	0	0	0	0	0	0	0	0	0.0809553	0	0	0	0	0	0
ENSDARG00000076801	arap3	0.0706788	0.194968	0.0915376	0.0893598	0.241365	0.104419	0.121055	0.923348	0.0767369	0.0228544	0.0535893	0.116973	0.129231	0.0406166	0.0908859	0.106797	0.0542052	0	0	0	0.0711784	0	0.449847	0.509996
ENSDARG00000002792	arcn1a	0.378211	0.208817	0.533458	0.175482	0.434265	0.108286	0.356651	0.542683	0.196723	0.337289	0.268016	0.223784	0.062475	0.316727	0.0466025	0.44544	0.350022	0.349556	0.432699	0.590974	0.206604	0.148491	0.167353	0.276136
ENSDARG00000031214	arcn1b	0.306237	0.239457	0.408105	0.202405	0.356678	0.120313	0.270126	0.445571	0.287433	0.323438	0.237478	0.203663	0.21354	0.265766	0.131435	0.456063	0.162023	0.20215	0.133958	0.317061	0.544146	0.0617589	0.3877	0
ENSDARG00000076853	areg	0.023354	0.0174268	0.0424502	0.181752	0.0135354	0.0340414	0.0144072	0.0218966	0	0.232387	0.0583822	0	0.0355623	0	0	0.0545673	0.0119153	0	0	0	0	0	0	0.0367744
ENSDARG00000100359	AREL1	0.0356798	0.0180262	0.0298821	0.0426421	0.084278	0.00850501	0.0712354	0.0253673	0.123878	0.046198	0	0.0109633	0.0235803	0.0678664	0	0	0	0	0.0239114	0.161758	0	0	0	0
ENSDARG00000009484	arf1	0.0305587	0.100208	0.0745493	0.0532456	0.0335145	0.0508159	0.0467826	0.0352147	0.122015	0.0874349	0.055472	0.137204	0.0718048	0.0305069	0.309611	0	0.0913336	0.181961	0.0566476	0	0	0.139044	0.671607	0
ENSDARG00000014763	arf2a	0.476939	0.628371	0.520426	0.39527	0.579535	0.450184	1.07649	0.595222	0.511796	0.773837	0.645938	0.424992	0.362442	0.495771	0.762726	0.100615	0.217375	0.897897	0.804448	0.508812	0.641556	1.0346	0.940771	1.4819
ENSDARG00000056582	arf2b	0.033571	0.0270065	0.0658179	0.0400688	0.0310955	0.0448447	0.0144666	0.0416178	0.0761554	0.061457	0.0506747	0	0.0283701	0.0379025	0.0557173	0.077398	0.027663	0	0.0441864	0.0686106	0	0	0.14057	0.104552
ENSDARG00000016393	arf2b	0.00839963	0	0.0118946	0	0	0	0.0210931	0.0218723	0	0	0	0	0	0	0	0	0.0103267	0	0	0	0	0	0	0
ENSDARG00000070539	arf3a	0.177575	0.0618235	0.0607551	0.0270275	0.270161	0.0353544	0.421757	0.0200255	0.0560576	0.103941	0.0240829	0.0332513	0.0206516	0.108921	0	0.162713	0.0147167	0	0.619945	0.407648	0.22804	0.0320283	0	0.0823913
ENSDARG00000036998	arf3b	0.0159263	0.00800342	0.0435871	0.00254794	0.054151	0	0.0680375	0.0644686	0.0319629	0	0.0387619	0	0.00653766	0.0919782	0	0	0	0	0	0	0	0	0	0.23084
ENSDARG00000045989	arf4a	0.0148157	0.0197682	0.0461208	0.0596137	0	0	0	0	0	0.0270072	0	0.01256	0.0274079	0	0.0748503	0	0.0169287	0	0	0	0	0	0	0
ENSDARG00000103858	arf4a	0	0	0	0.00219286	0	0	0	0	0	0	0	0	0	0	0	0	0	0	0	0	0	0	0	0
ENSDARG00000100339	arf4b	0	0	0	0	0	0	0	0	0	0	0	0	0	0	0	0	0	0	0	0	0	0	0	0
ENSDARG00000070472	arf5	0.706556	0.628863	0.568583	0.222327	0.653432	0.250173	0.802457	0.650211	0.630145	0.238733	0.57047	0.616521	0.131256	0.985765	0.543814	0.618296	0.230123	0.5628	0.715112	0.953088	0.500479	0.931989	0.260496	0.84969
ENSDARG00000101626	arf6a	0.242584	0.349152	0.23078	0.147626	0.265621	0.0378044	0.275579	0.325043	0.335733	0.337672	0.243955	0.459996	0.135775	0.251931	0.207575	0.0812174	0.870548	0.14023	0.233616	0.456341	0.290466	0.213574	0.382538	0.655389
ENSDARG00000052928	arf6b	0.283835	0.178495	0.213337	0.133074	0.0823373	0.266334	0.355659	0.296745	0.305598	0.232596	0.201614	0.213469	0.170888	0.253808	0.0639074	0.0486041	0.321286	0.317113	0.117209	0.207211	0.200487	0	0.233968	0.196485
ENSDARG00000101616	arfgap1	0	0.00522963	0	0.00499961	0.0183216	0	0.0543564	0.0250446	0.01375	0.00770255	0	0	0.00653766	0	0	0.0763044	0	0	0	0	0	0.0718308	0	0
ENSDARG00000067601	arfgap2	0.0871056	0.0932456	0.0864424	0.107187	0.0944441	0.0368587	0.0450883	0.0443153	0.0317153	0.135055	0.128576	0.138052	0.0374292	0.0588879	0.108453	0.307642	0	0.068271	0.280049	0.0813008	0.138139	0.132083	0.103742	0
ENSDARG00000097583	arfgap3	0.0105209	0.0129071	0.0882742	0.0122644	0.0115039	0.0403833	0.0165332	0	0.072165	0.0144255	0	0	0	0	0	0	0.115751	0	0	0	0	0	0	0
ENSDARG00000063474	arfgef1	0.206035	0.869201	0.291213	0.286014	0.438084	0.312786	0.510904	0.40317	0.085509	0.274641	0.270815	0.707446	0.202158	0.180245	0.0177746	0.0602925	0.0823157	0.417744	0.251252	0.585176	0.0880406	0.201974	0.365163	0.447838
ENSDARG00000074702	arfgef2	0.0331757	0.0361705	0.0161938	0.0133357	0	0.016252	0.016039	0	0	0.0186629	0.0235455	0.031143	0	0	0	0	0	0	0	0	0	0	0.170905	0
ENSDARG00000077656	arfgef3	0.010967	0.0111831	0.0468379	0.00536843	0.0397978	0.0295338	0.0123375	0.0152953	0	0.00360457	0	0	0	0.0262968	0	0	0	0	0	0	0	0.0509123	0	0
ENSDARG00000070055	arfip1	0.036296	0.0674186	0.0847802	0.0429467	0.00794685	0.0155998	0	0	0.0998584	0.20782	0	0.0451837	0.0372611	0.00713582	0.018457	0	0.137965	0	0	0.0564972	0	0	0.150809	0
ENSDARG00000059244	arfip2a	0.467469	0.320924	0.470091	0.306618	0.530538	0.240565	0.401332	0.325517	0.160055	0.159257	0.490492	0.409496	0.320216	0.288873	0.0206612	0.170533	0.110375	0.340728	0.317713	0.248275	0.447329	0.200265	0.367538	0.291104
ENSDARG00000056664	arfip2b	0	0	0	0	0	0	0.00401039	0	0.00387147	0	0	0.00618118	0	0	0	0.0577201	0	0	0	0.0914286	0	0	0	0
ENSDARG00000057857	arfrp1	0.102738	0.00819166	0.132961	0.023947	0.0670368	0.0179385	0.0665506	0.0814203	0.00422245	0.0649246	0.0360633	0.0805152	0.02456	0.0368711	0	0	0	0.0799936	0	0.0390625	0.106252	0	0.0996751	0
ENSDARG00000057429	arg1	0.00409454	0.0425342	0	0.0405036	0	0.0433238	0	0.0152953	0	0	0	0.0486359	0.014525	0.0296899	0	0	0	0	0	0	0.0728502	0	0	0
ENSDARG00000039269	arg2	7.53536	3.54884	7.08189	14.9403	10.4821	4.89357	3.9305	6.50429	3.47212	4.45934	5.27213	3.64066	12.0135	8.88138	3.87191	10.0293	3.13013	5.77573	9.18634	9.66481	5.29935	7.24619	3.16983	4.25312
ENSDARG00000019223	arglu1a	1.24315	0.730764	1.06441	0.584583	1.16594	0.725767	2.14829	1.00162	0.762578	1.13555	0.918087	0.56705	0.432471	0.951428	0.531585	1.01126	0.386234	1.02834	1.17717	1.10905	1.15816	1.21791	0.446796	0.635393
ENSDARG00000018319	arglu1b	0.989604	0.522795	0.898366	0.469889	1.00593	0.405163	1.43331	1.13029	0.68343	0.769186	0.931913	0.572649	0.295804	0.845939	0.291096	0.987084	0.128158	1.11769	1.25713	0.666926	0.835214	0.960153	0.409675	0.238808
ENSDARG00000024324	arhgap1	0.366235	0.127306	0.265902	0.193052	0.264376	0.354179	1.63445	0.322479	0.411105	0.2105	0.447704	0.328796	0.126902	0.389169	0.214609	0.347605	0.185628	0.31937	0.393807	0.151736	0.262266	0.308227	0.214073	0.447149
ENSDARG00000078326	arhgap10	0.157116	0.0162587	0.0721093	0.11439	0.0989456	0.0896656	0.312905	0.113009	0.187855	0.140362	0.138372	0.027558	0.150858	0.255949	0.117923	0.196344	0.102047	0.363164	0.0705225	0.454589	0.123879	0.279019	0	0
ENSDARG00000100019	arhgap11a	0.0266507	0.00701298	0.02749	0.0419034	0.0315094	0.00262025	0	0	0	0	0.0267763	0	0	0	0.0145012	0	0.169879	0.0639672	0	0.387308	0	0	0	0
ENSDARG00000008548	arhgap12a	0.88032	0.592884	1.19811	0.725495	1.64761	0.48266	0.603218	0.511867	0.264976	0.211928	0.953866	0.417231	0.491987	0.934482	0.129475	1.12448	0.116437	0.738692	0.516878	0.911866	1.28761	0.208371	0.12199	0.136758
ENSDARG00000026482	arhgap12b	0.557303	0.43455	1.16868	1.08339	0.630618	0.494115	0.256005	0.21227	0.240731	0.133279	0.330284	0.380466	0.458781	0.556515	0.293286	0.842769	0.362488	0.290697	0.209229	0.246939	0.693139	0.279722	1.7359	0.30317
ENSDARG00000062349	arhgap15	0	0	0	0	0	0	0.0177905	0	0	0	0	0	0	0	0	0	0.167894	0	0	0	0	0	0	0
ENSDARG00000020488	arhgap17a	0	0	0	0	0	0	0	0	0.00659617	0.0501977	0	0	0	0	0.0668449	0	0	0	0	0	0	0	0.0872532	0
ENSDARG00000062263	arhgap17b	0	0	0	0	0	0	0	0	0.00362331	0	0	0	0	0	0	0	0.144063	0	0	0	0	0	0	0
ENSDARG00000074740	arhgap18	0	0	0	0	0	0	0	0	0	0.0120806	0	0	0	0	0	0	0	0	0	0	0	0	0.215794	0
ENSDARG00000083189	arhgap19	0	0	0	0	0	0	0	0	0	0	0	0	0	0	0	0	0	0	0	0	0	0	0	0
ENSDARG00000089326	arhgap20	0.590271	1.09864	0.435607	0.159534	0.517198	0.295797	0.109486	0.454973	0.0897686	0.817828	0.423202	1.44814	0.0918125	0.402017	0.0379474	0.328797	0.104941	0.470706	2.13953	0.211899	0.593719	0.139411	0.437778	0
ENSDARG00000093708	arhgap20b	0	0	0.00694618	0	0.0155877	0	0	0	0	0	0	0	0	0	0	0	0	0	0	0	0	0	0	0
ENSDARG00000104295	arhgap21a	0.14968	0.012056	0.136257	0.103797	0.107705	0.119859	0.0481617	0.468559	0.0189933	0.116457	0.353609	0.0106315	0.0137094	0.13443	0	0.156333	0.0335575	0.0846561	0.193282	0.141734	0.194292	0.0504154	0	0
ENSDARG00000075673	arhgap21b	0.234391	0.0398579	0.290998	0.0353084	0.172317	0.0774312	0.179362	0.237555	0.178249	0.248838	0.0785861	0.122861	0.0795547	0.505278	0	0.301691	0	0	0.194857	0.516539	0.375105	0.615582	0.149719	1.75285
ENSDARG00000021255	arhgap22	0	0	0	0	0	0	0.0163773	0	0	0	0.0342017	0	0	0	0	0	0	0	0	0	0	0	0	0
ENSDARG00000076434	ARHGAP22 (1 of many)	0	0	0	0	0	0	0.0060026	0	0	0	0	0	0	0	0	0	0	0	0	0	0	0	0	0
ENSDARG00000052950	arhgap23a	0.10604	0.0704195	0.0750614	0.0520541	0.0771576	0.120529	0.331699	0.0427309	0.0783767	0.185448	0.281423	0.0165978	0.0784797	0.0913205	0.0653075	0	0	0.586219	0.0554508	0.274441	0	0	3.27105	0.713963
ENSDARG00000026840	arhgap23b	0.0389253	0.0732183	0.0203254	0.251668	0.00993356	0.137907	0.267979	0.197063	0.0564111	0.0263849	0.0876671	0.0507132	0.099404	0.0155898	0	0.0329452	0.0341367	0	0	0	0	0	0.15753	0.902837
ENSDARG00000100973	arhgap24	0.018056	0.0981798	0	0.0453691	0.0142501	0	0.0288227	0.00490776	0.0130324	0.00426936	0.0249039	0.0268287	0.00948131	0	0.02079	0.33013	0.167822	0.116286	0	0	0	0	0	0.160854
ENSDARG00000061784	arhgap25	0	0	0	0	0	0	0	0	0	0	0	0	0	0	0	0	0.0179084	0	0	0	0	0	0	0
ENSDARG00000104255	arhgap27	0	0	0	0	0	0	0	0	0.0967374	0	0	0	0	0	0	0	0.0839356	0	0	0	0	0.074351	0	0
ENSDARG00000061798	arhgap27l	0.000888919	0	0	0	0	0	0.0240514	0	0.0253628	0	0	0	0	0	0	0	0.0184471	0	0	0	0	0	0	0
ENSDARG00000101350	arhgap28	0	0	0	0	0	0	0	0	0	0	0	0	0	0	0	0	0	0	0	0	0	0	0	0
ENSDARG00000026329	arhgap29a	0.0049818	0.0386154	0	0.00895124	0	0.0129217	0.0180386	0	0.0176838	0	0	0.0607366	0.0115456	0	0	0	0	0	0	0	0	0	0	0
ENSDARG00000017748	arhgap29b	0.0320601	0.0150679	0.0155611	0	0	0	0	0	0.0537759	0.0361261	0	0	0	0	0.636543	0	0.0454109	0	0	0	0	0	0.317815	0
ENSDARG00000059472	arhgap31	0	0	0	0	0	0	0	0	0	0	0	0	0	0	0	0	0	0	0	0	0	0	0	0
ENSDARG00000075334	arhgap32a	0.0210446	0.0103094	0.306368	0.00638587	0.149469	0.0102875	0.249419	0.140832	0.0309167	0.00426936	0.0241646	0	0	0.298258	0.0614251	0.198999	0	0.116286	0	0.123256	0.0622262	0.050844	0	0
ENSDARG00000074184	arhgap32b	0.0122692	0	0	0	0.0141877	0	0.0425546	0	0.0511654	0	0	0	0	0.0198053	0	0	0	0	0	0	0	0	0	0
ENSDARG00000011333	arhgap33	0	0.00318618	0	0.00511184	0	0	0.0132473	0	0	0	0	0	0	0.0328709	0	0	0.156134	0	0	0	0	0	0	0
ENSDARG00000062577	arhgap35a	0.334068	0.0588908	0.37458	0.0834594	0.722727	0.145152	0.59357	0.65974	0.621843	0.310496	0.0783021	0.110187	0.12389	0.498477	0.08732	0.548793	0.103571	0.79673	0.619845	0.572337	0.544526	0.399641	0.722076	0
ENSDARG00000060297	arhgap35b	0.00646596	0.0399958	0.0795021	0.00359944	0.015384	0.073544	0.0818243	0.0679075	0.0959518	0.0118677	0	0.0361485	0.00878217	0.0152678	0.0283447	0.07262	0	0	0	0	0.0880406	0	0	0.268304
ENSDARG00000059672	arhgap36	0.074257	0.0444298	0.0962669	0.637327	0.190693	0.114111	0.120794	0.15948	0.0673327	0.139121	0.0182278	0.0765822	0.0731972	0.0981603	0.0761002	0.157017	0.247241	0.068271	0.041772	0	0.0682277	0.0246446	0	0
ENSDARG00000100007	arhgap39	0	0	0	0	0.0134232	0	0.0153226	0	0	0.00624869	0	0	0	0	0	0	0	0	0	0	0	0	0	0
ENSDARG00000056619	arhgap42a	0	0.0233379	0.0157664	0.0365768	0.035725	0	0.00403521	0.0120251	0.0313111	0.0416757	0	0	0.0703751	0	0.034063	0	0	0	0	0	0	0	1.14486	0
ENSDARG00000010654	arhgap42b	0	0	0	0.0026105	0	0	0	0	0.0130978	0	0	0	0	0	0	0	0.0387344	0	0	0	0	0	0	0
ENSDARG00000104549	arhgap44	0	0	0.0130652	0.00933132	0	0	0.0386632	0.00487133	0	0.0136145	0	0	0	0	0	0.043875	0	0	0	0	0	0	0	0
ENSDARG00000052496	arhgap45a	0	0.00739579	0.00832251	0.00286501	0	0.0403792	0.0280792	0	0	0	0	0.0167067	0	0	0	0	0.198735	0	0	0	0	0	0	0
ENSDARG00000062049	arhgap45b	0.0057316	0	0	0	0.00993356	0	0	0.0172373	0	0.0294825	0.0257828	0	0	0	0.29651	0	0.432979	0	0	0	0	0	0	0
ENSDARG00000095174	arhgap45b	0	0	0	0	0	0	0	0	0	0	0	0	0	0	0	0	0	0	0	0	0	0	0	0
ENSDARG00000039265	arhgap4a	0	0	0	0	0	0	0	0	0	0	0.0427137	0	0	0	0	0	0.348103	0	0	0	0	0	0	0
ENSDARG00000015003	arhgap4b	0.00747358	0	0	0.0377536	0.016714	0	0.0840703	0.0230774	0.00692057	0.0770498	0.0342017	0.0103219	0.0262949	0	0	0	0	0	0	0.0884956	0	0	0	0
ENSDARG00000061294	arhgap5	2.16836	0.69711	0.788215	0.315366	0.935078	0.627087	0.88278	0.555562	0.815602	1.55002	2.24448	0.417721	0.242491	2.13793	0.178344	0.437423	0.289534	1.24446	1.96279	0.793859	0.792468	0.741776	1.17077	0.178892
ENSDARG00000043795	arhgdia	0.273442	0.0543136	0.191146	0.147336	0.200949	0.17835	0.311872	0.263124	1.67303	1.36239	0.192359	0.33264	0.0469826	0.187006	4.27044	0.176072	2.62794	0.133227	0.162384	0.235895	0.0695217	0.428014	2.1842	1.56286
ENSDARG00000004034	arhgdig	0.00992559	0.0117487	0.0221487	0.00335394	0	0.0267203	0.100191	0.0568722	0.0267938	0	0.0604675	0.0511853	0.00829192	0	0	0	4.49668	0	0.0225036	0	0.111388	0	0	0
ENSDARG00000077788	arhgef10	0	0	0	0	0	0	0	0	0.0403036	0.2222	0	0	0	0	0	0	0.018269	0	0	0	0	0	0	0
ENSDARG00000088630	arhgef10la	0.0416902	0.050509	0.0218714	0.183169	0.0253293	0.0928306	0.0150667	0.0633106	0.276718	0.0742493	0.0257828	0.0400929	0.151642	0.0348059	0.0690608	0	0.0161053	0	0.0364032	0	0	0	0.544072	0
ENSDARG00000074244	arhgef10lb	0.0410183	0.131596	0.0242164	0.0150022	0	0.057786	0.045332	0.0213504	0.0191782	0.0109455	0.0188551	0.0846505	0.0143278	0	0	0	0	0	0	0	0	0	0.0996751	0
ENSDARG00000052482	arhgef11	0.293906	0.221296	0.184755	0.214151	0.158822	0.0919568	0.297041	0.402289	0.176664	0.0807481	0.229755	0.197218	0.149811	0.0397868	0.13567	0.451915	0.0286193	0.279826	0.154093	0.239228	0	0	0.15753	0.416721
ENSDARG00000030532	arhgef12a	0.123721	0.0497645	0.23285	0.019394	0.166435	0.103998	0.167011	0.0244231	0.0620684	0.470161	0.33041	0.0053031	0.0219046	0.393761	0.0793931	0.694247	0.0286193	0.0832293	0.422659	0.289279	0.056993	0.495861	0.509505	0
ENSDARG00000100913	arhgef12b	0.0850381	0.0108909	0.187752	0.043233	0.122398	0.0181702	0.149708	0.155713	0.0672128	0.0318321	0.0830609	0.0916014	0.0207966	0.104802	0	0.772076	0.11982	0	0.0551016	0.557419	0.328285	0	0.182511	0
ENSDARG00000100293	arhgef15	0	0	0	0.0322445	0	0	0.00557493	0	0	0	0	0	0.0683854	0	0	0.0647408	0.0815472	0	0	0	0	0	0	0
ENSDARG00000077114	arhgef16	0	0	0.0163663	0.00510045	0	0	0	0	0.0101855	0	0	0	0	0	0.132718	0	0.00840208	0	0	0	0	0	0	0
ENSDARG00000101644	arhgef17	0.0571085	0.0544093	0.0490231	0.0747244	0.0993892	0.0321777	0.050034	0.11619	0.0799578	0	0	0.0778052	0.102876	0	0	0.0465484	0	0	0.037747	0.0790514	0	0.19576	0	0
ENSDARG00000011157	arhgef18a	0	0	0	0	0.0169769	0	0	0	0.0319201	0	0	0	0	0	0	0	0	0	0	0	0	0	0	0
ENSDARG00000042308	arhgef18b	0.0286376	0.0373065	0.0139103	0.00750394	0	0.0240319	0.00549661	0	0.0130363	0	0.0196077	0.0119067	0.00717931	0	0.0218914	0.04625	0.0186026	0	0	0	0	0	0.0502	0
ENSDARG00000078853	arhgef19	0	0	0	0	0	0	0	0	0	0	0	0	0	0	0	0	0	0	0	0	0	0	0	0
ENSDARG00000040380	arhgef1a	0.050135	0.00611402	0.231058	0.0636375	0.200435	0.0766053	0.0207679	0.0640335	0.00423687	0	0.0205408	0.0873366	0.00975504	0.105207	0	0.21852	0.0433449	0.1224	0.0603893	0	0	0	0.34818	0.713033
ENSDARG00000055837	arhgef1b	0.106608	0.0536173	0.151579	0.102049	0.106982	0.0254954	0.169613	0.143567	0.26616	0.199541	0.142534	0.107959	0.120319	0.153944	0.0538004	0.298607	0.161524	0.0576452	0	0.0367478	0.208052	0.059683	0.132718	0.117902
ENSDARG00000075819	arhgef2	0.00832081	0.0108481	0	0.00180867	0	0.0232008	0.0233487	0.0392127	0	0.00688994	0.010755	0.0397775	0.0114838	0	0	0	0.0103267	0	0	0	0	0	0	0
ENSDARG00000014465	arhgef25b	4.45882	0.106368	0.773486	0.0396544	1.33317	0.440468	0.20481	1.86671	0.195118	0.0650783	2.77741	0.0907841	0.0225362	2.33379	0.186572	0.968148	0.245323	8.43159	5.03736	0.717581	0.0968129	0.731239	0.213502	0
ENSDARG00000060415	arhgef28a	0	0	0	0	0	0.00224349	0.0482869	0	0.195862	0	0	0	0	0.0322409	0	0	0	0	0	0	0	0	0	0
ENSDARG00000091607	arhgef28b	0	0	0	0	0	0	0	0	0	0	0.0223802	0	0	0	0	0	0	0	0	0	0	0	0	0
ENSDARG00000013834	arhgef3	0	0	0	0	0	0	0	0	0	0	0	0	0	0	0	0	0	0	0	0	0	0	0	0
ENSDARG00000097964	arhgef33	0	0	0	0.0162755	0	0	0	0	0	0	0	0.00628203	0	0	0	0	0	0	0	0	0	0	0	0
ENSDARG00000002463	arhgef37	0.028092	0.00546045	0	0.0208557	0.0115039	0.011316	0	0	0.00772034	0.0297265	0.0320473	0.0138546	0	0.029708	0	0.076037	0	0	0	0.138924	0	0	0.232042	0
ENSDARG00000079377	arhgef38	0	0	0	0	0	0	0	0	0	0	0	0	0	0	0	0	0	0	0	0	0	0	0	0
ENSDARG00000013476	arhgef39	0	0	0	0	0	0	0	0	0	0	0	0.00745947	0.0132744	0	0	0	0	0	0	0	0	0	0	0
ENSDARG00000037554	arhgef3l	0	0.00377286	0	0	0	0.0260953	0	0	0	0	0	0	0	0	0	0	0.112455	0	0	0	0	0	0	0
ENSDARG00000012914	arhgef4	0.0957984	0.0263229	0.120778	0.238545	0.0693704	0.132889	0.352928	0.0451181	0.102751	0.224925	0.0857967	0.0424831	0.208932	0.0465019	0.22599	0.193076	0.213806	0.0787185	0.167797	0.22264	0.0514319	0.190934	0.162413	0.614321
ENSDARG00000078979	arhgef40	0	0	0	0	0	0	0	0	0	0.0124576	0	0	0	0	0	0	0	0	0	0	0	0	0	0
ENSDARG00000006683	arhgef6	0.0662391	0.00983288	0.0867152	0.0209383	0.059717	0.0205006	0.132565	0.0173436	0.0717353	0.0758664	0.0574214	0.00959507	0.00770553	0.0442253	0.023663	0.14055	0.147271	0	0	0	0	0	0.15753	0
ENSDARG00000006299	arhgef7a	0.139752	0.0803338	0.0632615	0.0380733	0.0714904	0.0728078	0.216082	0.0491244	0.0864216	0.0891664	0.0225753	0.0678528	0.0436288	0.0364578	0.0672043	0.0307603	0.0374153	0.124537	0	0	0	0.155442	0.196562	0.334806
ENSDARG00000073848	arhgef7b	0.11595	0.0180357	0.146861	0.0234378	0.0145707	0.0900059	0.13569	0.140232	0.0927963	0.124658	0.138927	0.102198	0.0192063	0.111932	0.0889811	0.129268	0.0724353	0	0.14945	0.0874317	0	0.674464	0.760461	0.365416
ENSDARG00000061746	arhgef9a	0.230811	0.0261769	0.24477	0.0226421	0.153836	0.0298162	0.773162	0.146106	0.0509713	0.0442301	0.0185603	0	0.0237274	0.084667	0.0507643	0.614998	0	0.205257	0.394749	0.279024	0.171863	0.0908852	0.0488136	0.30629
ENSDARG00000078624	arhgef9b	0.0869933	0.0498173	0.0844207	0.0213134	0.0323882	0.155083	1.21879	0.0696586	0.0555736	0.0791082	0.132313	0.01012	0.0124352	0.259627	0.235025	0	0.024161	0	0.0685293	0.0715564	0.0966968	0.174569	0.342407	0.296449
ENSDARG00000101710	arid1aa	0.27792	0.141394	0.445767	0.146065	0.292623	0.230677	0.327047	0.285018	0.291179	0.235407	0.310109	0.145231	0.0863731	0.266363	0.173296	0	0.123882	0.727884	0.160091	0.258924	0.416168	0.234628	0.346923	0.0823913
ENSDARG00000101891	arid1ab	0.319334	0.0977507	0.281847	0.111276	0.41037	0.183596	0.241224	0.267608	0.124739	0.271914	0.319643	0.185928	0.066707	0.35398	0.0390728	0.549319	0.0186026	0.254545	0.287512	0.459364	0.211505	0.312143	0.15753	1.60212
ENSDARG00000092503	arid1b	0.379625	0.240631	0.488384	0.179106	0.324256	0.271914	0.647364	0.380876	0.271361	0.338044	0.570057	0.20144	0.145952	0.60241	0	0.478881	0.202532	0.851969	0.293314	0.227481	0.438001	0.118131	0.270485	1.00909
ENSDARG00000007413	arid2	0.138516	0.0910539	0.089931	0.0398081	0.182857	0.119137	0.114997	0.10647	0.234647	0.106604	0.193288	0.106285	0.0757931	0.0971478	0.139048	0.133447	0.0961057	0.069684	0.145429	0.223471	0.219821	0.0548968	0.252832	0.099984
ENSDARG00000070843	arid3a	0.00113334	0	0	0.01636	0	0	0	0	0	0	0	0	0.0202609	0	0	0	0	0	0	0	0	0	0	0
ENSDARG00000104034	arid3b	0.0577201	0.0894948	0.0541586	0.148069	0.0834465	0.0881944	0.0236066	0.104794	0	0.255479	0.0249694	0.0659483	0.075706	0.086132	0	0	0.040332	0.102738	0	0.0367478	0	0.0724722	0	0
ENSDARG00000067729	arid3c	0	0	0	0	0	0	0	0	0	0	0	0	0	0	0.00865052	0	0	0	0	0	0	0	0	0
ENSDARG00000043873	arid4a	0.808625	0.350701	0.703386	0.662223	0.913458	0.387575	0.601333	0.573901	0.434804	0.769568	0.482384	0.813145	0.392098	0.871765	0.293007	1.12827	0.191512	0.566664	0.642687	0.663921	0.956529	0.431803	0.729298	0.857915
ENSDARG00000077120	arid5a	0	0	0	0	0	0	0	0	0	0	0	0	0	0	0	0	0.0192013	0	0	0	0	0	0	0
ENSDARG00000037196	arid5b	0.0718407	0.00750489	0.0514424	0.00257563	0.0831723	0.0462261	0.128945	0.0526471	0.0976333	0.0754314	0	0.0771349	0	0	0	0.049835	0	0.15542	0.130771	0.0715564	0.118868	0.173802	0	0.733348
ENSDARG00000069988	arid6	0	0	0	0	0	0	0	0	0	0	0	0	0	0	0	0	0	0	0	0	0	0	0	0
ENSDARG00000003616	arih1	0.190783	0.495047	0.186901	0.359929	0.224885	0.167823	0.238057	0.265617	0.194794	0.150194	0.183369	0.571329	0.516662	0.103274	0.0646441	0.243127	0.03954	0.19817	0.332834	0.23547	0.382188	0.219168	0.0684462	0.161348
ENSDARG00000036870	arih1l	0.149139	0.0635663	0.146512	0.163711	0.130439	0.123319	0.186573	0.0885106	0.10179	0.0409071	0.113594	0.0753983	0.252469	0.144028	0.00865052	0.300169	0.0761693	0	0.170592	0.106667	0.224398	0.127205	0	0
ENSDARG00000012848	arih2	1.63931	0.860501	1.68445	0.822285	2.08203	0.424379	0.81095	1.35362	0.667545	0.907923	1.51992	0.518782	0.686678	1.06832	0.462727	1.8381	0.459046	1.70867	0.533837	1.27835	1.35167	1.08018	1.02747	0.452689
ENSDARG00000101680	arl1	1.08354	0.549335	1.35029	0.286686	1.337	0.422933	1.50475	1.02036	0.52679	0.816108	1.11308	0.637046	0.280414	1.00073	0.389004	1.40979	0.611162	1.02065	0.897646	2.11136	1.09754	1.00037	0.796908	1.55319
ENSDARG00000036637	arl11	0	0	0	0.00352652	0	0	0.0112138	0	0	0.0152958	0	0	0	0	0	0	0.0453776	0	0	0	0	0	0	0
ENSDARG00000052575	arl13a	1.04067	8.95393	1.01615	2.25567	0.933682	1.6777	0.641686	0.710936	0.853653	0.513582	0.835388	7.19627	2.0862	0.284672	0.962308	1.15764	0.613816	1.13961	0.398402	0.664418	0.935721	0.830191	0.893081	0.740034
ENSDARG00000012763	arl13b	0.165535	0.571621	0.126827	0.489211	0.110314	0.279481	0.107049	0.158396	0.193985	0.166369	0.0784549	0.637698	0.201267	0.149075	0.253304	0.132806	0.0907525	0.322754	0.180733	0.0673401	0.571819	0.0383777	0.196113	0.0735489
ENSDARG00000063223	arl14	0	0	0	0	0	0	0	0	0	0	0	0	0	0	0	0	0	0	0	0	0	0	0	0
ENSDARG00000001210	arl14ep	0.400998	0.134316	0.452231	0.0719385	0.437219	0.150357	0.475984	0.275047	0.167571	0.433143	0.318544	0.287815	0.0994975	0.187928	0.210271	0.394062	0.122078	0.257372	0.116387	0.664012	0.405168	0.0448801	0.882872	0
ENSDARG00000076040	arl15a	0.0426805	0.0897397	0.0103094	0.124898	0.0294898	0.0559175	0.0144072	0	0.0819207	0.00672231	0.0483702	0.16254	0.128781	0.00713582	0.0299581	0	0	0.0706814	0	0	0	0	0.14057	0
ENSDARG00000057995	arl15b	0.0452888	0.0179292	0.0207014	0.0199547	0.125523	0.01588	0.0278323	0	0.0116405	0.034466	0	0.0379296	0.0129259	0.0725789	0	0	0	0	0	0	0.0740543	0.10256	0	0.0367744
ENSDARG00000059498	arl16	0.0410782	0.0994096	0.104689	0.0308767	0.0146864	0.0499961	0.0181789	0.098092	0.0224249	0.0471627	0.0248604	0.0831734	0.037689	0.0309914	0.0408831	0.0608576	0	0	0.0730428	0	0.135819	0	0.100157	0
ENSDARG00000069496	arl2	0.343087	0.320541	0.321194	0.216915	0.349755	0.153953	0.340275	0.229242	0.373725	0.257971	0.361187	0.283567	0.239324	0.243259	0.602066	0.463093	0.146634	0.29685	0.0959086	0.473334	0.0611875	0.11449	0.455285	0.21915
ENSDARG00000025383	arl2bp	0.16663	0.287805	0.119587	0.138191	0.109369	0.116798	0.152305	0.0681309	0.0898769	0.183431	0.0678329	0.235201	0.149334	0.131913	0.0436843	0.0957451	0.0198994	0.353329	0.212999	0.15431	0.190351	0.110402	0.43806	0
ENSDARG00000056794	arl3a	0.00809299	0.00649521	0	0.0061058	0	0.00501006	0.00830454	0	0.0425364	0	0.0230129	0	0.0158961	0	0	0	0	0	0	0	0	0	0	0
ENSDARG00000071409	arl3b	0.466793	0.740339	0.58481	0.785693	0.50881	0.386144	0.649436	0.705836	0.321889	0.147445	0.347592	0.896471	0.698287	0.325959	0.361295	0.282035	0.333718	0.472917	0.220218	0.507884	0.467936	0.239717	0.402509	0.357832
ENSDARG00000111106	arl3l1	1.51385	5.29395	1.60091	6.72217	1.80648	3.14571	0.905019	1.24945	0.983838	0.895605	1.12078	6.91405	3.08758	1.00626	1.95019	0.626268	1.0522	0.975371	0.658711	1.36625	1.02635	1.06874	1.28568	1.08796
ENSDARG00000015404	arl3l2	2.41008	16.2612	1.97597	5.21984	2.04495	10.3329	1.11023	2.65803	1.84513	1.311	1.46615	10.1812	5.67188	0.919889	3.52112	2.1043	1.63906	1.22606	1.65025	1.8164	2.581	1.43042	2.28974	2.155
ENSDARG00000099918	arl4aa	0.0344593	0.0212522	0.0405969	0.00615312	0.0159524	0.0815731	0.0776337	0	1.40941	0	0.0210414	0.223132	0.00810244	0.0296899	0.0149298	0.0655248	0	0	0	0	0	0.114255	0.222167	0
ENSDARG00000033182	arl4ab	0.81327	0.229874	1.07741	0.061558	0.179716	0.335316	1.11317	0.715293	0.271765	3.29812	0.218227	0.0378885	0.0783654	4.83689	0.355713	0.285059	0.0147167	1.1257	0	0.232601	0.0695217	0.141868	0.483809	0
ENSDARG00000057606	arl4ca	0.294646	0.0303359	0.620477	0.00862944	0.247665	0.0808978	0.306655	3.79906	0.0773632	0.632178	0.252513	0.0419294	0.0300778	0.136088	0.114039	0.232967	0	0.145698	0.150472	0	0.0622262	0.0761128	0	0.178163
ENSDARG00000032708	arl4cb	0.0221348	0.00433607	0.0129707	0	0.032698	0.0360905	0.197598	0.0286954	0.0958724	0.0252217	0.0315155	0.0241384	0	0.0308542	0	0	0	0	0	0	0	0.0320283	0	0.657783
ENSDARG00000045074	arl4d	0.421401	0.159866	0.889771	0.344843	0.321931	0.285369	0.570017	0.245303	2.09411	1.86739	0.565749	0.209641	0.35556	0.550762	0.134694	0.684659	0.0198994	0.507621	0.144746	0.549616	1.06942	0.109847	0.471629	0.241873
ENSDARG00000018627	arl5a	0.517615	0.226468	0.36009	0.142501	0.491307	0.162975	0.546539	0.477614	0.137456	0.5773	0.403137	0.25813	0.0921571	0.399683	0.322194	0.538233	0.331322	0.431797	0.537561	0.230042	0.42314	0.229462	0.638408	0.710418
ENSDARG00000035719	arl5c	0.0753246	0.037757	0.0817116	0.00165477	0.0908983	0	0.106734	0.0307579	0.135637	0.0618071	0	0.0276678	0.0146752	0.123057	0.0816993	0.180083	1.16797	0	0.250203	0	0	0.12219	0.273965	0.117902
ENSDARG00000032056	arl6	0.957029	3.28967	0.839399	1.93835	1.01307	1.32434	1.04596	1.12697	0.857679	0.896584	0.958275	2.47994	1.76283	0.98928	0.598242	0.809809	0.242953	1.26725	0.829895	0.931635	1.06255	1.49432	1.07915	0.272167
ENSDARG00000054578	arl6ip1	6.59345	4.77846	6.87756	4.33258	7.17557	3.12372	7.27834	6.03335	6.37474	6.10778	5.95325	4.93048	3.00832	6.42639	12.6971	6.61679	4.68287	6.78735	10.5442	9.79532	7.02706	8.51168	3.8189	13.0829
ENSDARG00000105036	arl6ip4	0.323832	0.229635	0.29344	0.0607809	0.37553	0.0261974	0.243876	0.167391	0.06754	0.177851	0.269859	0.231853	0.0676554	0.0677651	0.018457	0.607945	0.0139686	0.344248	0.0831031	0.173391	0.54287	0.577139	0.450688	0.472103
ENSDARG00000077044	arl6ip5a	0.039501	0.0365467	0.0996847	0.0127169	0.0201824	0.0338624	0.0113903	0.0638177	0.0611524	0.116716	0	0.058882	0.0300449	0.0291053	0.0566251	0	0.0613355	0.0288563	0	0	0.179179	0.0697584	0	0.164166
ENSDARG00000016238	arl6ip5b	2.22926	1.96438	2.5722	1.22789	2.75191	1.31388	2.37371	1.89701	0.975532	1.7109	1.98931	0.897608	1.29217	2.01721	0.884236	3.39027	0.82501	2.91465	2.65838	2.93409	2.86978	2.23116	0.735829	2.5019
ENSDARG00000071013	arl6ip6	0	0.0175816	0	0.00600494	0	0.0145986	0	0	0.06179	0.12477	0	0.0844456	0	0	0	0.040458	0	0	0	0	0	0	0.133697	0
ENSDARG00000094709	arl8	0.137359	0.240059	0.240902	0.127927	0.276554	0.107469	0.228653	0.233525	0.324173	0.115959	0.305565	0.197921	0.0894481	0.0653464	0.161433	0.149575	0.0557796	0.17971	0.154294	0.29857	0	0.0521746	0	0.0932192
ENSDARG00000078686	arl8a	0.528976	0.312573	0.604543	0.201151	0.379308	0.141614	1.03984	0.503604	0.426212	0.374245	0.357769	0.260464	0.188552	0.300549	0.40062	0.163353	0.212689	0.551544	0.428223	0.307238	0.342765	0.484754	1.57924	0.578656
ENSDARG00000006915	arl8ba	0.129737	0.0692651	0.211962	0.058415	0.146473	0.0695442	0.314719	0.16212	0.254634	0.221975	0.187463	0.0674476	0.0752125	0.12115	0.152034	0.351027	0.18108	0.0415679	0.0831079	0.188485	0.0789864	0.192183	0.181615	0.347036
ENSDARG00000070318	arl8bb	0.024754	0.0260506	0	0	0	0	0	0.0397412	0.0102394	0.0277938	0.0763233	0.0339874	0.0161474	0.0308152	0	0	0	0	0	0	0	0	0	0
ENSDARG00000071881	arl9	0.445476	0.744415	0.181762	0.550517	0.113708	0.2735	0.0151802	0.217274	0.122195	0.412869	0.201808	0.606049	0.433914	0.332351	0.239631	0.210044	0.0318543	0.444676	0.496298	0.117188	0.125807	0.464902	0.216891	0.583545
ENSDARG00000013861	armc1	0.0425714	0.028467	0.0346313	0.0296343	0.0281084	0	0.0351692	0	0.00506672	0.0680369	0.0311366	0.00618118	0.00369359	0.0353226	0	0.0883883	0	0.0968289	0	0.0572656	0.0611875	0	0	0
ENSDARG00000062960	armc10	0.0688458	0	0.0697719	0.0247791	0.0134232	0.0368597	0.0916112	0.0437227	0.0161785	0.0528793	0.0574388	0.0420255	0.019868	0	0.0917342	0	0.114615	0.0576452	0	0.124081	0.068055	0.0637332	0.086731	0
ENSDARG00000020887	armc1l	0	0	0.00858155	0.00226489	0.0440855	0	0	0	0.0130709	0.0191401	0	0.0828299	0	0	0	0	0	0	0	0	0	0	0	0
ENSDARG00000022660	armc2	0.036042	0.00404995	0.0210526	0.0317417	0.0205609	0.0330813	0.0793963	0.0399803	0.0445241	0.0071648	0	0.0866959	0.0662199	0.0684158	0	0	0	0.0910001	0.0289486	0	0	0	0	0
ENSDARG00000074708	armc3	0	0	0	0	0	0	0.00258678	0	0	0	0	0	0	0	0	0	0	0	0	0	0	0	0	0
ENSDARG00000055128	armc4	0	0	0	0	0	0	0	0	0	0	0	0	0	0	0.0101317	0	0	0	0	0	0	0	0	0
ENSDARG00000078083	armc5	0.0474013	0.0474081	0.0734781	0.0801071	0.100932	0.0287267	0.0512927	0.0297647	0.0746325	0.0220849	0	0.0562587	0.0305457	0.0607638	0.0737463	0.0639754	0.219786	0	0.0952349	0.0539447	0.0742589	0	0	0
ENSDARG00000103770	ARMC6	0	0	0	0	0	0	0	0	0	0	0	0	0	0	0	0	0	0	0	0	0	0	0	0
ENSDARG00000061197	armc7	0.0387809	0.0743774	0.0727684	0.0211635	0.0595223	0	0.114219	0.0943753	0.0734753	0.0381602	0.0784404	0.11004	0.0437726	0	0.0122011	0	0.0286193	0.0680828	0.0532388	0.113723	0.0890123	0.0758081	0.114658	0.276136
ENSDARG00000062258	armc8	0.0401721	0.0194115	0.0995548	0.0341491	0.0241916	0	0.0247384	0.043467	0.0129223	0.0311326	0.113678	0.0388556	0.00580722	0.064843	0.0509165	0.034669	0.0139686	0.113611	0	0	0	0	0	0
ENSDARG00000087299	armc9	0.00943362	0.0121265	0.0500974	0.0283872	0.0442872	0	0.0272048	0	0.0097548	0	0.0241646	0.0149831	0	0	0	0.0647408	0	0	0.0611337	0	0	0	0	0
ENSDARG00000029859	armh1	0	0	0	0.00190562	0	0	0	0	0	0.00339665	0	0	0	0	0	0	0	0	0	0	0	0	0	0
ENSDARG00000104285	armh3	0.157608	0.0815482	0.232686	0.0708853	0.227079	0.134033	0.228032	0.0962564	0.159238	0.150079	0.136766	0.0984942	0.0497917	0.328408	0.138231	0.19351	0	0.328049	0.145834	0.178358	0.19682	0.0597143	0.0872532	0.304162
ENSDARG00000055676	armt1	0.025005	0.022318	0	0.0228221	0	0	0.0138267	0.0124274	0.00715516	0.0255618	0	0.0424078	0.025497	0	0	0	0	0.0680828	0.0327947	0	0	0.0718308	0	0
ENSDARG00000021855	arnt	0.0345263	0.00567404	0	0.0259697	0.110808	0.035844	0.0335385	0.0636116	0.00719408	0	0.0530688	0.0106527	0.0344833	0.0262968	0	0.0402573	0	0	0.132336	0.181442	0	0	0	0
ENSDARG00000103697	arnt2	0.256822	0.0968732	0.374083	0.189838	0.21676	0.256234	0.607641	0.466782	0.245091	0.287263	0.123662	0.0818677	0.128328	0.218671	0.217972	0.540449	0.166294	0.249604	0.117718	0.572806	1.13304	0.26629	0.476664	0.920719
ENSDARG00000006791	arntl1a	0.0876234	0.0213488	0.0705944	0.127225	0.0420024	0.0949942	0.130205	0.116069	0.0665266	0.0772974	0.114655	0.0252974	0.133888	0.0368257	0	0.0539776	0.0250207	0.434581	0.116424	0.0365798	0	0.141543	0.01854	0.527087
ENSDARG00000035732	arntl1b	0.0893142	0.0288188	0.0811378	0.105512	0.169038	0.0507624	0.0908138	0.114469	0.0845122	0.0677738	0.142572	0.0538295	0.0699131	0.114792	0.0353607	0.0449067	0	0.140154	0.0545292	0.202765	0	0	0	0
ENSDARG00000041381	arntl2	0	0.0117427	0	0	0	0.0277351	0.043986	0	0	0	0	0	0	0	0	0.0408911	0	0	0	0	0	0	0	0
ENSDARG00000008383	arpc1a	0.705476	0.2962	0.297247	0.28928	0.417755	0.264139	0.458828	0.31215	0.435518	0.856823	0.491048	0.315696	0.291237	0.380829	0.337493	0.435198	0.505829	0.120806	0.572345	0.377989	0.276535	0.398789	1.57501	0.065609
ENSDARG00000027063	arpc1b	0.0177895	0.0117299	0.0397165	0.02778	0.0291874	0.0539472	0	0.0136987	0.0964024	0.00934593	0.0530541	0.0104654	0	0	0	0.0426083	10.9239	0	0	0.0307456	0	0	0	0
ENSDARG00000075989	arpc2	1.45382	0.76933	1.26259	0.233484	1.50347	0.549294	2.09625	1.2464	1.1227	1.90969	1.25389	0.92645	0.246015	1.35182	1.3941	1.40624	4.09912	1.41334	0.958231	1.74438	1.20801	1.89763	0.982086	3.57858
ENSDARG00000057882	arpc3	1.31533	1.19148	1.56073	0.588306	1.5365	0.628932	1.64442	1.25491	1.39834	2.02851	1.56017	1.21878	0.632767	1.22373	0.77966	1.55289	3.52684	0.949522	1.33632	1.59945	1.07173	1.71587	1.53935	2.84435
ENSDARG00000054063	arpc4	0.461806	0.44344	0.562388	0.126018	0.414857	0.248308	0.606416	0.516011	0.702719	0.4291	0.233186	0.57986	0.200781	0.395473	0.317911	0.436325	2.48047	0.84752	0.512259	0.834151	0.800288	0.548105	0.57343	0.308886
ENSDARG00000058225	arpc4l	0.688702	0.261075	0.756341	0.14206	0.695135	0.224493	0.778209	0.532574	0.443911	0.597824	0.526122	0.497004	0.0795404	0.510317	0.327257	1.04803	0.884106	0.913866	1.01937	0.592401	0.573591	0.323279	1.18399	0.604874
ENSDARG00000039142	arpc5a	0.00764449	0.0445168	0.0306239	0.00601156	0.0819959	0.00486796	0.0700848	0.0329733	0.0700767	0.00896122	0	0	0	0.0675383	0.0393082	0	0.135214	0	0.0766177	0	0.0646195	0	0	0.0932192
ENSDARG00000019062	arpc5b	0.330533	0.0530001	0.107615	0.0259176	0.098453	0.0436389	0.378747	0.129929	0.200068	0.128228	0.26114	0.014272	0.0392253	0.171371	0.0711961	0.229944	1.15593	0.49415	0.548915	0.268929	0.36408	0.101328	0.0488136	0.532753
ENSDARG00000041720	arpc5la	0.303071	0.144812	0.273455	0.079446	0.166479	0.160284	0.255002	0.21521	0.142094	0.141932	0.219064	0.120545	0.107435	0.271764	0.0565842	0.244958	0.148491	0.144832	0.287855	0.219113	0.365971	0.194804	0.341916	0.577934
ENSDARG00000035433	arpc5lb	0.191901	0.0846837	0.242501	0.11813	0.216126	0.0875957	0.237801	0.195615	0.214155	0.188557	0.148978	0.115517	0.0975041	0.177045	0.162615	0.212953	0.114576	0.28673	0.224903	0.0824742	0.531576	0.205413	0.196771	0.379733
ENSDARG00000041085	arpin	0.0641342	0.0102481	0.145399	0.011672	0.163707	0.0148017	0.0722396	0.109757	0.177873	0.0819432	0.106641	0	0	0.045976	0.113647	0.252124	0.213894	0.204685	0	0.0605602	0.122561	0	0.377514	0
ENSDARG00000032532	arpp19a	0.115392	0.140014	0.179627	0.132226	0.201395	0.160818	0.20669	0.0931585	0.263419	0.248514	0.0319331	0.0790756	0.142279	0.265731	0.49904	0.259239	0.0959049	0.215319	0.196959	0.268672	0.068055	0.142134	0.430122	0.0367744
ENSDARG00000039880	arpp19b	0.23144	0.106993	0.0759944	0.0932696	0.151056	0.0865721	0.344079	0.0224715	0.475006	0.569818	0.149435	0.240333	0.0451117	0.212254	0.627893	0.335402	0.0947847	0.263044	0.179445	0	0.182186	0.260774	0.628955	0.646347
ENSDARG00000061081	arpp21	0.0203792	0.0885105	0.0263884	0.00438522	0	0.0302334	0.129097	0.0487901	0.0858269	0.0353501	0	0.0805491	0	0	0	0.0426083	0.0293395	0	0	0	0.0968129	0.0320283	0.413743	0.257355
ENSDARG00000056511	arr3a	30.7109	18.2073	29.644	197.613	28.9068	40.6674	17.4611	27.0054	19.586	15.4228	22.1628	19.1056	11.3345	18.6476	34.3817	22.2486	19.1271	24.9188	18.2542	20.7318	28.0262	26.2383	17.9557	19.9175
ENSDARG00000098475	arr3b	6.56372	5.04839	6.28876	7.24926	6.59746	6.53878	3.64262	5.97842	4.61317	3.25473	4.23767	3.69074	132.022	4.13909	6.69565	4.47553	5.02574	5.47001	3.30448	4.57164	6.19833	3.92493	4.03353	3.36279
ENSDARG00000043241	arrb1	0	0.00927008	0	0	0.0175046	0.0444748	0.420246	0	0.0466456	0	0	0.0607013	0.0174135	0	0	0	0.0471353	0	0	0	0.122561	0	0	0
ENSDARG00000039215	arrb2a	0.215544	0.0842329	0.267052	0.00795627	0.169733	0.124719	0.245795	0.20078	0.0693613	0.152179	0.106468	0.0846617	0.0488177	0	0.0129668	0.0950859	0.104498	0.174217	0.300304	0.0529451	0.068055	0.318561	0.624552	0.290661
ENSDARG00000011545	arrb2b	0.299506	0.0485681	0.253878	0.0917195	0.506538	0.239012	0.497517	0.371396	0.41307	0.377596	0.350441	0.0779016	0.119744	0.166963	0.768319	0.17725	0.899586	0.210423	0.80541	0.256382	0.244951	3.05153	0.558098	0.117902
ENSDARG00000068148	arrdc1a	0	0	0	0	0	0	0	0	0	0	0	0	0	0	0	0	0	0	0	0	0	0	0	0
ENSDARG00000079839	arrdc1b	0.025564	0	0.0102115	0	0.0157011	0	0	0.0218723	0	0	0	0	0	0	0	0	0	0	0	0	0	0	0	0
ENSDARG00000020761	arrdc2	0	0.00999664	0.0138209	0.00229505	0.0174574	0	0	0	0.0553577	0.00408486	0	0	0.00437073	0	0	0	0.0316715	0	0	0.0795229	0	0	0	0
ENSDARG00000052690	arrdc3a	0.423755	0.64115	0.428286	0.657076	0.501527	0.247658	0.684624	0.503294	0.295755	0.237476	0.471169	0.355248	0.427726	0.265932	1.06136	0.386365	0.247306	0.551678	0.0635861	0.171429	0.605705	0.122674	0.807625	0.615303
ENSDARG00000036028	arrdc3b	0.245497	0.241199	0.299559	0.333631	0.169267	0.103283	0.313885	0.198082	0.16809	0.103854	0.122829	0.246231	0.210355	0.160399	0.445886	0.0286689	0.092665	0.0758179	0.046953	0.253303	0.232354	0.0423227	0.542843	0
ENSDARG00000042270	arsa	0	0	0	0	0.00748317	0	0	0	0	0.00408486	0	0	0	0	0	0	0	0	0	0	0	0	0	0
ENSDARG00000108788	ARSB	0	0	0	0	0	0	0	0	0	0	0	0	0	0	0	0	0.0139686	0	0	0	0	0	0	0
ENSDARG00000101715	arsg	0	0	0	0	0	0	0	0	0	0	0	0.0316564	0	0	0	0	0	0	0	0	0	0	0.184386	0
ENSDARG00000002299	arsh	0	0.00557974	0.0177145	0	0.0129534	0	0	0.0262118	0.0196283	0	0	0	0	0	0.0493583	0	0	0	0	0	0	0.0629913	0	0
ENSDARG00000077606	arsia	0.00988427	0	0	0.00224434	0	0	0.0158324	0	0.0128086	0	0	0	0	0	0	0	0	0	0	0	0	0	0	0
ENSDARG00000117075	arsib	0	0	0	0.00193611	0	0	0	0	0	0.0109455	0	0	0	0	0	0	0	0	0	0	0	0	0	0
ENSDARG00000077590	arsj	0	0	0	0	0	0	0	0	0	0	0	0	0	0	0	0	0	0	0	0	0	0	0	0
ENSDARG00000059714	arsk	0	0	0	0	0	0	0	0	0.0214086	0	0	0	0	0	0	0	0	0	0	0	0	0	0	0
ENSDARG00000078178	art4	0.0170362	0.0573246	0.0121637	0	0	0.0118468	0	0	0	0	0	0.0552815	0	0.0288301	0.0334634	0	0	0	0	0	0	0	0	0
ENSDARG00000096252	artna	0	0	0	0	0	0	0	0	0	0	0	0	0	0	0	0	0	0	0	0	0	0	0	0
ENSDARG00000093714	artnb	0	0	0	0.00303699	0	0	0	0	0.038236	0.00988158	0	0	0	0.017403	0	0	0	0.0941221	0	0	0	0	0	0
ENSDARG00000074757	arv1	0.0200699	0.0221396	0.0286356	0.0453935	0	0.0225479	0.0142798	0.0777027	0.0241932	0.0492438	0.0182278	0.057166	0.0402409	0.0728232	0	0.0608006	0.0353767	0	0	0	0.26174	0.150602	0	0
ENSDARG00000074329	arvcfa	0.00576353	0.00789397	0	0.00439981	0.0428045	0	0.0914362	0.0311751	0	0	0	0	0	0	0	0	0	0	0	0	0	0	0	0
ENSDARG00000061688	arvcfb	0.42312	0.429735	0.40389	0.955693	0.507955	0.468258	0.260736	0.481664	0.188543	0.414986	0.373982	0.345567	0.555306	0.644982	0.288933	0.428779	0.0714403	0.450665	0.388854	0.639579	0.203535	0.368294	0.0801147	0.521742
ENSDARG00000058011	arxa	0	0	0	0	0	0	0	0	0	0	0	0	0	0	0	0	0	0	0	0	0	0	0	0
ENSDARG00000101523	arxb	0	0	0	0	0	0	0	0	0	0	0	0	0	0	0	0	0	0	0	0	0	0	0	0
ENSDARG00000027572	as3mt	0.0607048	0.0153596	0.0657237	0.027987	0.0655983	0.0378547	0.0617003	0.165437	0.16422	0.108102	0.0471672	0.0372889	0	0	0.0206612	0.0549831	0.0706359	0	0.123023	0.120437	0	0.179292	0.136724	0.276136
ENSDARG00000037091	asah1a	0.0574508	0.0161913	0.0593911	0.00186501	0.0216894	0.00851041	0.037046	0.049552	0.017416	0.0511796	0	0.00757378	0.00832657	0	0.0757808	0.0285932	0.153441	0	0	0	0	0	0	0
ENSDARG00000034817	asah1b	0.275079	0.0692584	0.272424	0.0790674	0.122275	0.0259347	0.153634	0.151706	0.182478	0.0593426	0.024455	0.10652	0.0301396	0.22297	1.91578	0.0424412	1.73705	0.263446	0.147966	0.0518135	0.376512	0.0629913	0.364735	0
ENSDARG00000012829	asah2	0	0	0	0	0	0	0	0	0	0	0	0	0	0	0	0	0	0	0	0	0	0	0	0
ENSDARG00000029463	asap1a	0.20789	0.0829328	0.0902427	0.0398776	0.154731	0.0490061	0.211373	0.112168	0.140977	0.0335937	0.0924105	0	0.0372255	0.0656017	0	0.360957	0	0.0425469	0.169451	0.291014	0.285826	0.392087	0.0963614	0.186109
ENSDARG00000039729	asap1b	6.54212	0.640015	6.08266	1.31482	5.06157	2.12382	3.36522	5.53818	1.60397	3.77491	9.63273	0.590767	0.690355	4.82368	0.384036	7.62087	0.342843	4.53984	2.79693	5.69362	3.06343	1.525	3.30344	1.94912
ENSDARG00000010181	asap2a	0.0196758	0.0156631	0	0.0247511	0.0490367	0.00820646	0.0582187	0.0309969	0	0.0131631	0	0.0423819	0	0	0	0	0	0	0	0	0	0.345554	0.288126	0
ENSDARG00000019564	asap2b	0	0	0.0138566	0	0	0	0	0	0	0	0	0	0	0	0.0283447	0	0.0209839	0	0	0	0	0	0	0
ENSDARG00000021896	asap3	0.0175528	0	0	0	0	0	0.00699469	0.0233789	0.110209	0	0	0	0.00507902	0	0.0640205	0	0	0	0	0.110803	0.101825	0.107712	0.20773	0
ENSDARG00000026635	asb1	0	0	0	0.00718549	0	0	0	0	0	0	0	0	0.0132408	0	0	0	0	0	0	0	0	0	0	0
ENSDARG00000099461	asb10	0	0	0	0	0	0	0	0	0	0	0	0	0	0	0	0	0	0	0	0	0	0	0	0
ENSDARG00000056561	asb11	0	0	0	0	0	0	0	0	0	0	0	0	0	0	0	0	0	0	0	0	0	0	0	0
ENSDARG00000017086	asb12a	0.0884183	0.106677	0.0261021	0.133958	0.0541468	0.0188548	0.0793373	0.0473585	0.2255	0.199457	0.206083	0.214335	0.0603176	0.121941	0.0568828	0.0989641	0.160333	0.0797353	0.0872012	0.147228	0.370465	0.125019	0.134691	0.248028
ENSDARG00000037558	asb12b	0	0	0	0	0	0	0	0	0	0	0	0	0	0	0	0	0	0	0	0	0	0	0	0
ENSDARG00000079698	asb13a.1	0.0466547	0.0280752	0.0612725	0.0149417	0.0602355	0.00935491	0.128803	0.0820941	0.0238263	0.0353315	0.019951	0	0	0.0631727	0.0720831	0.0620201	0	0.0833229	0	0.213161	0	0.115484	0.105096	0.0828061
ENSDARG00000045765	asb13a.2	0	0.015197	0	0.00627598	0	0	0.026738	0	0	0	0.0291012	0	0	0.0220129	0	0	0	0	0	0.0589971	0	0	0	0
ENSDARG00000089833	asb13b	0.014945	0.0109059	0.00719243	0.0130916	0.0128633	0	0.00842778	0	0	0	0.0193678	0	0	0	0.0730994	0	0	0	0	0	0	0	0	0
ENSDARG00000008473	asb14a	0	0	0	0	0	0	0	0	0	0	0	0	0	0	0	0	0	0	0	0	0	0	0	0
ENSDARG00000087741	asb14b	0	0	0	0	0	0	0	0	0	0	0	0	0	0	0	0	0	0	0	0	0	0	0	0
ENSDARG00000045633	asb15a	0.0103628	0	0.0126057	0	0	0.0322105	0.0123375	0.0292497	0	0	0	0	0	0	0	0	0	0	0	0	0	0	0	0
ENSDARG00000045863	asb15b	0	0	0	0.0024764	0	0	0	0	0	0	0	0	0	0	0	0	0	0	0	0	0	0	0	0
ENSDARG00000056468	asb16	0	0	0	0	0	0	0	0	0.00538872	0	0	0	0	0	0	0	0	0	0	0	0	0	0	0
ENSDARG00000114572	asb18	0.0464797	0	0	0	0	0	0	0	0	0	0	0	0	0	0	0	0	0	0	0	0	0	0	0
ENSDARG00000003797	asb2a.1	0	0	0	0	0	0	0	0	0	0	0	0	0	0	0	0	0	0	0	0	0	0	0	0
ENSDARG00000096748	asb2a.1	0	0	0	0	0	0	0	0	0	0	0	0	0	0	0	0	0	0	0	0	0	0	0	0
ENSDARG00000102490	asb2b	0.0113484	0.00935893	0.00957497	0.0132987	0	0.012997	0.0473427	0.0206342	0.00440232	0	0	0.0103219	0.00471342	0	0	0	0	0	0	0	0	0	0	0
ENSDARG00000005246	asb3	0.0168282	0.0154404	0.0782795	0.0124116	0.0254805	0.0143664	0.0464939	0.0790703	0.0379349	0.0439703	0.0300528	0.0489084	0.00455983	0.073706	0.0827815	0.178804	0	0	0.0641206	0	0.167947	0.123518	0	0.0965009
ENSDARG00000034988	asb4	0	0.00784731	0.0301431	0	0	0.0239479	0.051407	0.10227	0	0.13866	0.0284616	0	0.00708929	0	0	0	0	0	0	0.0426439	0	0	0	0
ENSDARG00000097938	asb5a	0.175836	0.00192036	0.348975	0.0149299	0.141412	0.0167695	0.186962	0.0522679	0.00506672	0.471921	0.121052	0.0526329	0	0.161166	0	0.0421383	0	0.205011	0.0891287	0	0.73012	0.149579	0	0.435692
ENSDARG00000053222	asb5b	0.631071	0.603104	0.781696	0.737341	0.472678	0.554169	0.895356	1.14358	0.425848	0.136047	0.573071	0.629355	0.519785	0.452122	0.541762	0.29177	0.104329	1.77774	0.222666	1.09275	0.704655	0.376461	0.648739	0.167403
ENSDARG00000007125	asb6	0	0	0	0.00476048	0	0.0137301	0.00769477	0.0173743	0.00504097	0	0	0	0	0.0295819	0	0	0	0	0.0239114	0	0	0	0	0
ENSDARG00000006494	asb7	0.196199	0.111854	0.186346	0.0976946	0.155896	0.0459104	0.226883	0.140819	0.108833	0.246072	0.194038	0.113747	0.0381074	0.132964	0	0.163629	0.170814	0.243638	0.311476	0.110509	0.197748	0.220788	0.078378	0.595824
ENSDARG00000003383	asb8	0.214507	0.0506917	0.290749	0.062929	0.339058	0.111151	0.28232	0.261489	0.193041	0.299947	0.197597	0.037425	0.041508	0.143887	0.0101523	0.0545673	0.0580269	0.317405	0.270207	0.359798	0.370002	0.233386	0.167542	0.113332
ENSDARG00000077760	ascc1	0.080435	0.0394692	0.117924	0.0322315	0.120767	0.00331769	0.078541	0.0896335	0.586119	0.0977345	0.113336	0.126842	0.091732	0.0326509	0.783971	0.0426083	0.0359239	0.267164	0.0792155	0	0.104598	0	0.379452	0
ENSDARG00000013058	ascc2	0.00907504	0.00201262	0	0.0317418	0	0	0.100927	0.0601181	0.0358886	0.023274	0.0714789	0.0212124	0	0	0	0.0655248	0	0	0	0	0	0	0	0
ENSDARG00000086678	ascc3	0.0127255	0.0237458	0.0275005	0.00244868	0.0275904	0.00821281	0.0416248	0.0211895	0.00692057	0.034911	0.0174358	0.00717499	0	0	0	0	0	0	0	0	0	0	0	0
ENSDARG00000038386	ascl1a	0.0173109	0	0	0.00214208	0.0152572	0.010481	0.00697806	0	0.112168	0	0	0.107527	0.00483879	0	0	0	0	0	0	0	0	0	0	0
ENSDARG00000101628	ascl1b	0	0.0233542	0	0.00316367	0.0401519	0.0257936	0.157903	0.0233512	0.00415872	0	0.0252795	0.0156635	0	0	0	0	0	0	0	0	0.0742589	0	0	0
ENSDARG00000009702	ascl1b	0	0	0	0	0	0	0	0	0.0367646	0	0	0	0	0	0	0	0	0	0	0	0	0	0	0
ENSDARG00000101037	asf1ba	0	0.0408211	0	0.00719469	0.0345531	0	0.0118687	0.0250128	0	0	0.0187188	0.0912004	0.0157179	0	0	0	0.0182438	0	0	0	0	0	0.10199	0
ENSDARG00000043713	asf1bb	0.208241	0.141034	0.221576	0.0452044	0.210214	0.0447968	0.315276	0.329943	0.159427	0.147618	0.0515414	0.256402	0.0565277	0.0356583	0.155292	0.151041	0.0735976	0.381984	0.188711	0.448436	0.189934	0.0718308	0.423948	0.388033
ENSDARG00000046142	asgrl1	0	0	0	0	0	0	0	0	0	0	0	0	0	0	0	0	0	0	0	0	0	0	0	0
ENSDARG00000095963	asgrl2	0	0	0	0	0	0	0	0	0	0	0	0	0	0	0	0	0	0	0	0	0	0	0	0
ENSDARG00000070981	ash1l	1.78766	0.48274	1.79094	0.839295	2.20013	0.705435	0.958266	1.87469	0.735646	0.885958	1.59804	0.780238	0.673268	1.04506	0.663861	1.50127	0.4007	2.13694	1.43449	0.879713	2.15796	0.829808	0.981843	0.557349
ENSDARG00000060392	ash2l	0.0550828	0.00122262	0.0132749	0	0.0191902	0	0.0113428	0.0282021	0.0104756	0.0432274	0.0223451	0	0	0.0998432	0	0	0.125751	0	0	0.137224	0	0	0	0
ENSDARG00000008329	asic1a	0.0168631	0.00309404	0	0	0.0313137	0	0.0709708	0.0534741	0	0	0	0.00786335	0.00621155	0	0	0	0	0	0.0682916	0	0	0	0	0.167403
ENSDARG00000101866	asic1b	0	0	0	0	0	0.0261974	0.0370481	0	0	0.0767995	0	0	0	0	0	0	0	0	0	0	0	0	0	0
ENSDARG00000098428	asic1c	0	0	0	0	0	0	0	0	0	0	0	0	0	0	0	0	0	0	0	0	0	0	0	0
ENSDARG00000006849	asic2	0.0104853	0	0.0411732	0.00990127	0.0171341	0.0191789	0.0298315	0	0	0.010253	0	0.00826368	0	0	0	0	0	0	0	0	0	0	0	0.0823913
ENSDARG00000025162	asic4a	0.0169848	0	0.0449752	0.00414638	0	0	0.191061	0	0.0100208	0.00339665	0	0.01012	0	0.0288301	0.0198649	0	0	0	0	0	0	0	0	0
ENSDARG00000004243	asic4b	0.0113479	0	0	0.00339093	0.0175282	0	0.191842	0	0.0040051	0	0	0	0	0	0.0145012	0	0.022298	0	0	0	0	0	0	0
ENSDARG00000077858	asip1	0	0	0	0	0	0	0	0	0	0	0	0	0	0	0	0	0	0	0	0	0	0	0	0
ENSDARG00000114760	asip2b	0.0200867	0	0	0.0251749	0.0103544	0	0.0214706	0	0	0	0	0	0.0044455	0	0	0	0	0	0	0	0	0	0	0
ENSDARG00000033361	asl	0.0411497	0.00886786	0.0611077	0.00766133	0.0530521	0	0.0668258	0.0443348	0.0338408	0.213332	0.0259709	0.034054	0.0618036	0	0	0	0	0.0584641	0.0451751	0	0	0.120174	0.165821	0.566137
ENSDARG00000098249	asmt	0.596174	3.01296	0.471608	0.538056	0.890106	1.24161	0.329161	0.879181	0.287432	0.284797	0.447348	3.15581	0.457543	0.358483	0.297646	0.245571	0.217891	0.308983	0.356564	0.74877	0.0890123	3.94121	0.148561	0.371581
ENSDARG00000070874	asmt2	0.161087	0.101371	0.157956	0.0799485	0.165455	0.100599	0.232954	0.0517725	0.0242092	0.0191571	0.114782	0.164894	0.0524516	0.563848	0.0640915	0.0640385	0	0.180099	0.301821	0.150867	0.0842687	0	0	0
ENSDARG00000021433	asmtl	0.0205141	0.0442216	0.0342001	0.0157585	0.0357982	0	0.0360249	0	0.065841	0.0641089	0.0269282	0.0328043	0.0152039	0.0223354	0.0637453	0	0	0	0	0	0	0	0	0
ENSDARG00000016375	asns	0	0.00943702	0	0.00219244	0.0175046	0	0.0175344	0	0.0114889	0	0	0.0132663	0	0	0	0	0	0	0	0	0	0	0	0
ENSDARG00000000540	asnsd1	0.15903	0.10086	0.0657206	0.0536022	0.162899	0.0894811	0.16754	0.168803	0.0626282	0.150294	0.167661	0.10311	0.0310913	0	0	0.104914	0.112584	0.291272	0.126289	0.271775	0	0.0569606	0.0872532	0.312168
ENSDARG00000005154	aspa	0.0598093	0.0114258	0.036801	0.00437353	0.0460113	0.0315883	0.212974	0.0327226	0.621024	0.0738866	0.010755	0.0142175	0.0127292	0.0280348	0	0.0592473	0.0622315	0.0706814	0	0	0	0	0.105172	0
ENSDARG00000038297	aspdh	0	0	0	0	0	0	0	0	0	0	0	0	0	0	0	0	0	0	0	0	0	0	0	0
ENSDARG00000052942	aspg	0.0686362	0.108096	0.167179	0.0668726	0.086766	0.0586298	0.11315	0	0.0641269	0.0873514	0.0272111	0.184424	0.0552328	0.0776089	0.0898711	0.144751	0	0.0823961	0.150519	0.055325	0	0.0697584	0.0996751	0
ENSDARG00000055945	asph	2.64333	1.77421	2.00866	1.18225	2.06128	1.24851	1.67204	2.5201	2.01881	2.33362	1.72168	1.15624	0.926358	1.41853	0.93325	2.03702	0.352398	2.58737	2.69671	2.01473	1.55081	2.23335	0.221466	1.15145
ENSDARG00000075813	asphd1	0.368529	0.0144525	0.662219	0.0306815	0.622833	0.111249	0.695434	0.366904	0.0624525	0.0327073	0.455884	0.0872533	0	0.509855	0.0195618	0.26472	0.240235	0.169935	0.152183	0.212186	0.523812	0.287667	0	0
ENSDARG00000059629	asphd2	0.117755	0.0233587	0.134011	0.007417	0.127747	0.102822	0.358446	0.213124	0.0868349	0.00749365	0.130474	0	0.00470124	0.176278	0	0.241864	0.165849	0.0437273	0	0	0.127603	0.324034	0.01854	0.0828061
ENSDARG00000103754	aspm	0	0	0	0	0	0.0185192	0	0	0.0287555	0	0	0.128899	0	0	0	0	0	0	0	0	0	0	0	0
ENSDARG00000002192	aspn	0	0	0	0	0	0	0	0	0.00498399	0	0	0	0	0	0	0	0	0	0	0	0	0	0	0
ENSDARG00000105321	aspscr1	0.0456407	0.0369623	0.028835	0.0391367	0.0327754	0.0144411	0.0361259	0	0.0429603	0.0328449	0.102182	0.0523751	0.00937508	0	0.0101523	0.107457	0	0	0.0367087	0	0	0	0	0.167403
ENSDARG00000021681	asrgl1	0.164269	0.0630579	0.140678	0.0715428	0.172688	0.0379869	0.0956657	0.168116	0.0411128	0.0852716	0.209166	0.0730562	0.0430575	0.0685155	0.0156887	0.204283	0.161722	0.223168	0.141064	0.0518135	0.0711784	0.596656	0.213443	0
ENSDARG00000062530	ASTE1	0.010629	0	0.0170306	0.011079	0.0196561	0.0121181	0.0169801	0.01204	0.0457839	0.00917876	0.0250793	0	0	0.0626809	0.0141403	0.0801667	0.116854	0	0	0	0.0742589	0.0575957	0	0
ENSDARG00000070132	aste1a	0	0	0	0	0	0	0	0	0	0	0	0	0	0	0	0	0	0	0	0	0	0	0	0
ENSDARG00000068323	astn1	0.302856	0.0563259	0.62275	0.0199589	0.0809038	0.073136	0.506326	0.278772	0.132219	0.600724	0.263128	0.00857617	0.0295645	0.259375	0.0198649	0.294809	0.128608	0.548815	0.48461	0.222438	0.516554	0.625286	0.313644	0.61704
ENSDARG00000036956	asxl1	0.214045	0.0492995	0.200697	0.0838297	0.209979	0.136501	0.221981	0.215037	0.103868	0.201986	0.132287	0.135893	0.0563657	0.293738	0.157362	0.392525	0.0161053	0.0522384	0.204407	0.253096	0.331768	0.0911278	0.259353	0.351109
ENSDARG00000076501	asxl2	0.0777075	0.0835966	0.0540635	0.0674639	0.062892	0.0475339	0.0631317	0.133915	0.0196897	0.0724883	0.105397	0.0395082	0.0482707	0.110181	0.0497018	0.129227	0.0284472	0.0628279	0.0502169	0.0997506	0	0.0869251	0	0
ENSDARG00000004823	asz1	0	0	0	0	0	0	0	0	0	0	0	0	0	0	0	0	0	0	0	0	0	0	0	0
ENSDARG00000023267	atad1a	0.148569	0.0180324	0.0318858	0.0517842	0.0677737	0.0522847	0.121368	0.130697	0.0453239	0.0398462	0	0.0089421	0.0146553	0	0.0780031	0.0424412	0	0	0	0	0.176135	0.0246446	0.110038	0
ENSDARG00000056609	atad1b	0.163605	0.065179	0.121985	0.0428752	0.0963521	0.0386012	0.296539	0.0346203	0.137078	0.0497413	0.114299	0.0742149	0.0218427	0.0472354	0.0592417	0.241235	0.0226876	0.116286	0.173644	0.370987	0.068055	0	0.315004	0.304847
ENSDARG00000076590	atad2	0	0	0.0213771	0.00554805	0.0171795	0.0186141	0.00347251	0	0.0297582	0	0	0.0266656	0.00845785	0	0	0	0	0	0	0	0	0	0	0
ENSDARG00000060537	atad2b	0.0133	0.0353171	0.00880646	0.0187908	0.0300308	0.0444602	0.0534836	0.0455837	0.0285893	0.03181	0.0873561	0.0103219	0.0320577	0	0.0420469	0.0550297	0	0	0	0.0472534	0	0	0	0.164166
ENSDARG00000086848	atad3	0	0.0170833	0	0	0	0	0	0	0	0	0	0	0	0	0	0	0	0	0	0	0	0	0	0
ENSDARG00000070568	atad5a	0.0150423	0	0.0217971	0.0137037	0.0400372	0.0139157	0.0748875	0.0504004	0	0.0239264	0.0255516	0.0392073	0.0445383	0.00713582	0	0.0550297	0	0	0.040798	0.117963	0.12115	0	0	0
ENSDARG00000101126	atad5b	0.00486087	0	0	0	0.016779	0	0	0	0	0	0	0.00956458	0	0	0	0.0739579	0	0	0	0	0	0	0	0
ENSDARG00000004472	atat1	0.0766847	0.0593083	0.103773	0.0025468	0.0129534	0.0810375	0.273091	0.0300565	0.501596	0.146518	0	0.097585	0	0.0326947	0.0508111	0	0	0	0.0905059	0	0	0	0.176526	2.77917
ENSDARG00000071678	atcaya	0.279792	0.0277199	0.531511	0.0390303	0.610563	0.197954	0.421419	0.212717	0.0312699	0.563762	0.473426	0.0585099	0.010671	0.719927	0.187967	1.07455	0	0.250676	1.17421	1.14859	0.17242	1.57763	0.469132	0.161348
ENSDARG00000059781	atcayb	0.0714582	0.0449293	0.120993	0.0108703	0.136908	0.0248016	0.152223	0.0648144	0.0380759	0.016904	0.090275	0.0111079	0.0812959	0	0	0.0631664	0	0	0.0533705	0.0725953	0.226491	0.0801385	0	0.167403
ENSDARG00000103813	ATE1	0.00763135	0.0171336	0.0344207	0.0953425	0.0623444	0.0667004	0.00449812	0.0384444	0.0913702	0.0262984	0.0249694	0.0419744	0.0183287	0.0364033	0	0	0	0	0	0	0	0	0	0
ENSDARG00000044301	atf1	0.407193	0.411714	0.383391	0.176887	0.584597	0.266076	0.228715	0.545872	0.225153	0.449917	0.473252	0.425785	0.157218	0.42096	0.34569	0.338992	0.198971	0.171934	0.356154	0.508085	0.461698	0.694559	0.446662	0.161348
ENSDARG00000023903	atf2	0.0179475	0	0	0	0	0	0	0	0	0	0	0	0.037404	0	0	0	0	0	0	0	0	0	0	0
ENSDARG00000007823	atf3	0.112469	0.219082	0.110879	0.0662857	0.0561112	0.0509738	0.0183333	0.0642364	0.140288	0.0444609	0.222187	0.211236	0.0309502	0.113648	0	0.0346875	0.982965	0.62633	0.0213446	0.124777	0	0.113934	0.277911	0.160854
ENSDARG00000111939	atf4a	0.636237	1.5262	0.694329	1.56842	0.683319	1.5041	0.786673	0.793623	0.410726	0.858744	0.466482	0.875605	1.48791	0.821316	1.27292	0.631936	0.623786	0.598577	0.861345	0.801826	0.753158	0.857094	0.348086	0.74348
ENSDARG00000038141	atf4b	3.52601	2.14149	3.14654	1.22318	3.2751	1.35753	3.134	2.12631	2.08298	9.9758	2.9314	2.89566	0.83049	3.1051	2.62246	3.88504	2.28746	2.86226	3.75586	3.54268	1.83205	1.82366	1.9027	3.53966
ENSDARG00000068096	atf5a	0	0.0691562	0	0.0471636	0.0206106	0.0236099	0.037767	0	0.0320537	0	0.0330128	0.06991	0.0630965	0	0	0	0.0210439	0.0288563	0.0239114	0	0	0	0.100157	0
ENSDARG00000077785	atf5b	0.032261	0.0496381	0	0.00749076	0.0136783	0.0183849	0.0648191	0	0.231629	0	0	0.0155503	0	0	0.251798	0	0.0848966	0.102312	0	0	0.0646195	0	0	0
ENSDARG00000012656	atf6	0.748384	0.584383	0.562386	0.126464	0.731345	0.235308	1.14519	0.765833	0.61907	0.550118	0.39689	0.331864	0.12321	0.685955	0.163508	0.57741	0.12309	0.615647	1.05644	0.261107	0.403152	1.65339	0.715688	0.864872
ENSDARG00000011298	atf7a	0.0104484	0	0	0.00277004	0.0076829	0	0	0.026494	0.0375575	0.011637	0.027447	0	0.0131286	0.0435929	0	0	0.0286193	0	0	0	0	0.059683	0	0
ENSDARG00000055481	atf7b	0.302846	0.13234	0.173714	0.148136	0.108812	0.0943252	0.244661	0.150627	0.0745489	0.171282	0.349945	0.155588	0.108528	0.26457	0.195537	0.324159	0.127112	0.247737	0.171376	0.354778	0	0.515452	0	0.248028
ENSDARG00000069619	atf7ip	0.529731	0.25494	0.382651	0.222532	0.544692	0.131862	0.636872	0.571014	0.381405	0.631558	0.527169	0.540645	0.187291	0.433504	0.24286	0.383077	0.326545	0.404208	0.232975	0.533002	0.75288	0.37614	0.701209	1.12505
ENSDARG00000089698	atf7ip2	0.0587581	0.049386	0.0922348	0.0453971	0.0388787	0.0516988	0.0465657	0.101907	0.026688	0.0507345	0.0554039	0.164856	0.00705939	0.0679918	0.029274	0	0.0781349	0.0833229	0.152584	0	0.0629057	0.0509123	0	0
ENSDARG00000104846	atg10	0.0883801	0.0500597	0.0443505	0.0471905	0.13278	0.0385788	0.0776712	0.0800064	0.0795446	0.0370594	0.149746	0.0671052	0.00578154	0.141689	0.104141	0.257294	0.0913638	0	0.170346	0.100756	0.175036	0.116656	0	0.161844
ENSDARG00000043287	atg101	0.403266	0.29567	0.492502	0.136146	0.522546	0.194104	0.682284	0.365994	0.451841	0.593671	0.297209	0.285865	0.162701	0.167128	0.506763	0.546919	0.186734	0.583549	0.192438	0.296886	0.566716	0.52008	1.34753	0.194884
ENSDARG00000069545	atg12	0.675988	0.377204	0.385145	0.16994	0.740917	0.0824064	0.500472	0.23749	0.530403	0.458718	0.559341	0.320537	0.217319	0.498804	0.549043	0.568157	0.425056	0.613043	0.422385	0.0515464	0.600542	0.663389	1.16676	1.07211
ENSDARG00000036040	atg13	0.531582	0.330998	0.631406	0.422593	0.841752	0.430716	0.908474	0.717649	0.55924	0.41037	0.648116	0.289685	0.378319	0.746286	0.521159	0.812616	0.26888	0.651668	0.384456	0.509703	0.738295	0.760356	0.288564	1.67388
ENSDARG00000002670	ATG14	0.118101	0.0193058	0.0520055	0.0326135	0.0940532	0.0146947	0.0375084	0.137763	0.0740943	0.041893	0.019993	0.0221489	0.0210649	0.103182	0	0.0816793	0	0.18276	0.0492126	0	0.0641569	0.292451	0	0
ENSDARG00000099430	atg16l1	0.172457	0.135869	0.165524	0.0979151	0.113587	0.130151	0.243953	0.120234	0.148123	0.163417	0.141767	0.113232	0.101531	0.119546	0.231565	0.113092	0.0912691	0	0.0478227	0.196401	0.105556	0.0428816	0.0765193	0
ENSDARG00000043238	atg16l2	0.0198911	0	0	0.0185425	0	0.0361015	0.0345116	0	0	0	0.0194339	0	0.0127292	0	0	0	0	0	0.0311472	0	0	0	0	0
ENSDARG00000109384	atg16l2	0	0	0	0	0	0	0	0	0.00885771	0	0	0	0	0	0	0	0	0	0	0	0	0	0	0
ENSDARG00000101507	ATG2A	0.0117563	0	0.0168537	0.00972233	0	0.00695784	0.0419978	0.0234346	0	0	0	0	0.00640849	0	0	0.0608576	0	0.0806029	0	0	0	0	0	0
ENSDARG00000097650	atg2b	0	0.00347571	0.0329853	0.031018	0.0117119	0	0.0219664	0.0426478	0	0.0402515	0.0487463	0.013245	0.0122468	0.0191823	0	0.0682808	0	0	0	0	0	0	0	0
ENSDARG00000009350	atg3	0.274975	0.126739	0.177127	0.113351	0.223406	0.060566	0.240133	0.296304	0.214334	0.444381	0.222052	0.0936862	0.104558	0.109612	0.284807	0.212035	0.351808	0.0560742	0.278096	0.176419	0	0.162026	0.105172	0.195603
ENSDARG00000014531	atg4a	0.03937	0.0380409	0.0135424	0.0316047	0.0171341	0.0254087	0.0591733	0.0179608	0.0160398	0.0196318	0	0	0.0379252	0	0.0175685	0.0453774	0.0552337	0.049581	0.062049	0.075543	0	0	0	0.099984
ENSDARG00000052104	atg4b	0.0399189	0.0209404	0.0725087	0.0144864	0.0384129	0.00557853	0.0630386	0	0.0355037	0.104746	0.0849709	0.102684	0.020925	0	0	0.0666684	0	0.169241	0	0	0.111388	0.0718308	0	0
ENSDARG00000044373	atg4c	0.069394	0.0491751	0.0436678	0.0200012	0.0791399	0.0116004	0.0624991	0.0825245	0.065225	0.109871	0.0132143	0.00737638	0.0306092	0	0.255357	0.106004	0.198459	0	0.0225036	0	0.16129	0.0757576	0.246804	0.535676
ENSDARG00000043548	atg4da	0.0317526	0.0106441	0.0148109	0.047003	0.0401113	0.0444917	0.055231	0.0573953	0.0122401	0.088163	0.058395	0.0330538	0.0354844	0.221166	0	0	0	0	0	0.0759013	0.0807259	0.0639844	0.0983226	0
ENSDARG00000088145	atg4db	0	0	0	0.00625748	0	0	0.00643481	0	0	0.00968182	0	0	0	0	0	0	0	0	0	0	0	0	0	0
ENSDARG00000023396	atg5	0.240797	0.176704	0.198831	0.143349	0.230137	0.0939594	0.159119	0.208693	0.16054	0.158777	0.138986	0.112271	0.118949	0.256518	0.139644	0.294604	0.22029	0.498248	0.121482	0.320839	0.196881	0.425256	0.347058	0.0932192
ENSDARG00000102893	atg7	0.0822681	0.0282857	0.0180322	0.0296349	0.0316592	0.0128227	0.16081	0.184844	0.0845135	0.0966797	0.108321	0.0274838	0.00491611	0	0.284063	0.12512	0.0953478	0.0735592	0.126719	0.14063	0	0	0	0
ENSDARG00000044551	atg9a	0.183148	0.0907909	0.190957	0.0810737	0.303344	0.0768551	0.422247	0.242102	0.145494	0.0811798	0.126324	0.0873629	0.0809194	0.313054	0.112945	0.308406	0.0147167	0.151291	0.322943	0.444015	0	0.200177	0	0.561472
ENSDARG00000055292	atg9b	0.07233	0.0507309	0.12452	0.144288	0.062926	0.0470072	0.0702342	0.100943	0.054683	0.0382898	0.0602549	0.00953703	0.112343	0.0280348	0.0511771	0.0285932	0.0634341	0.257725	0	0.0824742	0	0	0	0
ENSDARG00000016706	atic	0.00764449	0.00969113	0	0.00150643	0	0.00501194	0.00593182	0	0.15618	0	0	0.0658184	0	0	0	0	0.0106574	0	0	0	0	0	0.126719	0
ENSDARG00000060481	atl1	0.378588	0.0187764	0.121027	0.00715507	0.29252	0.0297038	0.706016	0.397399	0.0301214	0.252494	0.192706	0.0554291	0	0.38105	0.0887354	0.171766	0.0451741	0.285873	0.281256	0.132828	0.165213	0.207283	0.156199	0.243722
ENSDARG00000057719	atl2	0.0210529	0	0.0179104	0.0289279	0	0.0226896	0.00666123	0	0.0333342	0	0	0	0.0130631	0	0.0748228	0	0	0	0	0	0	0	0	0.0367744
ENSDARG00000004270	atl3	0.126433	0.114559	0.130226	0.209806	0.111189	0.104257	0.105898	0.146101	0.187596	0.0791453	0.163258	0.269161	0.11992	0.0699416	0.906868	0.0545673	0.0889523	0.298247	0.175071	0.222518	0.0880406	0.0485625	0.270139	0.164166
ENSDARG00000002385	atm	0.0182058	0.00219569	0.0154715	0.0110991	0.0150097	0	0.0180557	0	0.0198989	0.0205555	0	0.00581024	0	0	0	0	0	0	0	0	0	0.0509123	0	0
ENSDARG00000068601	atmin	0.0107208	0.0364173	0	0.00363538	0.0266973	0.0260445	0.0449899	0.0340851	0.0466121	0.0476821	0.0296462	0	0.0122809	0.037785	0.0477555	0	0.116799	0.162453	0	0	0.101825	0	0	0
ENSDARG00000092067	atn1	0.0164374	0.00954311	0	0.0111707	0.0189654	0.0179532	0.232636	0	0.0269499	0	0	0.0113655	0	0.0326073	0	0	0.040332	0	0	0	0	0	0	0.29559
ENSDARG00000055294	atoh1a	0	0	0	0	0	0	0.00363227	0	0	0	0	0	0	0	0	0	0	0	0	0	0	0	0	0
ENSDARG00000039602	atoh1c	0	0	0	0	0	0	0	0	0	0	0	0	0	0	0	0	0	0	0	0	0	0	0	0
ENSDARG00000069552	atoh7	0	0	0.0181633	0	0	0	0.00401039	0	0.00555934	0	0	0.252323	0	0	0.0149298	0	0	0	0	0	0	0	0	0
ENSDARG00000037555	atoh8	0	0	0.0142609	0.00234859	0.0419593	0.00972177	0.00826168	0	0.15436	0	0	0.0232737	0	0.102052	0	0	0.0153762	0	0	0	0	0	0	0
ENSDARG00000087693	atox1	1.0653	1.25089	1.13394	0.49201	0.92791	0.801355	1.19912	0.863416	1.32803	0.768969	0.985104	0.797596	0.661127	0.810296	2.62294	1.02847	0.682352	1.27782	0.395397	1.29863	0.946457	1.10633	1.15305	1.63293
ENSDARG00000061039	atp10a	0	0.0173599	0	0.00282577	0	0.0101109	0	0	0.100249	0	0.0460259	0	0.00513387	0	0	0	0	0	0	0	0	0	0	0
ENSDARG00000076230	atp10b	0	0	0	0	0	0.0258934	0	0	0	0	0	0	0	0	0	0	0	0	0	0	0.0667592	0	0	0
ENSDARG00000078887	atp10d	0.0259269	0.00194346	0.0305218	0.0303053	0.125414	0.0399476	0.00559442	0.0367258	0.0362397	0.01618	0.0637554	0.0138546	0.0436784	0	0	0	0.0138604	0	0.128253	0	0	0	0	0
ENSDARG00000008413	atp11a	2.13183	0.609913	1.83515	1.08256	1.77563	1.29239	0.439445	1.89005	0.682603	1.47601	1.91159	0.573439	1.41946	2.30488	0.840564	1.80118	0.389052	1.71358	1.02001	2.0617	1.3582	1.12381	1.13181	0.458507
ENSDARG00000101094	ATP11B	0.272729	0.0575407	0.205664	0.0613481	0.225521	0.123741	0.102381	0.0624883	0.0663585	0.0386688	0.562322	0.0650171	0.0294041	0.0563333	0.0226347	0.15285	0	0.0415679	0.178041	0.128431	0.471914	0.329549	0	0.065609
ENSDARG00000036442	atp11c	0	0	0.019766	0	0	0.0096796	0	0	0.00549315	0	0	0	0	0	0.0457457	0	0	0	0	0	0	0	0	0
ENSDARG00000029931	atp13a1	0.117181	0.0650458	0.0981395	0.235303	0.0766614	0.0953934	0.0633458	0.0946733	0.0591144	0.115773	0.126984	0.0346366	0.21044	0.0305834	0.149076	0.25433	0.143778	0.229032	0.180554	0.304901	0.0740543	0.0497968	0.0765193	0.0367744
ENSDARG00000061890	atp13a2	0	0.00360713	0	0.00600118	0.0156442	0	0	0.0265655	0.0366752	0	0	0.0122594	0	0	0	0	0.0160468	0	0	0.0856531	0	0	0	0
ENSDARG00000076622	atp13a3	0.0320197	0.0185252	0.0364899	0.107048	0	0	0.0432374	0.0627803	0.0377196	0	0	0.0315449	0.0594804	0.0457891	0.108234	0	0.00930259	0.11139	0.0561627	0	0	0	0	0
ENSDARG00000002791	atp1a1a.1	1.1949	0.140791	2.02246	0.0781597	0.250997	0.470671	2.0693	0.132939	1.52338	0.0735297	0.80438	0.229848	0.0438729	0.137008	20.2127	0.912283	0.710185	0.726092	0.0675168	0.293206	0.0646195	0	1.24866	0
ENSDARG00000007739	atp1a1a.2	0	0	0	0	0	0	0	0	0	0	0	0	0	0	0	0	0	0	0	0	0	0	0	0
ENSDARG00000039131	atp1a1a.3	0	0	0	0	0	0	0	0	0	0	0	0	0	0	0	0	0	0	0	0	0	0	0	0
ENSDARG00000001870	atp1a1a.4	0	0	0	0	0	0	0.0151904	0	0	0	0.028069	0	0	0	0	0	0	0	0	0	0	0	0	0
ENSDARG00000040252	atp1a1a.5	0.00915535	0	0	0	0	0	0	0	0	0	0	0	0	0	0	0	0.0331699	0	0	0	0	0	0	0
ENSDARG00000019856	atp1a1b	0.293905	0.288417	0.749164	0.0911488	0.206302	0.486667	0.834613	11.8492	32.5613	0.185455	0.410759	0.219333	0.170996	0.197606	1.01178	0.310662	0.13115	0.419527	0.0993888	0.156565	0.173595	0.39278	5.54301	0.312168
ENSDARG00000010472	atp1a2a	0	0	0	0.00168193	0	0	0	0	0	0	0	0	0	0	0.0861487	0	0	0	0	0	0	0	0	0
ENSDARG00000018259	atp1a3a	0.546014	0.21465	0.656947	0.168585	0.480855	0.753257	4.46085	0.56142	0.51748	9.449	0.612877	0.426659	0.227852	0.406409	0.513117	0.237583	0.153984	0.214329	1.23424	0.723091	0.470182	4.28717	0	2.53847
ENSDARG00000104139	atp1a3b	10.1278	17.5255	6.24551	24.7797	18.5444	15.3856	14.1464	10.193	5.08278	3.08694	21.1799	12.9576	16.7737	29.5229	4.19192	15.7448	3.71428	10.9343	7.29829	15.9207	12.7953	4.69297	3.19281	3.43558
ENSDARG00000013144	atp1b1a	1.4306	0.855019	1.21192	0.405647	1.62375	1.75891	3.57596	1.01009	1.74227	58.1802	0.877714	0.541362	0.188204	1.11357	43.0017	0.833153	6.70214	1.26146	0.487134	0.822093	0.883918	0.532171	15.2978	2.65022
ENSDARG00000076833	atp1b1b	0.0666319	0.0268918	0.0145111	0.0066325	0.0313769	0.124973	0.925044	0.0779478	0.0265757	0.263871	0.0278223	0.00817393	0.00908797	0.0326509	0	0.032162	0.0841489	0.180329	0	0.079602	0	0	0	0
ENSDARG00000099203	atp1b2a	6.70569	1.65999	5.57494	2.60184	5.49044	2.77652	6.22972	5.54399	1.54206	1.10953	6.65637	1.53683	2.23458	11.2742	1.28833	6.94107	1.17725	6.55706	5.07681	7.6955	6.25482	7.02386	1.1039	2.58695
ENSDARG00000034424	atp1b2b	3.07395	5.99118	3.13305	12.6814	3.81822	5.20994	1.60629	3.1505	1.89972	1.89588	2.88549	4.24873	12.7575	1.85817	2.45922	2.61531	2.65384	2.55503	2.28511	3.52069	3.34066	2.03564	2.43642	3.15471
ENSDARG00000015790	atp1b3a	0.185852	0.1333	0.209611	0.0381718	0.242741	0.239358	3.31699	0.279949	3.63726	0.0479201	0.138281	0.108482	0.0154224	0.147918	0.372487	0.256889	0.084977	0	0.0889238	0.102502	0.197708	0	0.171919	0.456855
ENSDARG00000042837	atp1b3b	0.195103	0.19653	0.187378	0.196397	0.276833	0.357752	3.81499	0.288879	2.65381	0.286878	0.0565468	0.0540917	0.0973155	0.0754281	0.362123	0.15163	0.174667	0	0.176262	0.116182	0	0.0383777	0.236658	0.329247
ENSDARG00000053262	atp1b4	0.0510448	0.175993	0.133599	0.0601677	0.100599	0.113077	0.0445349	0.147312	9.50097	0.00698145	0.0426199	0.0675237	0.0225152	0.0864678	0.0218914	0	0	0	0.0478082	0.187659	0.0877532	0.116516	0	0
ENSDARG00000063686	atp23	0.123748	0.262742	0.129012	0.150367	0.140363	0.13967	0.237027	0.0872953	0.0444342	0.175987	0.0869963	0.167755	0.111774	0.250794	0.0166445	0.0815767	0.0684469	0.396006	0.171225	0.233767	0.18206	0.377487	0.0499062	0.422404
ENSDARG00000020574	atp2a1	0	0	0	0	0	0	0	0	0	0	0	0	0	0	0	0	0	0	0	0	0	0	0	0
ENSDARG00000035458	atp2a1l	0.00933432	0	0	0	0	0.0173405	0	0	0	0	0	0	0	0	0	0	0	0	0	0	0	0	0	0
ENSDARG00000029439	atp2a2a	0	0	0	0	0	0	0.040614	0	0.0342071	0	0	0	0	0	0	0	0	0	0	0	0	0	0	0
ENSDARG00000005122	atp2a2b	0.0238387	0.0245336	0.0663835	0.110734	0.0904472	0.0336217	0.284837	0.0662399	0.222459	0.0244512	0.0570906	0.130067	0.0942528	0.285235	0.0506302	0	0.156737	0.0741482	0.0834792	0.296931	0.0646195	0	0	0
ENSDARG00000060978	atp2a3	0.466913	0.59597	0.452014	2.7578	0.555945	0.955143	0.178335	0.363499	0.821937	0.224805	0.395995	0.455425	1.9372	0.399007	0.508437	0	0.163027	0.596418	0.375429	0.241054	0.224775	0.347246	0.149316	0.461681
ENSDARG00000012684	atp2b1a	3.21283	0.463666	3.16796	0.243893	3.7127	1.19419	6.16868	5.83621	1.00048	2.46053	5.42429	0.431563	0.165079	3.86815	0.605693	5.06646	0.396682	5.72457	4.68061	4.46876	1.71449	1.36409	0.862931	5.28878
ENSDARG00000007788	atp2b1b	3.42438	2.20443	3.68173	5.05712	4.44144	1.93735	1.52991	2.25624	0.778433	1.30955	2.01479	1.50293	4.37849	3.51406	0.948255	6.50786	0.84704	2.83091	2.89193	5.1533	7.7307	2.16783	0.907637	0.987602
ENSDARG00000063433	atp2b2	0.311212	0.0908648	0.118583	0.0199756	0.222461	0.297693	0.808302	0.147728	0.151935	3.52531	0.0984296	0.081327	0.0496693	0.583297	0.200869	0.135715	0	0.142756	1.12341	0.26931	0	0.188098	0.189944	0
ENSDARG00000043474	atp2b3a	1.95152	0.107303	1.22949	0.112508	1.22355	0.537763	3.4007	1.54907	0.369844	0.924178	1.90287	0.228561	0.0359279	2.79194	0.414584	1.9368	0.171715	1.03639	1.52382	2.95493	2.80515	1.82304	0.133697	0.721074
ENSDARG00000023445	atp2b3b	1.43659	0.189147	1.19814	0.185604	1.15451	0.989744	4.69284	1.38837	0.521275	2.34736	0.675922	0.121962	0.0230708	0.690199	0.486778	0.590253	0.300356	0.47724	13.575	0.601446	0.62582	2.26935	0.288103	0.496056
ENSDARG00000044902	atp2b4	0.22272	0.115446	0.0582918	0.0580724	0.0667466	0.232178	0.915796	0.553626	0.188104	4.18472	0.020705	0.0177229	0.013864	0.0332519	0.210015	0	0.481881	0.0758179	1.27594	0.0816327	0	4.6834	0.371543	0.241873
ENSDARG00000060197	atp2c1	0.00543549	0.0316508	0.00763685	0.0565428	0.0106876	0.070827	0.00729918	0	0.0178538	0.0606541	0.0269028	0.0640669	0.0244286	0.0272365	0.14389	0	0	0	0.0532388	0	0	0	0	0
ENSDARG00000070083	atp5f1b	19.6932	16.4334	17.8677	15.1294	17.7635	20.488	21.356	17.5092	13.1662	20.6813	22.3149	20.9764	14.0955	20.3099	11.3892	21.0223	10.0079	18.2476	19.6801	22.3325	19.8627	17.9534	11.6991	10.7945
ENSDARG00000045514	atp5f1c	7.6114	8.08284	6.78724	5.18555	6.44928	7.16441	7.03687	6.31138	5.39268	5.72111	8.41585	6.50227	6.21461	8.03173	3.13545	6.1702	2.62576	8.14675	6.55567	7.22457	7.44601	8.04749	4.10867	6.34877
ENSDARG00000019404	atp5f1d	5.62399	6.27533	5.61594	4.94888	5.70663	5.84964	5.7658	5.51323	4.74299	5.9138	7.07563	6.65654	5.27076	6.10857	4.39565	5.58002	2.28651	6.06494	4.77716	7.36727	6.98362	5.1117	4.61714	3.43953
ENSDARG00000095897	atp5f1e	11.0204	11.7348	12.3917	13.2381	12.4281	16.748	11.0579	11.7666	10.221	13.7086	12.7864	12.9135	12.9319	12.551	12.1312	12.1666	8.80127	11.5064	10.0392	12.1599	13.729	9.76338	9.33501	8.02631
ENSDARG00000010149	atp5fa1	6.69016	6.81618	6.4003	8.00473	6.44528	8.90191	7.67081	5.75505	4.95817	7.13086	7.17178	6.21658	6.89067	7.73244	5.47045	7.7443	3.52536	6.27371	6.53455	7.95468	6.41767	6.54858	3.48099	4.68703
ENSDARG00000067975	atp5if1a	2.3602	1.95216	3.1439	0.792577	2.17732	1.40482	3.66026	1.62713	3.63805	2.43888	2.05886	2.12557	1.21003	2.22114	1.79717	2.35994	1.52993	2.32913	1.23887	2.04993	2.58737	3.04859	1.7618	3.00296
ENSDARG00000044092	atp5if1b	12.8687	9.18988	12.2489	9.06061	13.8961	8.81035	14.884	11.9448	7.57832	8.93306	14.8963	7.14711	10.7881	15.6309	6.56812	15.9659	4.91544	13.3633	16.9061	21.3665	12.4489	16.8156	7.85287	5.3523
ENSDARG00000011841	atp5l	19.0082	23.3302	16.9114	17.7206	20.1928	25.5238	20.7745	15.5472	17.907	16.0825	22.04	17.0652	20.4159	19.6711	14.1698	20.6199	8.12751	20.7303	20.7772	25.3619	17.2894	20.8425	17.7775	12.6931
ENSDARG00000056008	atp5mc1	24.5636	27.6893	21.0874	13.4652	23.3182	18.489	24.5476	19.195	17.0994	26.9805	26.3007	17.8686	17.687	23.9808	8.41164	22.4492	5.20688	20.8842	26.8395	35.3325	21.8371	22.4484	10.7095	18.7775
ENSDARG00000017775	atp5mc3a	7.4614	9.39457	7.65626	8.23106	8.12624	8.56046	9.18972	6.07294	6.95452	8.0833	7.51634	9.70728	8.94772	7.00952	5.90204	7.35471	3.99278	6.78955	8.80656	9.38759	8.14705	8.64942	6.53056	8.96055
ENSDARG00000009447	atp5mc3b	19.4328	20.6683	18.2263	17.1177	19.9481	24.1369	19.7038	18.5192	10.7209	16.8607	22.8004	18.0496	19.2262	23.3985	16.0048	21.3995	11.5679	19.9324	18.8644	23.405	24.0131	16.9477	12.7377	12.3292
ENSDARG00000096003	atp5md	5.22385	5.71352	4.67087	5.57912	5.42638	7.83892	5.85115	4.3838	5.10732	5.52372	5.53636	5.11246	6.20996	4.7293	4.68853	5.56835	2.35746	6.56403	4.99913	6.60528	4.91728	4.63483	3.48853	3.05833
ENSDARG00000078113	atp5mea	5.48505	8.1317	5.34444	8.67507	6.32974	8.76465	5.84505	5.12785	5.09145	4.17662	5.9353	6.38909	10.6178	6.98889	3.91049	7.06716	2.31233	4.8527	4.48568	7.73858	5.35754	5.54842	5.81105	4.42775
ENSDARG00000068940	atp5meb	10.1324	8.5466	10.725	6.77751	11.075	8.9031	12.0163	9.6777	10.516	34.6512	12.2111	8.94116	6.89099	11.6565	9.66238	11.3943	4.36093	11.2609	8.27976	12.3291	12.5358	10.8294	9.16556	11.0014
ENSDARG00000037867	atp5mf	12.2785	13.9421	11.7546	12.3069	11.9686	14.3606	11.8823	10.5615	8.70825	10.7743	14.1022	10.826	14.6065	11.1242	7.67409	12.5616	3.7397	13.3378	13.0198	13.9785	13.0583	10.5935	10.4173	5.83655
ENSDARG00000011553	atp5pb	6.52094	5.8112	5.66963	4.91556	6.17077	5.451	6.89608	6.30946	5.96117	6.86592	7.77069	6.22016	5.35847	6.74385	4.60948	6.84644	3.42757	6.00949	4.22085	7.12888	5.69035	5.69652	4.76818	3.992
ENSDARG00000098355	atp5pd	7.12045	7.86022	7.09948	7.87663	8.38953	7.82518	7.88456	6.8536	5.6006	7.96522	8.03246	6.87481	8.57809	9.94183	7.30623	8.14722	4.32491	8.09374	6.27281	10.9627	6.58349	6.91527	4.15699	6.80161
ENSDARG00000014313	atp5pf	10.8228	11.083	10.5749	9.69852	10.9026	13.5894	11.1881	9.13936	8.21037	16.0307	13.1481	10.017	11.4237	10.9717	6.47103	11.6792	7.75966	10.0396	10.0045	14.3199	12.1862	11.2913	7.82128	7.87996
ENSDARG00000001788	atp5po	6.65431	7.42804	6.73396	6.57162	7.18902	7.70122	7.04264	6.93065	4.94527	5.82992	7.48904	5.94506	8.28022	6.96783	4.58074	7.09086	3.01973	7.81902	6.18767	10.3826	5.87597	6.12018	5.0137	2.82272
ENSDARG00000041417	atp6ap1a	1.324	0.617194	1.42466	1.09598	1.25478	0.801153	1.9928	1.26107	0.557018	0.786506	1.00434	0.54285	0.859296	1.24224	0.305822	0.887002	0.0437746	1.52683	1.51291	1.91785	1.41825	1.48434	0.193541	2.62451
ENSDARG00000037153	atp6ap1b	0.0254336	0.0192512	0.0273631	0.00789294	0.0370754	0.0107267	0.0461195	0.0471318	0.0903936	0.0513236	0.107004	0.014582	0.0625426	0.0328931	0.450928	0	0.150556	0	0	0.0668896	0.0824593	0	0.113758	0.065609
ENSDARG00000091509	atp6ap1la	0.265586	0.209308	0.248794	0.0599045	0.264508	0.0824836	0.417023	0.584447	0.055746	0.218283	0.141621	0.104071	0.015042	0.85172	0	0.294588	0.0233846	0.328377	0.086598	0.207647	0.0880406	0.129807	0	0.496056
ENSDARG00000090963	atp6ap1lb	1.68695	0.744791	2.4884	7.50155	1.94028	1.96071	1.4277	1.80119	0.778447	0.7612	0.896705	1.3425	3.50425	0.939711	0.690487	1.43188	0.628751	1.42296	0.56203	0.400955	1.25755	1.48315	0.661661	2.01253
ENSDARG00000008735	atp6ap2	3.65809	2.00197	3.14	1.89183	3.02362	2.05866	5.56908	2.88122	1.69622	2.28118	2.96404	1.93687	1.35264	3.4262	3.11254	4.3688	1.80892	3.08802	4.24339	4.40444	2.4922	4.06905	1.07022	3.49753
ENSDARG00000020847	atp6v0a1a	0.292691	0.700721	0.176249	1.1177	0.1845	0.436337	0.151732	0.189338	0.748726	0.705607	0.232496	0.489872	0.590994	0.223862	0.396973	0.281181	0.225294	0.566252	0.102306	0.266877	0.223001	0.178956	0.0435232	0.0367744
ENSDARG00000015174	atp6v0a1b	0.583568	0.0421977	0.384	0.0206713	0.548216	0.192359	1.43352	0.375237	0.14984	0.194997	0.689937	0.146314	0	0.575643	0.019857	0.499979	0	0.66306	0.569358	0.879167	1.07898	0.769318	0.059838	1.55531
ENSDARG00000035538	atp6v0a2a	0.0322352	0.0167101	0	0.0233327	0.00794685	0.0478575	0.0395922	0.00490776	0.0125896	0.011092	0.0214857	0.0295648	0	0.0490969	0.00679625	0	0	0	0	0	0	0.019372	0.27753	0
ENSDARG00000035565	atp6v0a2b	0.00889302	0.00624732	0.0320496	0.0352452	0	0.0315559	0.029888	0.0224715	0.00370173	0	0	0.0378739	0.0157019	0	0	0.049835	0.0356542	0	0.144512	0	0	0	0.103742	0
ENSDARG00000031681	atp6v0b	1.77818	1.08193	1.7638	0.909382	1.93747	0.64247	3.11378	1.51396	0.944952	2.20803	1.75474	0.539735	0.643317	1.17178	1.17104	1.40695	0.742966	2.17016	1.65246	2.18271	1.79752	2.03077	0.865756	2.81497
ENSDARG00000057853	atp6v0ca	1.46485	1.25082	1.6199	0.914469	1.48809	1.12221	3.77898	1.34659	1.50427	1.96622	1.50676	0.853612	0.947697	2.09764	2.25334	1.35044	3.43134	2.11052	2.91605	2.3167	1.0048	2.08741	1.85349	3.80516
ENSDARG00000036577	atp6v0cb	18.3764	13.7618	15.9255	7.63544	16.5537	7.8475	28.9797	13.3045	6.1126	14.6932	14.2147	11.5229	6.60408	13.5008	5.15281	15.8528	2.98998	14.3059	28.4574	28.1675	14.7787	17.2317	6.9522	17.8127
ENSDARG00000069090	atp6v0d1	1.46672	0.747114	0.992917	1.06023	1.17558	0.731271	2.20375	1.31211	0.790812	1.14446	1.0227	0.869373	0.839075	1.50956	0.910606	1.01053	0.351723	1.89087	1.44416	1.42669	1.39267	1.42815	0.524127	2.21179
ENSDARG00000101794	atp6v0e1	2.40535	2.72691	2.16518	1.51182	2.05933	3.59497	2.49693	2.28784	5.16206	8.27285	1.40271	8.26108	1.47387	2.08949	11.1018	1.90187	21.3855	2.08075	0.917217	1.14705	2.02735	2.51228	5.08908	2.41324
ENSDARG00000034534	atp6v1aa	1.04475	0.506381	0.992721	0.753345	0.902118	0.705792	1.62281	1.2695	0.458424	0.765936	0.834765	0.493856	0.679358	0.816947	0.781502	1.35586	0.232978	1.31971	2.07765	1.96263	0.934479	1.03318	0.483273	0.851068
ENSDARG00000076318	atp6v1ab	0.709782	0.113653	0.536697	0.0356953	0.685448	0.180698	1.14796	0.434807	0.266436	0.306737	0.470635	0.0633439	0.00864816	0.129103	0.0198098	0.661801	0.345409	0.713854	0.303403	0.788472	0.47511	0.514167	0.2855	0.235721
ENSDARG00000043465	atp6v1b2	0.197605	0.113459	0.124497	0.0994421	0.0510432	0.233106	1.18113	0.139553	0.0740347	0.0217497	0.157278	0.0488034	0.0244994	0.26922	0.0415672	0.0873958	0.0464549	0.234399	0.310747	0.427225	0.145205	0.141732	0	1.16671
ENSDARG00000013443	atp6v1ba	1.83207	1.08216	1.81914	1.38366	1.9812	0.949818	1.39638	1.79981	0.759703	1.21621	1.59464	1.08891	1.32174	2.36439	0.661917	2.36274	0.952694	1.15376	1.21971	1.78385	1.8585	1.04522	0.606442	1.22833
ENSDARG00000023967	atp6v1c1a	1.33011	0.548102	1.08564	0.583167	1.10394	0.440126	1.34376	1.03525	0.267276	0.378123	0.988529	0.481664	0.433938	0.809258	0.438445	1.33709	0.52209	0.955416	0.722777	1.24794	0.736032	1.33886	0.134691	0.348292
ENSDARG00000035880	atp6v1c1b	0.149028	0.0800494	0.144231	0.139123	0.142296	0.139123	0.457861	0.0975007	0.17802	0.490309	0.177618	0.0630066	0.121956	0.0744563	0.172481	0.0345767	0.153735	0.143165	0.616086	0.214406	0.288376	0.340673	0.150809	0.0965009
ENSDARG00000070440	atp6v1c2	0	0	0	0	0	0	0	0	0	0	0	0	0	0	0	0	0	0	0	0	0	0	0	0
ENSDARG00000011175	atp6v1d	0.527829	0.303898	0.71845	0.408104	0.736753	0.423425	1.54206	0.754075	0.511868	0.489076	0.582328	0.337592	0.33826	0.58842	0.0788443	0.91299	0.347661	0.750011	1.26294	0.680371	1.10127	0.743444	0.268851	1.82661
ENSDARG00000014085	atp6v1e1a	0.0624585	0.0461444	0.014472	0.0437452	0.0486839	0.051014	0.0798196	0.0313346	1.03989	0.0498765	0.101037	0.0541552	0.0296672	0	0.49549	0.135405	0.373748	0.0758179	0	0	0	0	0.740511	0
ENSDARG00000030694	atp6v1e1b	6.21924	2.72029	6.44215	2.38208	6.19473	2.58728	11.3172	5.82952	3.30065	6.3819	5.52367	2.90986	2.21673	5.67545	3.51117	5.73456	2.18301	7.92842	8.7298	8.58952	3.99864	8.47623	1.75442	6.77343
ENSDARG00000045543	atp6v1f	1.38107	0.463038	1.45628	0.390003	1.35029	0.414737	1.75941	1.04933	0.579961	1.0569	0.966385	0.376487	0.353755	1.32203	0.851721	1.66627	0.57819	1.18498	1.67229	2.17013	1.05378	1.43673	0.590604	0.880784
ENSDARG00000022315	atp6v1g1	4.78243	2.50366	5.40073	2.34905	5.7224	2.10187	8.9262	4.1191	2.33055	2.94553	3.77056	2.49004	1.48052	5.51396	3.22027	4.52466	3.91385	4.1737	4.69083	7.65804	4.33574	4.41545	3.91251	8.4861
ENSDARG00000006370	atp6v1h	2.02638	0.957809	2.13419	1.0325	1.69973	0.828897	2.98059	1.3926	0.662073	1.247	0.821673	0.655406	0.584078	1.58409	0.95744	2.26721	0.786152	1.81027	2.01544	2.97138	1.24683	1.68745	0.64383	2.5814
ENSDARG00000003699	atp7a	0.0455109	0.0964391	0.0873335	0.0805544	0.0119717	0.0438425	0.0673263	0.0730048	0	0.0779055	0.0783264	0.0164164	0.0402513	0.0263821	0	0	0.0733038	0.0656103	0	0.158967	0.163105	0.107103	0	0
ENSDARG00000058145	atp7b	0.00974462	0	0	0	0	0	0	0	0	0	0	0	0	0	0	0	0	0	0	0	0	0	0	0
ENSDARG00000063001	atp8a1	0.0365685	0.0209337	0	0.0461165	0.0267122	0.0352105	0.0809443	0.0223186	0.0301517	0.147309	0.0313077	0	0.0963431	0.0219041	0.0640205	0	0	0.072338	0.0351205	0.0909091	0	0.281213	0	0
ENSDARG00000114495	ATP8A1	0.00870593	0.00313198	0.00763685	0	0.0213752	0.0224236	0.00862083	0	0	0	0	0	0.00637917	0.027328	0.0166445	0	0	0	0	0	0	0.0981316	0	0
ENSDARG00000077492	atp8a2	0.258475	0.457844	0.521869	0.340452	0.352045	0.386711	0.417907	0.230684	0.232793	0.127278	0.377708	0.332824	0.234018	0.294751	0.132311	0.25305	0	0.295852	0.645061	0.30536	0.329299	0.243562	0.486544	0.672889
ENSDARG00000060980	atp8b1	0	0	0.0115869	0	0	0	0	0	0	0	0	0	0	0	0	0	0	0	0	0	0	0	0	0
ENSDARG00000099216	atp8b2	0	0.0072639	0.00978407	0.0137398	0.0571135	0	0.0697436	0	0	0	0	0	0	0	0	0	0	0	0	0	0	0	0	0
ENSDARG00000042285	atp8b3	0	0	0.0139103	0	0	0	0	0	0	0.0596168	0	0	0	0	0	0	0	0	0	0	0	0	0	0
ENSDARG00000079453	atp8b4	0	0	0	0	0	0	0	0	0	0	0	0	0	0	0	0	0	0	0	0	0	0	0	0
ENSDARG00000062040	atp8b5a	0	0	0	0	0	0	0	0	0	0	0.0363393	0	0	0	0	0	0.0133465	0	0.0632959	0	0	0	0	0
ENSDARG00000115869	ATP9A	0.0143252	0.0168429	0.0317173	0.00151204	0	0.00639908	0.105571	0	0	0.0246921	0	0.0111079	0.00828207	0	0	0	0	0	0	0	0	0	0.0992654	0.863881
ENSDARG00000062521	atp9b	0.0160249	0.00592196	0.0210424	0.00481563	0	0.0115106	0.0106443	0	0.0150371	0.0268237	0	0.0209972	0.00899226	0	0.01374	0	0	0	0	0.0997506	0	0.0248223	0	0
ENSDARG00000042799	atpaf1	0.559919	0.587697	0.719766	0.449471	0.546487	0.439321	0.797011	0.668903	0.355424	0.436001	0.588127	0.42743	0.363783	0.514659	0.134324	0.974061	0.103137	0.714162	0.614052	0.785419	0.316919	0.688794	0.280405	0.349468
ENSDARG00000056270	atpaf2	0.270756	0.145549	0.194443	0.150272	0.374082	0.219873	0.184209	0.292213	0.170008	0.185094	0.236095	0.185408	0.0953794	0.22996	0.0458059	0.108929	0.211566	0.199171	0.193089	0.116103	0.0720046	0.16185	0.207913	0.164166
ENSDARG00000033451	atpsckmt	0.140577	0.0744227	0.208735	0.0379121	0.0509258	0.0575146	0.0978256	0.13175	0.179721	0.0786438	0.105666	0.0582454	0.0646652	0.0445077	0.0401657	0	0.0106574	0.0577126	0.123599	0.230613	0	0	0	0
ENSDARG00000059057	atpv0e2	12.0585	10.5882	11.9932	7.67193	12.5422	6.08883	11.5376	10.5193	5.134	6.18508	10.9986	6.24201	8.61736	10.141	4.69781	13.8507	1.99935	8.53957	11.9758	13.3758	10.8457	11.028	3.04945	7.89084
ENSDARG00000079625	atr	0.0214226	0.0206686	0.0138566	0.0164749	0.0123719	0.0108572	0.0150091	0	0.0106846	0.0412055	0	0.0460519	0.0623214	0.0308152	0	0	0	0	0	0.0856531	0	0	0	0
ENSDARG00000043388	atraid	0.192814	0.0182531	0.17754	0.0673141	0.141672	0.0522862	0.337803	0.332834	0.0636097	0.0746481	0.274208	0.0598458	0.0138159	0.109701	0.0218914	0	0.0186052	0.0667334	0.0588052	0	0.0611875	0.0383777	0.201422	0.88612
ENSDARG00000063076	atrip	0.0147883	0.00892633	0.0462497	0.0239295	0.034397	0.0289052	0.0821591	0.0620598	0.00467183	0.070777	0.0656999	0.0382175	0.0299484	0.0690535	0.138722	0	0	0.0567617	0.0451751	0.05997	0	0	0	0
ENSDARG00000062164	atrn	0.0511535	0.0506597	0.0140926	0.0689929	0.0339213	0.0388879	0.0794415	0	0.0144407	0.0361718	0.115151	0.0331972	0.019652	0.0447005	0	0	0	0	0	0	0.0966968	0.0509123	0.0249832	0
ENSDARG00000077188	atrnl1a	0.269652	0.00737675	0.2984	0.0190712	0.206169	0.0771815	0.0557672	0.164648	0.0274247	0	0.425801	0.0335827	0	0.438992	0	0.323366	0	0.188178	0.281499	0.448688	0	0.0549233	0.684461	0.291104
ENSDARG00000006420	atrnl1b	0.377926	0.337191	0.504925	0.194236	0.573208	0.211265	0.671114	0.404559	0.35447	0.382437	0.315365	0.287711	0.094153	0.086763	0.340336	0.30991	0.0614297	0.611313	0.408977	0.559983	0.511469	0.33906	0.543076	0.589736
ENSDARG00000042236	atrx	1.1267	0.808755	1.03308	0.758394	1.37924	0.739225	1.38582	1.4697	1.16639	1.89964	1.55436	0.975962	0.657012	0.676821	0.764325	0.98887	1.26527	0.857287	1.5773	1.21633	1.44055	1.45952	1.87719	2.35523
ENSDARG00000099449	atrxl	0.0983022	0.049487	0.0762842	0.0511114	0.0939598	0.0239942	0.120778	0.0704977	0.032413	0.139215	0.0429902	0.106007	0.0615101	0.0270702	0.0212585	0.223242	0.0279052	0	0.122149	0	0.0364087	0.116173	0.165821	0.361987
ENSDARG00000008439	atxn10	0	0.00347571	0	0	0	0	0	0	0	0	0	0	0	0	0	0	0	0	0	0	0	0	0	0
ENSDARG00000061687	atxn1a	0.136486	0.134476	0.0709749	0.164374	0.199199	0.074228	0.0730945	0.0942521	0.063974	0.0516805	0.102769	0.0612563	0.0366191	0.266022	0.149271	0.0914578	0.0283015	0.144329	0.0519394	0.14874	0.0779934	0.0752377	0	0.0367744
ENSDARG00000060862	atxn1b	0.343087	0.110513	0.309088	0.163311	0.382075	0.119507	0.487184	0.270282	0.398873	0.285674	0.26624	0.163101	0.0930531	0.439224	0.03861	0.571119	0.0186026	0.250531	0.715653	0.232413	0.27577	0.323276	0.248164	0.18653
ENSDARG00000086977	atxn1l	0	0.0179735	0	0.0046838	0	0.0155481	0.00769477	0.0381961	0	0	0.0205408	0	0.00654482	0	0	0	0.0218926	0.0597854	0	0	0	0	0	0
ENSDARG00000052897	atxn2	0.354424	0.204088	0.327437	0.21543	0.370727	0.181339	0.643946	0.439773	0.326193	0.722742	0.555629	0.140657	0.177588	0.433135	0.0278242	0.26519	0.0599273	0.498621	0.661801	0.521274	0.279078	0.59419	0.456112	0.495947
ENSDARG00000011597	atxn2l	0.195786	0.175115	0.137646	0.271624	0.24872	0.132475	0.169926	0.0203568	0.042033	0.11687	0.125189	0.360262	0.22593	0.11017	0.199285	0.252507	0.127119	0.200914	0.520487	0.301019	0.0966968	0.367186	0.361884	0.340781
ENSDARG00000099274	atxn3	0	0	0	0.00159963	0	0	0	0	0	0	0	0	0	0	0	0	0	0	0	0	0	0	0	0
ENSDARG00000074804	atxn7	0.144491	0.0532753	0.120478	0.103481	0.0869776	0.112168	0.164846	0.0543254	0.125898	0.133911	0.165269	0.0343218	0.0424082	0.0774193	0.01374	0.229224	0.0166562	0.068271	0.187821	0.0968523	0	0.129944	0.01854	0
ENSDARG00000089860	atxn7l1	0.00430168	0.0141135	0.0310339	0	0	0.00902081	0	0	0	0	0.0308	0	0	0	0	0	0	0.0437273	0	0	0	0	0	0
ENSDARG00000055300	atxn7l2a	0.0368718	0.0351152	0.0804124	0.0182832	0.0572617	0.0284903	0.104546	0.0748627	0.0789188	0.033622	0.0357915	0.0162317	0.0116838	0.0853724	0	0	0	0.091112	0.0385603	0	0	0	0	0
ENSDARG00000056268	atxn7l2b	0.0327196	0.00273616	0.0668101	0.0540092	0.0421223	0.0269931	0.0270677	0.0287373	0.00387147	0.111281	0.0700917	0.0110192	0.0753058	0.0407864	0	0.125335	0.0374153	0	0.0258503	0.108304	0.0908166	0	0.210119	0
ENSDARG00000029331	atxn7l3	0.0646841	0.0560586	0.0142043	0.00995972	0.0354802	0.0559454	0.0700339	0	0.0205259	0.0637014	0.0474947	0.00867049	0.0194338	0.0504974	0	0.108466	0.0147167	0.0797353	0.102971	0	0.107384	0	0.103742	0
ENSDARG00000042975	auh	0.0845624	0.136718	0.108643	0.0659608	0.0595287	0.0932326	0.110069	0.112361	0.167153	0.115001	0.147409	0.0544274	0.0554631	0.027328	0.120462	0.236966	0.147746	0.0735592	0.0336209	0.155005	0	0.132753	0	0.257355
ENSDARG00000092609	aup1	0.432173	0.444579	0.397145	0.271046	0.380603	0.303601	0.539142	0.398721	0.470559	0.359697	0.311561	0.286364	0.169364	0.514627	0.752973	0.255644	0.187729	0.45736	0.220668	0.467481	0.270506	0.502475	0.136983	0.55447
ENSDARG00000012485	aurka	0	0	0	0	0	0	0.0114174	0	0	0	0	0	0	0	0	0	0	0	0	0	0	0	0	0
ENSDARG00000074985	aurkaip1	0.476824	0.321777	0.330253	0.125549	0.477323	0.115321	0.354272	0.354851	0.318611	0.470219	0.610194	0.364232	0.1516	0.505328	0.338193	0.179888	0.173651	0.728928	0.38196	0.393758	0.30791	0.652835	0.534377	0.112077
ENSDARG00000037640	aurkb	0.0103628	0	0	0	0	0	0	0	0	0	0	0.281859	0	0	0	0	0.0695642	0	0	0	0.0646195	0	0	0
ENSDARG00000056427	auts2a	0.531902	0.197059	0.268827	0.0129617	0.153648	0.290869	0.612065	0.372537	0.139122	0.379939	0.113514	0.27056	0.151108	0.109539	0.108971	0.04625	0.235955	0.981271	0.654879	0.138835	0.429764	1.05178	0.845284	0.196827
ENSDARG00000020946	auts2b	0.386282	0.511389	0.246499	0.0986503	0.102781	0.342363	0.0965112	0.105028	0.397584	0.0842529	0.0291012	0.969549	0.548723	0.158173	0.0966969	0.583361	0.22203	0.188894	0.0682916	0.232545	0.470529	0.0497968	0.0841623	0.099984
ENSDARG00000087961	avd	0	0	0	0	0	0	0	0	0	0	0	0	0	0	0	0	0	0	0	0	0	0	0	0
ENSDARG00000002894	aven	0.187657	0.055816	0.0950804	0.0600064	0.126411	0.0627388	0.113846	0.241753	0.130999	0.0648506	0.121239	0.0485429	0.0850622	0.0626621	0.15476	0	0.0747128	0.389438	0.0289486	0.126105	0.127	0.0718308	0.248164	0.307545
ENSDARG00000059342	avil	0	0	0	0	0	0	0	0	0	0	0	0	0	0	0	0	0	0	0	0	0	0	0	0
ENSDARG00000055538	avl9	0.163019	0.114633	0.152512	0.0669921	0.20975	0.121095	0.0991886	0.142614	0.104039	0.130184	0.168071	0.139097	0.0361662	0.202753	0.103033	0.122068	0.131786	0.0843668	0.0258503	0	0.22232	0.139345	0	0.397383
ENSDARG00000058567	avp	0	0	0	0	0	0	0	0	0	0	0	0	0	0	0	0	0	0	0	0	0	0	0	0
ENSDARG00000077083	avpr1aa	0	0	0	0	0	0	0	0	0	0	0	0	0	0	0	0	0	0	0	0	0	0	0	0
ENSDARG00000045788	avpr1ab	0	0	0	0	0	0	0.0180931	0	0	0	0	0	0.0105287	0	0	0	0	0	0	0	0	0	0	0
ENSDARG00000007436	avpr2aa	0	0	0	0	0	0	0	0	0	0	0	0	0	0	0	0	0	0	0	0	0	0	0	0
ENSDARG00000029219	avpr2ab	0	0	0	0	0	0	0	0	0	0	0	0	0	0	0	0	0	0	0	0	0	0	0	0
ENSDARG00000076690	avpr2l	0.0075977	0	0	0	0	0.0258934	0	0	0	0	0	0	0	0	0	0	0	0	0	0	0	0	0	0
ENSDARG00000062355	axdnd1	0	0	0	0	0	0.0121039	0	0	0	0	0	0.00630476	0	0	0	0	0	0	0	0	0	0	0	0
ENSDARG00000102964	axin1	0.228229	0.0379992	0.161478	0.0992533	0.104421	0.0537222	0.103565	0.521188	0.14206	0.103267	0	0.116145	0.0694342	0.227544	0.0757748	0.127328	0	0.384637	0	0.0564972	0.101186	0.0761128	0	0
ENSDARG00000100149	axin2	0.0526319	0.0106136	0.00936645	0.0344318	0.0259067	0	0.0135388	0.0218723	0.0292084	0.011391	0	0.00857617	0	0	0.0625021	0.0286689	0.102042	0.0584641	0	0	0.184121	0	0	0
ENSDARG00000112045	AXL	0	0	0	0	0	0	0	0	0	0	0	0	0	0	0	0	0.042021	0	0	0	0	0	0	0
ENSDARG00000102419	azi2	0.0331028	0.00821672	0.0370073	0.00941717	0.0117119	0	0	0	0.0708625	0.0150922	0.0174358	0	0.00832657	0.0272365	0.0511771	0.124315	0	0	0	0	0	0	0	0
ENSDARG00000052789	azin1a	0.0831616	0.0400668	0.020517	0.0160608	0.0456326	0	0.0607776	0.0455693	0.00826834	0.0461744	0	0.0591525	0.00584535	0.0348432	0	0	0	0.0611172	0	0.0896861	0	0	0.0872532	0
ENSDARG00000035869	azin1b	1.52171	0.952512	1.42084	1.06314	1.4229	1.18282	1.19001	1.06345	0.828191	0.558487	1.07031	0.729859	1.17567	1.03927	3.18364	0.906551	0.489723	1.13774	10.1373	10.0837	1.18938	6.95824	1.87766	1.31514
ENSDARG00000053136	b2m	0.115435	0.0869482	0.153103	0.0139738	0.0455048	0.135551	0.295798	0.068874	1.72625	0.240952	0.0490805	0.822943	0.0252859	0.0678391	1.49441	0.0941354	1.89224	0.16002	0.297169	0.240439	0.0720046	0.120645	0	1.2373
ENSDARG00000015887	b2ml	1.81928	1.33327	2.3531	0.823211	1.88863	1.1682	2.32796	1.91008	2.70338	2.0735	1.71267	1.45271	0.93935	2.35745	2.28133	1.95538	2.69749	1.88975	2.22517	1.45045	1.40321	1.97163	6.44201	5.34768
ENSDARG00000046133	b3galnt2	0.00632755	0.0014894	0.0543644	0	0.0258581	0.036883	0.24183	0.090707	0.183564	0.0146758	0	0.0497603	0.027104	0.0773593	0.0477555	0	0	0	0.254275	0.104908	0	0	0.47387	0.164166
ENSDARG00000079700	b3galt1a	0.00604413	0.00759537	0.0070325	0	0.0381292	0	0.033388	0.0342268	0.00811504	0.0175402	0.0158719	0	0	0.0305069	0	0	0	0	0	0.0808081	0	0	0.288126	0
ENSDARG00000102061	b3galt2	1.77665	0.187547	2.94514	0.108038	1.59473	0.425197	0.52961	1.73122	0.204558	0.296794	1.57974	0.346848	0.344484	3.11047	0.222217	4.02602	0.0294334	1.01533	3.97393	4.25055	1.23226	3.59663	0.185576	0
ENSDARG00000076218	b3galt4	0.00828748	0	0	0	0	0	0	0	0.00455075	0.0618238	0.0746715	0.0531502	0	0	0	0	0	0	0	0	0	0	0	0
ENSDARG00000038414	b3galt6	0.0172971	0.0237832	0.0525297	0.0307426	0.0612733	0.0052477	0.0273861	0.0719518	0.022818	0.0255757	0.0943171	0.017996	0.0318238	0	0	0.0606303	0	0.0941221	0	0.114626	0.0742589	0.100137	0.225579	0
ENSDARG00000113928	B3GAT1	0.0541238	0.0283582	0.0989107	0	0.0230078	0.00894845	0	0	0.110237	0.390678	0.103562	0.0416756	0	0	0.0122011	0	0	0	0.30706	0.159753	0	0.152569	0.17938	0
ENSDARG00000040547	b3gat1a	0.0312158	0.00406659	0.0221989	0	0.0161312	0	0.114767	0	0.024367	0	0	0	0	0	0	0	0	0.186818	0	0	0	0	0.170905	0
ENSDARG00000055279	b3gat1b	0.0147978	0.00485448	0	0.00415359	0	0.00486796	0.0419727	0.0218966	0.00499026	0	0.0515078	0	0	0	0	0	0	0	0	0	0	0	0	0
ENSDARG00000030733	b3gat2	0.018873	0	0.0127704	0	0	0.0339326	0.119593	0	0.0771618	0.00749365	0.0210414	0.0170683	0	0	0	0	0	0	0	0	0	0	0.133697	0.0367744
ENSDARG00000001939	b3gat3	0.125155	0.0744814	0.180405	0.110384	0.1024	0.0713487	0.251539	0.208808	0.106297	0.127766	0.0194339	0.0749567	0.129068	0.0992383	0.164299	0.139218	0.0909686	0	0.0894562	0.282476	0	0.109221	0.158161	0.119581
ENSDARG00000073917	b3glcta	0.0429876	0.0185683	0.155636	0.0437999	0.0240322	0.0365456	0.308066	0.0911486	0.433506	0.0335205	0.0299265	0	0.0256175	0	0.174729	0	0.0740034	0.0978521	0	0	0	0	0	0
ENSDARG00000077740	b3glctb	0.0184461	0	0	0.00400442	0.0128633	0	0.0167129	0	0.0388824	0	0.0162707	0	0	0.0321347	0	0.0439344	0	0	0	0	0	0	0	0
ENSDARG00000094253	B3GNT10	0	0	0	0	0	0	0	0	0	0	0	0	0	0	0	0	0	0	0	0	0	0	0	0
ENSDARG00000052376	b3gnt2a	0	0	0	0	0	0	0	0	0	0	0	0	0	0	0	0	0	0	0	0	0	0	0.125805	0
ENSDARG00000091902	b3gnt2b	0	0	0	0.0378873	0	0	0.0153226	0	0.040958	0	0.0563557	0.00737638	0.0102126	0	0.484015	0	0.0153762	0	0	0	0	0	0.0996751	0
ENSDARG00000068219	b3gnt2l	0	0	0	0	0	0	0	0	0	0	0	0	0	0	0	0	0.0182438	0	0	0	0	0	0	0
ENSDARG00000043482	b3gnt3.1	0	0	0	0	0	0	0	0	0	0	0	0	0	0	0	0	0	0	0	0	0	0	0	0
ENSDARG00000054373	b3gnt3.2	0	0	0	0	0	0	0	0	0	0	0	0	0	0	0	0	0	0	0	0	0	0	0	0
ENSDARG00000093521	b3gnt3.3	0	0	0	0	0	0	0	0	0.00513756	0	0	0	0	0	0	0	0	0	0	0	0	0	0	0
ENSDARG00000058100	b3gnt3.4	0	0	0	0.00214774	0	0	0	0	0	0	0	0	0	0	0	0	0.279101	0	0	0	0	0	0	0
ENSDARG00000018971	b3gnt5a	0	0	0	0	0	0	0	0	0.0164241	0	0	0	0	0	0	0	0	0	0	0	0	0	0	0
ENSDARG00000004396	b3gnt5b	0	0	0	0	0	0	0	0	0	0	0	0	0	0	0	0	0	0	0	0	0	0	0	0
ENSDARG00000038489	b3gnt7	0	0	0	0	0	0	0	0	0	0	0	0.0221489	0	0	0	0	0	0	0	0	0	0	0	0
ENSDARG00000053133	b3gnt7l	0	0	0	0	0	0	0	0	0	0	0	0	0	0	0.0365936	0	0	0	0	0	0	0	0	0
ENSDARG00000041616	b3gnt9	0	0	0	0.00199274	0	0	0	0	0	0	0	0	0	0	0	0	0	0	0	0	0	0	0	0
ENSDARG00000043431	b3gntl1	0.00943362	0	0	0	0	0	0.00315513	0	0	0	0	0	0	0	0	0	0	0	0	0	0	0	0	0
ENSDARG00000061520	b4galnt1a	0	0	0	0	0	0	0	0	0	0	0	0	0	0	0	0	0	0	0	0	0	0	0	0
ENSDARG00000077352	b4galnt1b	0.0108323	0	0	0	0	0	0.0194683	0	0	0.0101372	0	0	0	0	0	0	0	0.185802	0.0545292	0	0	0	0	0
ENSDARG00000094579	b4galnt2.1	0	0	0	0	0	0	0	0	0	0	0	0	0	0	0	0	0	0	0	0	0	0	0	0
ENSDARG00000070605	b4galnt2.2	0.00817829	0	0.00894566	0.00218109	0.0249103	0	0	0	0	0	0.0242468	0	0	0	0	0	0	0	0	0	0	0	0	0
ENSDARG00000078749	b4galnt3a	0	0	0	0	0	0	0	0	0	0	0	0	0	0	0	0	0	0	0	0	0	0	0	0
ENSDARG00000058939	b4galnt3b	0	0	0	0	0	0	0	0	0	0	0	0	0	0	0	0	0	0	0	0	0	0	0	0
ENSDARG00000046150	b4galnt4a	0.0361746	0.029791	0.0410094	0.02973	0.0515996	0	0.0161478	0	0.070082	0.0860616	0	0.0582549	0	0	0.040783	0.0709673	0	0	0.0105071	0	0	0	0	0.478666
ENSDARG00000076701	b4galnt4b	0.0116242	0.00460865	0	0	0.0240322	0	0.00537249	0.0185184	0.00631888	0	0	0.00737638	0.0625426	0	0	0	0	0	0	0	0	0	0	2.2926
ENSDARG00000002634	b4galt1	0	0	0	0	0	0	0	0	0	0	0	0	0	0	0	0	0.023822	0	0	0	0	0	0	0
ENSDARG00000104404	b4galt1l	0.00244962	0.00444064	0.0102018	0	0	0	0.0100032	0	0	0	0	0.0207424	0	0	0	0	0.0328755	0	0	0	0	0	0	0
ENSDARG00000077994	b4galt2	0.0357619	0.0136511	0.0667603	0	0.0478344	0.0410541	0.159078	0.0791353	0.007787	0.0204026	0.0288946	0	0.0146553	0.172988	0	0.0426083	0	0.161776	0	0	0	0.0675201	0	0.0965009
ENSDARG00000062329	b4galt3	0.0209083	0	0	0	0.0443367	0.0292683	0.0192727	0	0.0109198	0	0	0	0	0	0	0.0453457	0	0	0	0.0952381	0	0	0	0
ENSDARG00000104042	b4galt4	0	0	0.0107635	0.00572729	0	0.0158989	0.00892328	0.0764837	0.0301875	0	0	0	0	0	0	0	0	0	0	0.0686695	0	0.0485625	0.0784665	0
ENSDARG00000037815	b4galt5	0.00782765	0	0.00899807	0	0.0122317	0	0.00315513	0.0486599	0	0	0	0	0	0	0	0	0	0	0	0	0	0.0407737	0	0
ENSDARG00000010301	b4galt6	0.28314	0.107537	0.149907	0.680873	0.139769	0.224878	0.250492	0.137646	0.220223	0.116011	0.171152	0.0654072	0.638251	0.278817	0.18215	0.297677	0.13593	0.321768	0.170461	0.0988851	0.378397	0.10058	0.675655	0.102383
ENSDARG00000021899	b4galt7	0.0714477	0.088182	0.0714613	0.00645013	0.11033	0.0844797	0.0929219	0.160403	0.0558863	0.0813895	0.0797329	0.00528533	0.0701929	0.0543027	0	0.0576688	0.0226876	0.0288563	0.0545292	0	0	0.187755	0	0.160854
ENSDARG00000077583	b4gat1	0.024018	0.0245046	0.0254415	0.00939512	0.0371149	0.0478798	0.0587855	0.132964	0.0396281	0.0631374	0	0.00909187	0.012886	0	0.0206101	0.0408911	0	0	0	0	0	0	0	0
ENSDARG00000011727	b9d1	0.166751	0.10504	0.11685	0.0548275	0.116521	0.0776356	0.152105	0.130095	0.0528497	0.154766	0.0643205	0.251565	0.0167427	0.028779	0.0367647	0	0.0232287	0.159323	0	0.0813835	0.207053	0.119397	0.01854	0.30984
ENSDARG00000017385	b9d2	0.0791005	0.156568	0.162486	0.0722221	0.0158114	0.0412104	0.10766	0.118585	0.0739249	0.12782	0.023861	0.233325	0.136418	0.0296899	0.0794913	0.0904108	0.0418352	0.150003	0.0657813	0.0952381	0.0742589	0	0	0.254567
ENSDARG00000077775	baalca	0	0	0	0	0	0	0	0	0.0142436	0	0	0	0.011034	0	0	0	0	0	0	0	0	0	0	0
ENSDARG00000089549	baalcb	0	0	0.0082713	0	0.0183736	0	0.0499062	0	0.00469616	0	0	0	0	0	0	0	0	0	0	0	0	0	0	0
ENSDARG00000077526	babam1	0.0715549	0.00661934	0.0487922	0.0427122	0.053909	0.0303583	0.149872	0.13208	0.163827	0.113682	0.0142095	0.0962578	0.0114299	0.0943807	0.0101523	0.0550297	0.0208038	0	0	0	0	0	0.30427	0
ENSDARG00000038863	babam2	0.111912	0.0872573	0.1268	0.0383853	0.0752856	0.0437295	0.194404	0.37769	0.209209	0.0862997	0.330966	0.111797	0.0741192	0.148815	0.24555	0.103088	0.2272	0.354488	0	0.126851	0.299722	0.0576542	0.322995	0.0823913
ENSDARG00000101716	bace1	0.00646596	0.0131741	0.0507866	0	0.0795129	0.0226512	0.0190622	0	0.0108591	0.00942358	0.0297391	0	0	0.0872746	0	0	0	0.0947239	0	0	0	0.0509123	0	0
ENSDARG00000044781	bace2	0	0	0	0	0	0.0174536	0	0	0.00617916	0	0	0	0	0	0.0175685	0	0	0	0	0	0	0	0	0
ENSDARG00000062553	bach1a	0.0508872	0.0157082	0.00912792	0.0235823	0.0301794	0.0224236	0.0614505	0.0800279	0.0934951	0.0248262	0.0307336	0.0423175	0.0109075	0	0	0.0550297	0	0.138931	0.0952118	0	0	0	0	0
ENSDARG00000002196	bach1b	0.057113	0.209991	0.162966	0.0408057	0.282889	0.0751191	0.093271	0.217449	0.125338	0.0542688	0.128245	0.00908688	0.0531705	0.295363	0.019857	0.408826	0.271398	0	0	0.05997	0.122748	0.0320283	0.0992654	0.383054
ENSDARG00000036569	bach2a	0.00525599	0	0	0	0	0	0.0378379	0	0.0233793	0.0593885	0	0.00956458	0	0	0	0	0.0286193	0	0.0632959	0	0	0	0	0.0932192
ENSDARG00000004074	bach2b	0.133289	0.101766	0.146949	0.102343	0.0752487	0.00986506	0.186181	0.227478	0.0910653	0.0291475	0.0698382	0.0698967	0.0560219	0.0709351	0	0.0421383	0	0.153178	0.466276	0.0581395	0.0877532	0.138076	0.257335	0
ENSDARG00000087993	bada	0.157933	0.0248671	0.307392	0.0614872	0.0511588	0.00442103	0.14262	0.26122	0.164097	0.0790445	0.0633734	0.0344839	0.03243	0.129331	0.0406549	0.288834	0.203007	0.287433	0	0.0924855	0.306888	0.121273	0.0488136	0.436139
ENSDARG00000054937	badb	0.0304757	0.0388979	0.0234115	0.0302087	0.0382085	0	0.0490023	0.0321651	0.0820566	0.0221043	0.010755	0.0317896	0.0483485	0	0	0	0.101725	0	0	0.0515464	0.0966968	0	0	0
ENSDARG00000020895	bag1	0.348962	0.267096	0.342729	0.229604	0.44703	0.160955	0.531765	0.601091	0.19612	0.352765	0.381006	0.332763	0.22628	0.373115	0.137092	0.310632	0.106159	0.353066	0.33693	0.366409	0.270143	0.534266	0.204554	0.148415
ENSDARG00000035005	bag2	0	0	0	0	0	0	0	0	0.0129861	0	0	0	0	0	0.0122011	0	0	0	0	0	0	0	0	0
ENSDARG00000039486	bag3	0.0639716	0.0126081	0.011974	0.0699927	0.0130316	0.0363589	0.0529982	0	0.0602171	0	0	0.0345814	0.0173138	0.128404	0.0355854	0.0682808	0	0.0628279	0.0805739	0.0589971	0.0842687	0.178815	0.321697	0
ENSDARG00000043179	bag4	0.0691089	0.0321306	0.0681674	0.040463	0	0.0585204	0.0439663	0.0732519	0.085539	0.159402	0.0382521	0.0317599	0.0361693	0	0.0175685	0	0.0711463	0.29055	0.0387501	0	0	0.154771	0.216458	0.0367744
ENSDARG00000017316	bag5	0.0172894	0.0251433	0.028669	0.0149335	0.0725901	0.0146947	0.0635093	0.0580511	0.0157155	0.0464162	0	0	0.0252388	0.139025	0.0149298	0	0	0.138805	0.115485	0.0539084	0	0.107971	0	0.241873
ENSDARG00000075892	bag6	0.0596052	0.0991941	0.103093	0.0788378	0.136246	0.0586447	0.098852	0.0439949	0.109597	0.116929	0.120258	0.0261978	0.0151128	0.120243	0.0320102	0	0.0159463	0	0.0489373	0.0529451	0	0.107959	0	0.185626
ENSDARG00000077531	bag6l	0.0985196	0.0363524	0.0719771	0.0728597	0.120327	0.0561936	0.111123	0.13669	0.103647	0.0606617	0.0183351	0.0262501	0.0267843	0.0635691	0	0	0.0275014	0	0.045256	0.044843	0.447393	0	0	0
ENSDARG00000103739	bahcc1a	0.0812145	0.0333571	0.0244	0.0248207	0.0299193	0.0325224	0.0800204	0.048747	0.0622637	0.0587829	0.154766	0.0191991	0	0.0620072	0	0	0	0	0	0.048048	0	0	0.234511	0
ENSDARG00000080009	bahcc1b	0.10364	0.0423323	0.161302	0.0499443	0.0592137	0.0477429	0.0772396	0.16231	0.102213	0.357259	0.0576636	0.16749	0.0768878	0.0435152	0.0489658	0.0631664	0	0	0.0419277	0.0794439	0.324078	0.113523	0.136724	0.343101
ENSDARG00000086789	bahd1	0.401449	0.193987	0.401079	0.25183	0.143721	0.160043	0.345491	0.302709	0.201285	0.112197	0.200873	0.0903766	0.211336	0.109675	0.158888	0.236414	0	0.511907	0.0577697	0.54528	0.22531	0.0440167	0	2.38204
ENSDARG00000062799	baiap2a	0.0610879	0.204177	0.0443787	0.0684119	0.0755861	0.100748	0.144516	0.0862404	0.0477138	0.0208789	0.0573259	0.116881	0.238734	0	0.0848082	0	0.126868	0	0	0	0.107098	0	0	0
ENSDARG00000113723	baiap2b	0	0	0.0136282	0	0.0143131	0	0.0131392	0.0203568	0	0	0	0	0	0.027328	0	0	0	0	0	0	0	0	0	0.160854
ENSDARG00000103333	baiap2b	0.00908832	0	0.0261433	0	0.0699033	0	0.0373896	0.0649323	0.0403838	0	0	0.0246565	0	0.0402812	0	0	0	0	0.0537109	0.0678541	0	0	0	0
ENSDARG00000029305	baiap2l1a	0	0	0	0.00258617	0	0	0	0	0	0	0	0.0083386	0	0	0	0	0	0	0	0	0	0	0	0
ENSDARG00000031119	baiap2l1b	0.0212816	0.153067	0.0450836	0.232441	0.0414526	0.089871	0.0271714	0.136894	0.0176565	0.259683	0.340234	0.122792	0.22257	0.0317375	0.0262881	0.143075	0	0.0840795	0.183072	0	0	0.0246446	0	0.117902
ENSDARG00000016483	baiap2l2a	0	0	0	0	0	0	0	0	0	0	0	0	0	0	0	0	0	0	0	0	0	0	0	0
ENSDARG00000060933	baiap2l2b	0	0	0	0.00145387	0	0	0	0	0.00423687	0	0	0	0	0	0	0	0	0.0815794	0	0	0	0	0	0
ENSDARG00000079264	baiap3	0	0	0	0	0	0	0.0116524	0	0	0	0	0	0	0.0416216	0	0	0	0	0	0	0	0	0	0
ENSDARG00000055381	bambia	0.954413	0.0671717	0.0445224	0.0151365	0.0959531	0.123907	0.244655	0.159053	1.49875	0.159052	0.103958	0.428139	0.00514903	0.510086	0.888639	0.389617	0.0504161	0	0.235593	0.351583	0.0929092	0.513073	2.75062	0.89729
ENSDARG00000099677	bambib	0.0360513	0.129137	0.0320497	0.0337239	0.0132855	0.0132074	0.0655849	0.0274804	0.125074	0.150841	0.117755	0.134726	0.0349584	0	0.264064	0.0508895	0.0508251	0.222779	0.126855	0	0	0.0558135	0	0
ENSDARG00000037009	banf1	0.431509	0.279136	0.482431	0.33786	0.408323	0.304842	0.548071	0.301579	0.708304	0.457355	0.299341	0.520068	0.195238	0.28871	0.297487	0.457712	0.674411	0.396816	0.320259	0.888506	0.0667592	0.286571	1.13586	0.332005
ENSDARG00000017562	banp	0.0638483	0.0332625	0.0571233	0.0145274	0.0606128	0.0436989	0.0241104	0.0310899	0.0174828	0.0496387	0.0433638	0	0.029993	0.0669646	0.0130446	0.0329452	0.0611497	0	0.0627912	0	0.104193	0	0.059838	0
ENSDARG00000063051	bap1	0.138498	0.106241	0.229899	0.0583686	0.0247039	0.10927	0.124784	0.141214	0.0293492	0.0657856	0.150819	0.0985779	0.0418973	0.0292099	0	0.18912	0	0.264391	0	0.160906	0.139153	0.124977	0	0
ENSDARG00000076733	bard1	0.0103112	0	0.0150387	0	0	0	0	0	0	0	0	0.00745947	0	0	0	0	0	0	0	0	0	0	0	0
ENSDARG00000035508	barhl1a	0.0409411	0.0181153	0.0264011	0	0	0	0.0861406	0.012334	0.0127387	0.0105284	0.0450452	0.0379995	0	0	0	0	0	0	0	0.0833333	0	0	0	0
ENSDARG00000019013	barhl1b	0	0.0109815	0	0	0	0	0	0	0	0	0	0	0	0	0	0	0	0	0	0	0	0	0	0
ENSDARG00000104361	barhl2	0.0743521	0.0748797	0.0344454	0.0417413	0.182385	0.262254	1.41149	0.0875936	0.0673122	2.47922	0.125633	0.207239	0.0215866	0	0.162283	0.0712007	0.104292	0.164802	0.0660572	0	0.0708035	0	0.101136	0
ENSDARG00000007407	barx1	0	0	0	0	0	0	0	0	0	0	0	0	0	0	0	0	0	0	0	0	0	0	0	0
ENSDARG00000041098	barx2	0	0	0	0	0	0	0	0	0	0	0	0	0	0	0	0	0	0	0	0	0	0	0	0
ENSDARG00000053358	basp1	0.180973	0.148126	0.285485	0.0829943	0.1614	0.534327	4.60803	0.265076	0.658331	0.34795	0.151859	0.427019	0.0278015	0.218672	0.362726	0.389972	0.023822	0.0851426	0.0974779	0.0674934	0.0977517	0.776166	19.4874	6.80444
ENSDARG00000011818	batf	0	0	0	0.00210911	0	0	0	0	0	0	0	0	0	0	0	0	0	0	0	0	0	0	0	0
ENSDARG00000042577	batf3	0	0	0	0	0	0	0	0	0	0	0	0	0	0	0	0	0.154873	0	0	0	0	0	0	0
ENSDARG00000020623	baxa	0.0980838	0.0197069	0.0777346	0.0102158	0.0605101	0.0601352	0.093797	0.0518402	0.0762312	0.0737903	0.104089	0.0683133	0.024185	0.0326947	0.141261	0.092632	0.0370892	0.0567617	0	0	0	0.0675201	0.296385	0.334806
ENSDARG00000089129	baxa	0	0	0	0	0	0.0108836	0	0	0	0	0	0	0	0	0	0	0.032565	0	0	0	0	0	0	0
ENSDARG00000030881	baxb	0	0	0.0277127	0.00227668	0	0	0.0139849	0	0.0394644	0	0	0.0366317	0	0	0.0644956	0	0.0592586	0.0560742	0	0.153867	0	0	0.276438	0
ENSDARG00000099745	baz1a	0.12661	0.193084	0.0697291	0.257144	0.133658	0.167327	0.090514	0.128877	0.053703	0.11501	0.033366	0.463126	0.195597	0.144242	0.228354	0	0.053989	0.16139	0.0922392	0.145161	0.123879	0.084488	0	0.0367744
ENSDARG00000063233	baz1a	0.044367	0.0390776	0.0624737	0.0800642	0.0169992	0.060809	0	0	0.0186471	0.0888839	0.0415692	0.0452067	0.0370287	0.00713582	0.126549	0	0.0149865	0.0974659	0.0704295	0	0	0.0718308	0	0
ENSDARG00000102832	baz1b	0.503761	0.226992	0.496816	0.395033	0.447077	0.214738	0.272437	0.603951	0.23745	0.223645	0.716932	0.292518	0.306928	0.752992	0.185565	0.608242	0.236965	0.463189	0.56328	0.100756	0.336795	0.445616	0.35688	0.065609
ENSDARG00000102974	baz2a	0.462439	0.246716	0.388454	0.202642	0.289279	0.43903	0.459467	0.327474	0.229715	0.381605	0.489431	0.125028	0.103008	0.333979	0.39073	0.363654	0.131781	0.533141	0.396303	0.551742	0.426329	0.226132	0.136983	0.0367744
ENSDARG00000057782	baz2ba	0.108492	0.256846	0.488452	0.213815	0.32022	0.221237	0.728758	0.666981	0.162522	0.0364978	0.0762514	0.711022	0.163278	0.314837	0	0.564214	0.126005	0	0.0657813	0.550416	0.131252	0.050844	0.309957	0.099984
ENSDARG00000069282	bbc3	0.0163542	0.0286527	0.0126057	0.0259848	0.0244746	0.034647	0.0429053	0.0317672	0.03715	0.00868321	0.0722259	0.0083386	0.00489254	0.0300372	0	0.0777665	0.0179084	0.0941221	0	0.0605602	0	0	0.362118	0
ENSDARG00000071046	bbip1	1.71619	2.90808	1.83977	2.59737	1.63921	2.01931	1.34876	1.89194	1.83943	1.25955	1.74968	2.78535	2.9843	1.58015	2.59519	1.0852	1.0828	2.35471	1.73053	1.54756	2.47535	1.86343	2.79158	0.776748
ENSDARG00000036135	bbox1	0.0917711	0.121684	0.0540323	0.126227	0.0448215	0.0836533	0.0640843	0.0674376	0.272502	0.118748	0.0807931	0.0458992	0.0696437	0.275333	0.170937	0.301093	0.0508251	0.0840795	0.195737	0	0	0.262572	0.73123	0
ENSDARG00000075169	bbs1	0.066472	0.117067	0.0851062	0.184766	0.0903589	0.0992063	0.0365043	0.0795008	0.0420547	0.0600974	0.0345753	0.0300403	0.158785	0.060553	0.127108	0.246465	0	0.118708	0	0	0	0	0	0
ENSDARG00000069515	bbs10	0	0.0215231	0.0121637	0.00502277	0.0246382	0.0130731	0	0.0187477	0.0275956	0.00916315	0	0.0391402	0.00513387	0.0445484	0.0825083	0	0	0	0	0	0	0	0	0
ENSDARG00000016112	bbs12	0.0556391	0.0253508	0	0.0418749	0	0.014202	0.0618659	0.086614	0.0192891	0.0555045	0	0	0.0321436	0.0244024	0.093633	0	0	0	0.055765	0	0	0	0	0.465445
ENSDARG00000041621	bbs2	0.0432998	0.0575915	0.117719	0.100786	0.0772268	0.11333	0.0333564	0.0801572	0.0116959	0.071335	0.0476332	0.125956	0.138874	0.0400168	0	0	0	0	0	0	0	0	0	0
ENSDARG00000063522	bbs4	0.0299436	0.211216	0	0.147301	0.0730718	0.126237	0.0251609	0.0411184	0	0.110809	0.0295233	0.346055	0.164363	0	0.270984	0.0439344	0.0899798	0	0.145117	0	0	0.0597143	0	0
ENSDARG00000039827	bbs5	0.326546	0.682158	0.369434	0.779426	0.462388	0.430361	0.209127	0.396626	0.134328	0.229583	0.134867	1.08145	0.831913	0.171102	0.329578	0.182206	0	0.291343	0.314186	0.293697	0.202143	0.262036	0	0.260929
ENSDARG00000059911	bbs7	0.0959076	0.195765	0.138604	0.31602	0.0364874	0.20191	0.00999544	0.105383	0.128138	0.0828594	0.106592	0.343916	0.245013	0.040855	0.0952381	0.0408911	0.117051	0	0	0.0813008	0	0.25032	0.01854	0
ENSDARG00000079217	bbs9	0.0331297	0.13623	0.0241116	0.0716431	0.0229263	0.0259872	0.0195531	0.0181262	0	0.0537573	0	0.106828	0.0576517	0	0.0206101	0.124669	0	0	0	0.0564573	0.0667592	0.0419477	0.15753	0.0367744
ENSDARG00000012699	bbx	0.217631	0.0945237	0.446581	0.0268233	0.188723	0.024876	0.208861	0.140437	0.184335	0.367973	0.20214	0.110333	0.0604857	0.103164	0.116634	0.136558	0.149367	0.817336	1.53787	0.200265	0.394529	0.434012	0.12053	1.31127
ENSDARG00000090190	bcam	0.812375	0.0191288	0.225809	0	0.0160911	0.0191789	0.0661877	0.0319772	0.15994	0	0	0.05911	0	0	0.606827	0	0.0329833	0.0592119	0.0934047	0	0.124452	0.0509123	0	0
ENSDARG00000099412	bcan	0	0	0	0	0.0183216	0.0193452	0.0211899	0	0	0	0	0	0	0.0653019	0.148387	0.0539328	0	0	0	0	0.0808878	0	0	0
ENSDARG00000016231	bcap29	0.0735182	0.0893875	0.0800483	0.029368	0.0155877	0.0327143	0.0151436	0.0178792	0.0490884	0.0328978	0.0187188	0.0376366	0.0375127	0.043554	0.178575	0.205824	0	0	0.0540056	0.110345	0	0.0320283	0.139488	0
ENSDARG00000044972	bcap31	0.286858	0.503394	0.249494	0.261	0.189108	0.148595	0.393206	0.260044	0.730015	0.288076	0.373628	0.287574	0.124137	0.14185	0.790456	0.0898575	0.172166	0.344345	0.550394	0.288978	0.355183	0.280032	1.11996	0.323857
ENSDARG00000056525	bcar1	0.0439103	0	0.0358513	0	0.0407968	0.00602587	0.0676633	0.145081	0.0721574	0.11621	0.0303408	0.0054804	0	0.0557765	0.0313357	0.102996	0.090225	0	0	0.191328	0.174174	0.0761128	0.202045	0.227448
ENSDARG00000016981	bcar3	0.0111844	0	0.0161695	0	0	0.0267738	0	0.0277254	0	0.059268	0	0	0	0	0	0	0	0	0	0	0	0	0	0
ENSDARG00000043631	bcas2	1.16822	0.48625	1.70741	0.291246	1.24769	0.329969	0.716525	1.10361	1.46005	1.25434	1.04148	0.966908	0.300279	0.707388	0.470876	1.52543	0.571328	2.32091	1.62249	1.16987	1.25416	1.54965	1.22133	1.77135
ENSDARG00000090764	bcas3	0.910417	0.543063	0.842225	0.193835	1.04981	0.292007	0.975918	1.18177	0.502024	0.599168	0.860761	0.135041	0.251051	0.975281	0.454072	0.863536	0.552978	1.15536	1.65277	0.553938	1.36536	1.1928	0.850435	1.04539
ENSDARG00000045568	bcat1	1.00234	0.118137	0.735259	0.456304	1.16559	0.365743	1.06458	0.656878	0.182446	0.338387	0.555928	0.218207	0.250808	0.418669	0.200326	1.19076	0.0954253	1.09041	0.702734	1.72886	0.930146	0.710822	0.136983	0.0965009
ENSDARG00000054849	bcat2	0.393994	0.149965	0.299592	0.234434	0.249461	0.294761	0.223151	0.205455	0.235344	0.206822	0.322096	0.128959	0.220296	0.425286	0.0893395	0.257175	0.0209375	0.287404	0.129123	0.330416	0.199154	0.273075	0.499825	0.278648
ENSDARG00000004948	bccip	1.28232	0.78048	1.34214	0.453478	1.29182	0.589837	1.76333	1.00917	1.1552	0.951181	1.05086	1.38923	0.447315	0.737907	0.972174	1.3788	0.640026	1.45531	1.67619	2.11631	1.85996	1.23551	2.43757	3.45997
ENSDARG00000074111	bcdin3d	0	0.00850059	0	0	0	0	0	0	0	0	0	0.0179862	0	0	0	0	0	0	0	0	0	0	0	0
ENSDARG00000040555	bckdha	0.404065	0.16618	0.276905	0.180432	0.289517	0.0820499	0.280026	0.404359	0.341732	0.32114	0.310078	0.146781	0.133877	0.429727	0.478119	0.303179	0.0397994	0.354268	0.0820131	0.410699	0.405542	0.266116	0.184361	0
ENSDARG00000014676	bckdhb	0.32541	0.395891	0.483224	0.479179	0.33661	0.533661	0.284557	0.342847	0.636325	0.432092	0.334347	0.636097	0.383596	0.335731	0.625309	0.0439344	0.0413907	0.326462	0.265929	0.687333	0.232382	0.427274	0.820156	0.409147
ENSDARG00000093569	bckdhbl	0.0768765	0.0623783	0.124074	0.0315185	0.205182	0.0970877	0.0647274	0.134569	1.73732	5.93702	0.115673	0.136854	0.00650008	0.1056	1.14445	0.248269	0.128117	0.210081	0	0	0.105556	0	0.139732	0.606497
ENSDARG00000016904	bckdk	0.185844	0.107419	0.160734	0.106665	0.197428	0.136057	0.400199	0.191495	0.703047	0.196755	0.13514	0.154065	0.05909	0.0253274	0.399925	0.0886018	0.140333	0.14944	0.178091	0.233207	0.145045	0.192743	0.789411	0.369356
ENSDARG00000077130	bcl10	0	0	0	0.00179554	0.00958799	0	0	0	0.0345667	0.0124576	0	0.0106198	0	0	0	0	0	0	0	0	0	0	0	0
ENSDARG00000061352	bcl11aa	0	0	0	0	0.0316515	0	0.0467009	0	0.0267379	0	0	0	0.00427778	0	0	0	0	0	0.189391	0	0	0.237438	0	0
ENSDARG00000063153	bcl11ab	0	0	0	0	0	0	0	0	0	0	0	0	0.00437073	0	0	0	0	0	0	0	0	0	0	0
ENSDARG00000062510	bcl11ba	0.0160399	0.00755347	0	0.00351345	0.0293716	0.0245346	0.207498	0	0.0575778	0	0	0.0438353	0.0101065	0	0	0	0.0179084	0	0	0.868314	0	0	0	0
ENSDARG00000094704	bcl2a	0.183736	0.0074066	0.141645	0.0220533	0	0.00802422	0.123083	0.0397234	0.132013	0.247813	0.0526932	0.126387	0	0	0.117802	0	0	0.0730514	0	0	0	0.643604	0	0.161844
ENSDARG00000089109	bcl2b	0.0107794	0	0.0422129	0.00555225	0	0.0878338	0.429753	0.0195288	0.132141	0.0328136	0	0.0888509	0	0	0.197628	0	0	0	0	0	0	0.0664152	4.89909	0
ENSDARG00000008434	bcl2l1	0.43322	0.241093	0.424471	0.230062	0.438259	0.193171	0.413251	0.465322	0.126553	0.400034	0.611589	0.371966	0.098101	0.588042	0.124158	0.395379	0.249726	0.309526	0.280687	0.45423	0.294959	0.499601	0.208586	0.0367744
ENSDARG00000026766	bcl2l10	0.23337	0.259423	0.228585	0.0709166	0.201124	0.117486	0.451753	0.350724	0.129281	0.153251	0.351318	0.641502	0.0840925	0.166595	0.317463	0.202748	0.554407	0.211575	0.568971	0.235924	0.235255	0.435476	0.586963	0.510412
ENSDARG00000079144	bcl2l11	0	0	0	0	0	0	0	0	0.00549315	0	0	0	0	0	0	0	0	0	0	0	0	0	0	0
ENSDARG00000062370	bcl2l13	2.18328	0.230477	1.97634	0.21535	1.64569	0.751727	1.07839	1.68941	1.36792	1.55964	2.33327	0.13149	0.087751	1.67796	0.130158	2.44765	0.354461	2.15609	3.56774	2.63348	1.56013	1.80553	0.473067	0
ENSDARG00000114237	bcl2l16	0.0049031	0.00811235	0.0143178	0.00603291	0.0358705	0	0.0062365	0.0338231	0	0.0199368	0	0.0165274	0	0.0629426	0	0	0	0	0.0532388	0.0759013	0	0	0	0
ENSDARG00000087832	bcl3	0	0	0	0	0	0	0	0	0	0	0	0	0	0	0	0	0	0	0	0	0	0	0	0
ENSDARG00000070864	bcl6aa	0.415464	0.251406	0.190553	0.0833968	0.360917	0.281106	0.593281	2.03687	0.221609	0.407306	0.111308	0.48882	0.096538	0.0929553	0.0740225	0.311925	0.118594	0.224807	0.0210142	0.100531	1.65186	0	0	0.408969
ENSDARG00000069295	bcl6ab	0.00645252	0.100173	0.0398472	0.142081	0.0201961	0.051023	0.0221572	0.0674822	0.0303016	0.0202554	0.0285185	0.0854949	0.0481734	0	0.133327	0.0409169	0.0527616	0.117578	0.044128	0.0483092	0	0	0.228833	0
ENSDARG00000069335	bcl6b	0	0	0.014242	0	0	0	0	0	0	0	0	0	0	0	0	0	0	0	0	0	0	0	0	0
ENSDARG00000052907	bcl7a	0.571939	0.315467	0.57841	0.16276	0.493802	0.251809	1.22001	0.557847	0.417161	1.21568	0.685799	0.629797	0.196552	0.426746	0.117488	0.326562	0.232179	1.03765	0.546042	0.411534	0.91152	0.825594	1.27984	0.710045
ENSDARG00000111877	bcl7ba	0.250875	0.567	0.202582	0.675379	0.0805125	0.324798	0.0707691	0.215166	0.557761	0.109757	0.282404	0.576967	0.621469	0.110798	0.51165	0	0.0775412	0.181508	1.0509	0.259288	0.0742589	0.636112	0.01854	0
ENSDARG00000040396	bcl7bb	0.0909636	0.140764	0.133159	0.186911	0.0938854	0.0855421	0.118925	0.190748	0.249369	0.0551678	0.0489832	0.254851	0.147237	0.0738075	0.131757	0.0539328	0.547863	0.0832293	0	0	0	0	0.762515	0
ENSDARG00000036687	bcl9	0.0499038	0.0160125	0.0202499	0.00632723	0.0253988	0.0106798	0.0759106	0.0484623	0.094224	0.0668771	0.0355681	0.0958766	0.0355271	0	0	0	0.0147167	0.150949	0.0351205	0	0	0.019372	0	0.099984
ENSDARG00000055054	bcl9l	0.00384593	0.0035585	0.0175698	0.00494203	0	0.00772707	0	0.0244231	0.0167574	0	0	0	0	0.0270702	0	0	0	0.0840795	0	0	0	0	0	0
ENSDARG00000104256	bco1	0	0	0	0	0	0	0	0	0.0355036	0	0	0	0	0	0	0	0	0	0	0	0	0	0	0
ENSDARG00000103659	bco1l	0	0	0	0	0.0555347	0	0	0	0.00627491	0	0.0126174	0	0	0	0	0	0	0	0	0	0	0	0	0
ENSDARG00000055722	bco2a	0.358577	0.0364587	0.337515	0.129391	0.524572	0.124379	0.233722	0.475595	0.244378	0.335493	0.205433	0.0273206	0.116079	0.360908	0.0345066	0.213333	0.0413907	0.463228	0.0685293	0.156642	0.773181	0.126171	0	0
ENSDARG00000041715	bco2b	0.00514277	0	0	0.00255653	0	0	0.0138656	0	0	0	0	0	0	0	0	0	0	0	0	0	0	0	0	0
ENSDARG00000027620	bco2l	0	0	0.0129707	0.00198683	0	0	0	0	0.0466619	0.00730072	0	0	0	0	0	0.0439344	0	0	0	0.0564573	0	0	0	0
ENSDARG00000017798	bcor	0.0634289	0.0618598	0.0652396	0.0449402	0.148105	0.104029	0.182845	0.0251085	0.120085	0.0458126	0.105735	0.111783	0.169972	0	0.13851	0	0.0602524	0.0758179	0.192997	0.232472	0	0.0494669	0	0.17005
ENSDARG00000077912	bcorl1	0.0327834	0.0379225	0.0500735	0.0461035	0.0517334	0.0267777	0.0963616	0.155291	0.0643989	0.0449647	0.0428824	0.0386489	0.0215423	0.0254995	0.0902527	0	0.116799	0.0690989	0	0	0	0	0	0
ENSDARG00000079286	bcr	0.034652	0.0048044	0.002972	0.0309943	0.0141412	0.0322458	0.304934	0.11869	0.101495	0.0220835	0.128827	0.040368	0.0369959	0.0601612	0	0	0	0.148058	0	0	0.0622262	0	0.100157	0.0823913
ENSDARG00000012295	bcs1l	0.0854564	0.0520501	0.0817045	0.0661994	0.163932	0.116366	0.104755	0.113119	0.114691	0.0271981	0.108829	0.112874	0.0474439	0.162603	0.0123885	0.122264	0	0.0866363	0.080559	0.168095	0.0622262	0.246973	0	0
ENSDARG00000059388	bdh1	0.0403952	0.0433873	0.0273321	0.0504141	0.011254	0.0517987	0.107158	0.0223186	0.0180685	0.0221859	0.0346594	0.031863	0.0295039	0.0722674	0.466813	0	0.0182438	0	0.126819	0	0	0	0.0992654	0.065609
ENSDARG00000052696	bdh2	0	0	0	0	0	0	0	0	0	0	0	0	0	0	0	0	0	0	0	0	0	0	0	0
ENSDARG00000020744	bdkrb1	0	0	0	0	0	0	0	0	0	0	0	0	0	0	0	0	0	0	0	0	0	0	0	0
ENSDARG00000018817	bdnf	0.61039	0.00612348	0.0855434	0.01672	0.0903633	0.0859455	0.356031	0.0909558	0.0417688	0.0412868	0.0675249	0.0861236	0.0130549	0.0623946	0.0984644	0.145568	0.0705273	0.0758179	5.69443	1.55354	0	1.93736	0	0
ENSDARG00000087413	bean1	0.183329	0.0296157	0.0297956	0.0303758	0.0854872	0.0986551	0.365146	0.133138	0.0940584	2.29311	0.0132143	0.041012	0.00498879	0.212739	0.081604	0.0696728	0.165797	0	0.0627912	0.229167	0	0.0549233	0.10199	0.410684
ENSDARG00000079128	becn1	0.24425	0.0698851	0.190368	0.132526	0.277833	0.130592	0.327232	0.250944	0.092505	0.366777	0.162004	0.116461	0.151805	0.0947355	0.14234	0.190202	0.0869552	0.263094	0.14381	0.569597	0.0568324	0.349927	0.334145	0.0828061
ENSDARG00000076903	bend3	0.0163454	0.0300544	0	0.0112852	0	0.0113737	0.0427358	0	0.0679438	0.0164517	0	0	0.0107782	0	0.049438	0	0.0353767	0.116314	0	0	0	0	0	0
ENSDARG00000113607	BEND4	0.0471744	0.0212089	0.0132259	0	0	0	0.00420282	0.0454842	0	0	0	0	0	0	0.0473037	0	0.0508251	0	0.050249	0	0	0	0	0
ENSDARG00000075624	bend5	0.0932192	0.181127	0.11736	0.0356324	0.0954197	0.036832	0.0305084	0.150552	0.00467183	0.011391	0.0769541	0.0129094	0.0148197	0.135503	0	0.233143	0.0179084	0.101611	0	0	0.264428	0.132854	0.118891	0.099984
ENSDARG00000078331	best1	0	0	0	0	0.0224495	0	0	0	0	0	0	0	0	0	0.029431	0	0	0	0	0	0	0	0	0
ENSDARG00000079163	best2	0	0	0	0	0	0	0	0	0.0658173	0	0	0	0	0	0	0	0	0	0	0	0	0	0	0
ENSDARG00000078455	best4	0	0	0	0	0	0	0	0	0	0	0	0	0	0	0	0	0	0	0	0	0	0	0	0
ENSDARG00000034885	bet1	0.458838	0.421338	0.481627	0.204857	0.410505	0.200897	0.338006	0.232086	0.0869039	0.426267	0.308698	0.239378	0.146306	0.242183	0.338107	0.31457	0.0561231	0.643114	0.355455	0.173975	0.841431	0.351979	0.596446	0.112077
ENSDARG00000032037	bet1l	0.490128	0.389582	0.478588	0.207453	0.437148	0.17319	0.335252	0.466088	0.300971	0.234768	0.428507	0.15486	0.175975	0.451736	0.120058	0.353805	0.10958	0.284884	0.177637	0.369713	0.667586	0.270938	0.112609	0.154677
ENSDARG00000005616	bfb	0	0	0	0	0	0	0	0	0	0	0	0	0	0	0.0592417	0	0	0	0	0	0	0	0	0
ENSDARG00000074919	BFSP1	0	0	0	0	0	0	0.0146469	0	0	0	0	0	0	0	0	0	0	0	0	0	0	0	0	0
ENSDARG00000011998	bfsp2	0	0	0	0	0	0	0	0	0	0	0	0	0	0	0	0	0	0	0	0	0	0	0	0
ENSDARG00000058414	bglap	0.00776158	0.0132496	0	0.00795468	0	0.017086	0.0420075	0	0	0	0	0	0.0425972	0	0	0	0	0	0	0	0	0	0	0
ENSDARG00000017884	bgna	0.268679	0.0237226	0.495206	0.00613636	0.591841	0.053169	0.103943	0.0743194	0.0282852	0.0697475	0.105018	0	0	0.601002	0.103054	0.927706	0	1.26229	0.120783	5.02934	0	0.019372	0	0
ENSDARG00000002945	bgnb	0.022317	0	0	0.001415	0.0149061	0	0.0809449	0	0.948128	0	0	0	0	0	0	0	0	0	0	0	0.112319	0	0	0
ENSDARG00000045166	bhlha15	0	0	0	0	0	0	0	0	0	0	0	0	0	0	0	0	0	0	0	0	0	0	0	0
ENSDARG00000103981	bhlha9	0	0	0	0	0	0	0	0	0	0	0	0	0	0	0	0	0	0	0	0	0	0	0	0
ENSDARG00000058039	bhlhe22	0.330651	0.147152	3.25735	0.0603805	0.64181	0.339368	3.00195	0.387553	0.227388	0.17335	0.432528	0.269767	0.0338395	0.125026	0.0682212	5.32452	0.0353066	0.167339	0.0507673	5.99702	0.112319	0.0521746	0.471278	0
ENSDARG00000037588	bhlhe23	2.79688	0.224689	4.55006	0.0747717	7.01427	0.365054	1.01378	2.44171	0.621465	0.0416102	8.4425	0.83697	0.144733	0.292734	0.271507	21.4458	0.864748	0.570542	12.8697	14.0347	7.34124	0.360989	0	0
ENSDARG00000004060	bhlhe40	20.2008	8.88618	16.0645	10.9918	16.8728	6.50143	12.0963	21.2952	7.64589	13.3271	17.7529	6.61249	7.35404	15.3806	6.62262	16.6804	5.00387	19.4409	13.6363	13.7112	14.465	16.5844	3.45553	7.72039
ENSDARG00000041691	bhlhe41	1.3851	0.237388	1.39748	0.2186	1.23798	0.411696	0.931054	1.00787	0.350021	0.670178	0.776757	0.143808	0.216918	0.83629	0.572306	1.64839	0.162004	1.41699	1.01769	0.883949	0.709484	1.05922	0.42504	0.0965009
ENSDARG00000013430	bhmt	0	0	0	0	0	0	0	0	0	0	0	0	0	0	0	0	0	0	0	0	0	0	0	0
ENSDARG00000061682	bicc1a	0	0	0.0185072	0	0	0	0.0125575	0	0	0	0	0	0	0	0	0	0	0	0	0	0	0	0	0
ENSDARG00000070497	bicc1b	0	0	0	0	0	0	0.0260824	0	0	0	0	0	0	0	0	0	0	0	0	0	0	0	0	0
ENSDARG00000076557	bicc2	0	0	0	0	0	0	0	0	0	0	0	0	0.0138868	0	0	0	0	0	0	0	0	0	0	0
ENSDARG00000079496	bicd1a	0	0.0105288	0	0	0	0	0	0	0	0	0.0499825	0	0	0.0233065	0	0	0	0	0	0	0	0	0	0
ENSDARG00000075571	bicd2	0.0573641	0.025982	0.0366063	0.1609	0.091274	0.0388366	0.0291032	0.117035	0.00933268	0	0	0.0605563	0.0371302	0	0.229223	0	0	0	0.037747	0	0	0	0	0
ENSDARG00000098215	BICD2	0	0.00353309	0	0	0	0	0	0	0	0	0	0	0	0.0445484	0	0	0	0	0	0	0	0	0	0
ENSDARG00000074761	bicdl1	0.0157658	0.0733313	0	0.0413495	0.0540811	0.0414582	0.0263325	0.0201898	0.0156082	0.0433429	0.0499825	0.0729179	0.0129556	0	0	0	0	0.0876616	0.16925	0	0.106252	0.350627	0	0.167403
ENSDARG00000052427	bicdl2	0	0	0	0	0.0175046	0	0	0.0181262	0	0	0	0	0	0	0	0	0.24237	0	0	0.149597	0	0	0.275671	0
ENSDARG00000091669	bicdl2l	0.0190118	0.0238503	0.0306804	0.00538485	0.0316201	0	0	0.0223186	0.0158278	0	0	0.0162396	0	0	0	0	0	0	0.0487857	0.0646726	0	0	0	0
ENSDARG00000061159	bicra	0.313022	0.139843	0.2732	0.195344	0.191764	0.160751	0.260056	0.357499	0.0928785	0.151074	0.192226	0.134232	0.0834721	0.0469739	0.0730994	0.613474	0.263433	0.29027	0.112384	0.202926	0.180877	0.128988	0.239072	0.291104
ENSDARG00000016089	bicral	0.0481265	0.0372872	0.0106886	0.00642148	0.0709411	0.0309351	0.114293	0.0407112	0.00743955	0.0658511	0	0	0	0.0368711	0	0	0	0	0.0661179	0	0	0.105122	0	0
ENSDARG00000069290	bida	0.030049	0	0.0320039	0.00515243	0.0433041	0.049813	0.00699469	0	0.1512	0	0	0.0104654	0	0	0.0145012	0	0.13872	0	0	0	0	0	0	0
ENSDARG00000045549	bik	0	0.114271	0.02636	0.00162592	0.0258035	0.0063265	0	0	0	0.0106639	0	0.0386144	0	0	0	0	0	0	0	0	0	0	0	0
ENSDARG00000042114	bin1a	0.163176	0.00729452	0.245975	0.00393776	0.20157	0.00881296	0.706278	0.0666853	0.0330788	0.0627142	0.179686	0.0154732	0	0.146568	0.018457	0.0781409	0	0.372706	0.251649	0.207623	0	0.498438	0	0.821714
ENSDARG00000058820	bin1b	0.119467	0.430895	0.135948	0.67373	0.131432	0.350559	0.0663523	0.159012	0.13049	0.0293696	0.169325	0.526472	0.370831	0.0400289	0.0608001	0	0.206596	0	0.143973	0	0	0.124882	0	0
ENSDARG00000003219	bin2a	0	0	0	0	0	0	0	0	0	0	0	0	0	0	0	0	0	0	0	0	0	0	0	0
ENSDARG00000010255	bin2b	0.0359013	0	0.0139645	0	0	0	0.00258678	0	0.00387147	0.00650913	0	0.00510052	0	0	0	0	0.188191	0	0	0	0	0	0	0
ENSDARG00000099651	bin3	0.0850068	0.0734527	0.0967257	0.100127	0.0195808	0.0459067	0.072327	0.0775243	0.140699	0.0668382	0.0374065	0.0270782	0.0743839	0.178008	0.168194	0.108406	0.0409303	0	0.0552175	0.263882	0.219595	0.0440167	0.152556	0
ENSDARG00000044619	birc2	0.3036	0.158694	0.489633	0.279182	0.371373	0.224768	0.61419	0.284025	0.311543	0.49911	0.517244	0.311616	0.271016	0.3409	0.273159	0.652268	0.187418	0.559574	0.309129	0.27785	0.300667	0.0504154	0.143635	1.15404
ENSDARG00000075621	birc5a	0.0213306	0	0	0.0403365	0	0.00735139	0	0	0.0352037	0	0	0.228843	0.0229736	0	0	0	0.00889884	0	0.0502169	0	0	0	0	0
ENSDARG00000055655	birc5b	0.00816753	0	0.00960061	0	0.0698077	0	0	0	0	0	0	0.0132152	0	0.043671	0	0	0	0	0	0	0	0	0	0
ENSDARG00000074166	birc6	0.535677	0.421345	0.629019	0.31974	0.570862	0.264934	0.553239	0.797292	0.471999	0.612401	0.805869	0.290154	0.366502	0.531815	0.119686	0.613825	0.154849	0.398101	0.539843	0.817376	0.758672	1.04732	0.207039	0.119581
ENSDARG00000097706	birc6-as2	0.0199081	0.00738167	0.0701414	0.004502	0.0234048	0.0217319	0.467822	0	0.014198	0.0192462	0	0.00717499	0.0187502	0	0	0.0483508	0	0.116286	0.0660572	0	0.104598	0	0	0.514368
ENSDARG00000058082	birc7	0	0	0	0	0	0	0	0	0	0	0	0	0	0	0	0	0	0	0	0	0	0	0	0
ENSDARG00000061409	bivm	0.0501174	0.0127089	0.014472	0.0204715	0.0465683	0	0.0440616	0.0218723	0	0.0414083	0.0778799	0.0148821	0	0.0695377	0.0767697	0.0868692	0.0478506	0.102738	0	0	0	0.0575957	0	0
ENSDARG00000052073	blcap	1.68474	1.04077	1.55301	1.27993	1.2282	0.823361	0.780601	1.63255	1.11296	0.814602	1.64749	1.13624	0.879719	1.14419	1.34573	2.25976	0.986076	1.79224	1.76683	1.58982	1.87578	1.37657	1.34674	0.553321
ENSDARG00000043126	blf	0	0	0	0	0	0	0	0	0	0	0	0	0	0	0	0	0	0	0	0	0	0	0	0
ENSDARG00000007783	blk	0	0	0	0	0	0	0	0	0	0	0	0	0	0	0	0	0	0	0	0	0	0	0	0
ENSDARG00000077089	blm	0.0152683	0.00280668	0	0.00468572	0.0313169	0.0104667	0	0	0.00851135	0.0071648	0	0.0186971	0.00639575	0.0917788	0	0	0	0	0	0	0	0.0320283	0	0
ENSDARG00000025977	blmh	0.0993361	0.0337623	0.0506532	0.0896701	0.0912986	0.0576247	0.111308	0.103764	0.168285	0.165239	0.0947194	0.232542	0.0563911	0.344247	0.223075	0.0877798	0.262112	0	0.137533	0	0	0.180313	0.392226	0.0828061
ENSDARG00000042722	blnk	0	0	0	0	0	0	0	0	0	0	0	0	0	0	0	0	0.134398	0	0	0	0	0	0	0
ENSDARG00000014171	bloc1s1	0.431765	0.302262	0.500814	0.126204	0.184392	0.114943	0.474646	0.607364	0.252085	0.486991	0.409095	0.0505379	0.12746	0.15049	0.285128	0.470619	0.373548	0.426272	0	0.240784	0.398274	0.328209	1.49607	1.36491
ENSDARG00000046081	bloc1s2	0.454434	0.442553	0.434271	0.142135	0.325699	0.324631	0.751643	0.412234	0.67423	0.597231	0.259425	0.411944	0.160621	0.398428	0.163736	0.486304	0.484642	0.367483	0.757649	0.462417	1.02413	0.824623	0.982388	0.379315
ENSDARG00000068828	bloc1s3	0.0800738	0.0974566	0.054226	0.0792756	0.0574773	0.0401357	0.225657	0.0315452	0.0763552	0.0937012	0.0982597	0.12727	0.0568491	0.0752167	0.0640205	0.0724682	0.0747577	0.175606	0.0225036	0.0441258	0	0.0509123	0.231884	0.0828061
ENSDARG00000007597	bloc1s4	0.1315	0.0909452	0.120988	0.0310439	0.141108	0.0487704	0.176743	0.0561858	0.308223	0.113726	0.114591	0.0482901	0.0440802	0.0941304	0.300481	0.0953988	0.349102	0.187105	0	0.0906002	0.109127	0.0510955	0.411902	0
ENSDARG00000111747	bloc1s5	0.25967	0.161504	0.45505	0.128299	0.351277	0.129386	0.597139	0.47494	0.271523	0.385165	0.336416	0.196897	0.263472	0.227529	0.0693514	0.640359	0.273855	0.476259	0	0.0307456	0.208212	0.421545	1.07687	0.388033
ENSDARG00000042933	bloc1s6	0.14961	0.234858	0.233388	0.0639489	0.125227	0.138075	0.65686	0.119793	0.406768	0.100024	0.232991	0.214554	0.0487032	0.195183	1.08645	0.0893925	0.933483	0	0	0.146019	0.136283	0.246212	0.406031	0.968969
ENSDARG00000059857	blvra	0	0.00685136	0	0	0	0	0.0132873	0	0.0134791	0	0	0	0	0	0	0	0	0	0.0523538	0	0	0	0	0
ENSDARG00000096829	blvrb	0.0784062	0.0453735	0.105749	0.0192591	0.206677	0.00986506	0.286282	0.150934	0.518248	0.0554234	0.162396	0.0823081	0.00471342	0.0220129	0.185975	0.174722	0.0365403	0.069684	0	0.197409	0	0.104939	0.284376	0.259299
ENSDARG00000011299	blzf1	0.212779	0.154755	0.200847	0.139858	0.160852	0.155992	0.162863	0.286932	0.038446	0.18288	0.273474	0.135968	0.100109	0.176205	0.218112	0.16166	0.289469	0.129983	0.180446	0.104766	0.0728502	0.238671	0	0.201972
ENSDARG00000096603	bmb	0	0	0	0	0	0	0	0	0	0	0	0	0	0	0	0	0	0	0	0	0	0	0	0
ENSDARG00000086706	BMERB1	0.167887	0	0.232301	0.0457134	0.157162	0.0186707	0.3818	0.175511	0.0561603	0.0326948	0.0836423	0.0171523	0.0146553	0.0915842	0	0.265633	0	0.178757	0.102305	0.254662	0.100056	0.0757576	0	0.288014
ENSDARG00000041414	bmf2	0.0180541	0.0738153	0	0.0563844	0	0.0573576	0.0290084	0.0241534	0.007787	0.105673	0.0832964	0.0105884	0.00845785	0.0233065	0	0.0551231	0	0	0	0	0	0	0	0.0823913
ENSDARG00000006010	bmi1a	0.0997138	0.12985	0.124709	0.044537	0.0563253	0.0573033	0.125964	0.0836998	0.0314194	0.0672202	0.110904	0.0898243	0.0268951	0.0989553	0.0180505	0.0483508	0	0.139815	0.045201	0	0.194008	0	0	0
ENSDARG00000013076	bmi1b	0.158327	0.126147	0.211532	0.0630576	0.151203	0.0811167	0.241927	0.104368	0.157186	0.204994	0.13691	0.127378	0.049226	0.145749	0.121512	0	0	0.348986	0.173701	0.216853	0.163927	0.242134	0.114658	0.065609
ENSDARG00000061769	bmp10	0	0	0	0	0	0	0	0	0	0	0	0	0	0	0	0	0	0	0	0	0	0	0	0
ENSDARG00000109233	bmp10l	0	0	0	0	0	0	0	0	0	0	0	0	0	0	0	0	0	0	0	0	0	0	0	0
ENSDARG00000037491	bmp15	0	0	0	0	0	0	0	0	0	0	0	0	0	0	0	0	0	0	0	0	0	0	0	0
ENSDARG00000103679	bmp16	0.00582847	0	0	0	0	0	0.0105803	0	0	0.0236313	0.0375858	0	0	0	0	0	0	0	0	0	0	0	0	0
ENSDARG00000028071	bmp1a	0.0328246	0	0.194189	0.0207066	0.131018	0.0595784	0.0551101	0.0888985	0.0383389	0.0181803	0.0653523	0.01012	0.0906336	0.974968	0.102806	0.113894	0	0.117578	0.16766	0.105455	0	0	0	0.112077
ENSDARG00000028053	bmp1b	0.00555217	0.00674417	0.0140558	0	0	0	0.0111924	0	0.484847	0.00878945	0.0110384	0	0	0	0	0	0	0	0.0514642	0	0	0	0	0
ENSDARG00000013409	bmp2a	0	0	0	0	0	0	0.0221733	0	0.0949275	0	0	0	0	0	0	0	0	0	0	0	0	0	0	0
ENSDARG00000041430	bmp2b	0.00809299	0	0	0	0	0	0.0106701	0	0.24792	0	0	0	0	0	0	0	0	0	0	0	0	0	0	0
ENSDARG00000020009	bmp2k	0.0144412	0.0287578	0.0887299	0.012456	0.0293096	0.0158051	0.0175223	0.0447838	0.43519	0.0249946	0.0804437	0.00628203	0.0133247	0	0	0.0739579	0	0	0	0	0.219374	0	0.35183	0
ENSDARG00000060526	bmp3	0	0	0	0	0	0	0	0	0	0	0	0	0	0	0	0	0	0	0	0	0	0	0	0
ENSDARG00000019995	bmp4	0	0	0	0	0	0	0.0246961	0	0.0192033	0	0	0	0	0	0.0599549	0	0	0	0	0	0	0	0	0
ENSDARG00000101701	bmp5	0	0	0	0	0	0	0	0	0.00601798	0	0.0433638	0	0	0	0	0	0	0	0	0	0	0	0	0
ENSDARG00000015686	bmp6	0	0	0	0.00357979	0	0	0.0240251	0	0	0	0	0	0	0	0.0996101	0	0	0	0	0	0	0	0	0
ENSDARG00000018260	bmp7a	0	0	0	0	0	0	0	0	0	0	0	0	0	0	0	0	0	0	0	0	0	0	0	0
ENSDARG00000063230	bmp7b	0	0.00759123	0	0	0	0	0	0	0.350507	0	0	0	0	0	0	0	0	0	0	0	0	0	0.0801147	0
ENSDARG00000035677	bmp8a	0	0	0	0	0	0	0.00353031	0	0	0	0	0	0.005804	0	0	0	0	0	0	0	0	0	0	0
ENSDARG00000101980	bmper	0.00702186	0.00669286	0	0.00180896	0	0	0	0	0	0.012501	0	0	0	0	0	0	0	0	0	0	0	0	0	0
ENSDARG00000019728	bmpr1aa	0.0780838	0.0131392	0.0254114	0.0524724	0.0243943	0.0445989	0	0	0.105273	0.0386655	0.105483	0	0.0496285	0.163185	0	0.060461	0.0341367	0.0799936	0.045201	0.0772201	0.0720046	0.0633425	0.134691	0.0828061
ENSDARG00000105045	bmpr1ab	0.00829856	0	0	0	0	0	0.0201228	0	0.0915043	0.00959988	0.0253696	0	0	0	0.0680272	0	0	0	0	0	0	0	0	0
ENSDARG00000104100	bmpr1ba	0.0154224	0.00413671	0.03063	0.0026587	0.0359869	0	0.0444498	0	0.303631	0.0492291	0	0	0	0.0503627	0.0734214	0	0	0	0	0	0	0	0	0
ENSDARG00000102742	bmpr1bb	0.00685135	0	0.0156062	0	0	0	0	0	0.0486472	0	0	0	0	0	0	0	0	0	0	0	0	0	0	0
ENSDARG00000011941	bmpr2a	0.419253	0.110232	0.711234	0.110277	0.250519	0.283633	2.01139	0.31147	0.905517	1.47239	0.439421	0.25811	0.0302179	0.303191	0.0264184	0.227533	0.152345	0.384434	1.85163	0.863658	0.725662	1.73807	0.31848	0.8202
ENSDARG00000020057	bmpr2b	0.0917805	0.0880632	0.0702806	0.109919	0.135715	0.0889683	0.151697	0.12602	0.156815	0.361108	0.183983	0.25916	0.117224	0.0520828	0.0703932	0.0712007	0.0381438	0.148834	0.0475771	0.256083	0.122561	0.050844	0.257433	0.148
ENSDARG00000054154	bms1	0.149487	0.0571706	0.0530301	0.0591152	0.0620859	0.0671108	0.0305984	0.0568729	0.0266256	0.177874	0.0865685	0.123456	0.0718288	0.0948276	0.0524956	0.174977	0.138298	0.0554862	0.116614	0.258173	0.0890123	0.0857872	0.54095	0.659357
ENSDARG00000062181	bmt2	0	0.013054	0	0	0	0	0	0	0	0.0126477	0	0	0	0	0	0	0.0131139	0	0	0	0	0	0	0
ENSDARG00000069989	bnc2	0.0116242	0	0	0	0	0.00331769	0.0409681	0	0	0	0	0	0	0	0	0	0	0	0	0	0	0	0	0
ENSDARG00000078259	bnip1a	0.01285	0	0	0	0.0296002	0	0.006774	0.0207429	0.0178042	0	0	0	0	0	0	0	0	0.0534445	0	0	0	0	0	0
ENSDARG00000104280	bnip1b	0.133302	0.0664757	0.17799	0.065171	0.142239	0.058699	0.0711375	0.104502	0.0587919	0.0804408	0.200316	0.022731	0.0458988	0.090858	0.0965244	0.140345	0.0106574	0.161157	0.112342	0.0390625	0	0.109688	0.439783	0
ENSDARG00000013397	bnip2	0.0528671	0.00378835	0.0137152	0.0164774	0	0.015512	0.00594785	0	0.0150841	0.0792307	0.0283483	0	0.0264939	0	0.162505	0	0.0139686	0	0	0	0.0937734	0	0.26617	0
ENSDARG00000099961	bnip3	0.00546901	0.00104098	0.0461034	0	0.0789777	0.0236936	0.0280751	0.105823	0.00616763	0.0135973	0	0	0	0.0723746	0.0419595	0.0606303	0	0	0	0	0	0	0	0
ENSDARG00000025468	bnip3la	0.0212685	0.0159882	0.0122748	0.0118747	0.0280333	0	0.135158	0.0714282	0.048665	0.0631455	0.13688	0	0.0146278	0	0.0524109	0.0808757	0	0.0968289	0.0857996	0	0	0.0485625	0.116221	0
ENSDARG00000028067	bnip3lb	0.523928	0.201621	0.585058	0.281392	0.658437	0.241564	0.336828	0.688752	0.599949	0.702032	0.318535	0.161619	0.308416	0.352641	0.182515	0.566764	0.224564	0.503978	0.290219	0.659924	0.512359	0.464703	0.105096	0.0932192
ENSDARG00000022832	bnip4	0	0.000856426	0	0.00412596	0	0	0	0	0.0295447	0.0255981	0	0	0	0	0	0	0.226292	0	0	0	0	0	0.134691	0.112077
ENSDARG00000060435	bnipl	0	0	0	0	0	0	0	0	0	0	0	0	0	0	0	0	0	0	0	0	0	0	0	0
ENSDARG00000074335	boc	0	0.0110892	0	0.00234859	0.0157392	0	0.0316007	0	0.777239	0	0	0	0	0	0.0853061	0	0	0	0	0	0	0	0	0
ENSDARG00000103922	bod1	0.469812	0.0975845	0.399362	0.0870826	0.391477	0.124336	0.413352	0.470457	0.36556	0.295562	0.412303	0.454735	0.0777692	0.294892	0.0198649	0.0847716	0.0819043	0.890893	0.146975	0.229116	0.840104	0.397595	0.473212	0.60401
ENSDARG00000089505	bod1l1	0.0778232	0.0408881	0.0997142	0.0272142	0.0684423	0.0431945	0.0706378	0.0275097	0.0036253	0.0437615	0.0223802	0	0.0173149	0	0.0827815	0.0655248	0	0	0.0427007	0	0.370009	0.230893	0	0.140913
ENSDARG00000052129	boka	0.220086	0.190066	0.082689	0.297482	0.0857045	0.243856	0.143797	0.05125	4.96216	0.0859448	0.0975804	0.35447	0.203998	0.0601807	0.076306	0.0464818	0.0248034	0.168223	0.0544161	0.277696	0.0807259	0.175356	0	0
ENSDARG00000008807	bokb	0.170524	0.185006	0.157375	1.04379	0.126693	0.161936	0.133962	0.242783	0.194766	0.0965786	0.204269	0.0475779	1.07248	0.0687016	0.144426	0.0421383	0.0789294	0.128031	1.19982	0	0.099932	0.277427	0.189688	0.065609
ENSDARG00000039915	bola1	0.877101	0.529223	0.731832	0.279157	0.863133	0.281644	0.54527	1.03285	0.303762	0.507988	0.511764	0.702649	0.337235	0.592457	0.336819	0.661445	0.236772	0.800426	0.466706	0.40098	0.935837	1.0151	0.24934	0.178163
ENSDARG00000111714	BOLA2	0.146994	0.0455924	0.149424	0.00660784	0.152363	0.0376317	0.0785111	0.140896	0.272567	0.165561	0.0964187	0.0640365	0.0206281	0.0274665	0.0357937	0.289663	0.0359239	0.116286	0.0551016	0.137662	0.159511	0.0497968	0.255154	0
ENSDARG00000098130	bola3	0.615983	0.740004	0.687884	0.448466	0.649615	0.429866	0.475576	0.824618	0.444619	0.558979	0.876707	0.627825	0.773802	0.684067	1.0856	0.850622	0.684571	1.13905	0.49895	1.08602	0.605737	0.784586	0.150809	1.02328
ENSDARG00000063627	bop1	0.0447514	0.0389049	0.0414525	0.0191196	0.0221436	0.0287392	0.112501	0.0153669	0.0070434	0.118898	0.0348379	0.0872947	0.0212649	0.0754349	0.0527983	0.0470885	0.0423977	0.0522384	0	0.149429	0	0.14095	0	0
ENSDARG00000042688	bora	0	0	0.0268157	0	0	0.00921961	0.00927065	0	0	0	0	0.0167306	0	0	0	0	0	0	0	0	0	0	0	0
ENSDARG00000077830	borcs5	0.14097	0.0468008	0.195714	0.0370699	0.114396	0.062539	0.118008	0.0686501	0.11282	0.095457	0.0780566	0.0465625	0.0468003	0.0771993	0.0956023	0.0486041	0.0394406	0.384343	0.13669	0	0.23316	0	0.2697	0
ENSDARG00000055070	borcs7	0.114181	0.0903932	0.178935	0.0419884	0.1085	0.0360689	0.0568945	0.211587	0.209476	0.286284	0.164424	0.154456	0.135427	0.0868376	0.143815	0.0507305	0.0977885	0.405209	0.061371	0.199903	0.112319	0.139429	0	0
ENSDARG00000071339	borcs8	0.0421601	0.0192962	0.0573904	0.00997277	0.0396208	0.00954161	0.0197036	0.082328	0.0166593	0.0143106	0	0.0375649	0.0339196	0.108683	0.0195618	0	0.0177977	0	0	0	0.0742589	0	0	0.0932192
ENSDARG00000070826	bpgm	0.44929	0.116866	0.552437	0.114078	0.457286	0.181589	0.545914	0.534242	0.19938	0.239687	0.448634	0.0807147	0.138766	0.192752	0.139996	0.493052	0.104822	0.737622	0.228349	0.643897	0.391331	0.368109	0.263643	0
ENSDARG00000099980	bpifcl	0	0	0	0	0	0	0	0	0	0	0	0	0	0	0	0	0	0	0	0	0	0	0	0
ENSDARG00000043684	bpnt1	0.0386504	0.0483704	0.0826577	0.0261935	0.107799	0.016924	0.107727	0.161095	0.09829	0.0522011	0.0619126	0.0320291	0.0107367	0.0636433	0.0936862	0	0.223032	0	0	0.138843	0.107098	0	0.22775	0
ENSDARG00000077361	bptf	0.439362	0.36447	0.408732	0.217056	0.464208	0.299438	0.674337	0.702627	0.411375	0.565899	0.469761	0.385349	0.421904	0.646587	0.0743331	0.71534	0.145955	0.205675	0.549814	0.228944	0.388379	0.423493	0.581708	0.337467
ENSDARG00000017661	braf	0.124494	0.0813351	0.131231	0.136251	0.0710912	0.0980936	0.193016	0.106177	0.118804	0.106445	0.090326	0.117374	0.0775867	0.0630561	0.019857	0.10688	0	0.242442	0.124268	0.076555	0.126354	0	0	0
ENSDARG00000008560	brap	0.0324261	0.0508705	0.100883	0.0515061	0.0197761	0.035054	0.0595749	0.0403992	0.0203753	0.0466607	0	0	0.0307251	0.077939	0	0.0825898	0	0.0793084	0	0	0	0	0.116783	0.0367744
ENSDARG00000062585	brat1	0.0162779	0.0210842	0.0291541	0.0280185	0.0548857	0.00944734	0.0461711	0	0.0484355	0.0407487	0	0.0112205	0.00671929	0.040992	0	0.0863498	0	0.0806029	0	0	0	0	0.221879	0
ENSDARG00000079015	brca2	0	0	0.022612	0.034632	0	0.0158051	0.0208845	0	0.0124285	0.00720793	0	0	0.0428436	0	0	0	0.0372792	0	0	0	0	0	0	0
ENSDARG00000098242	brcc3	0.0212991	0.0313586	0	0.0207981	0.0122781	0	0.0244339	0	0.0237052	0	0	0.00993477	0	0	0	0	0	0	0.0400102	0	0	0	0	0
ENSDARG00000013596	brd1a	0.162141	0.0205038	0.226296	0.070045	0.191234	0.118892	0.198604	0.166247	0.167623	0.0858561	0.24192	0.135119	0.0308364	0.0388999	0.0123885	0.0768516	0	0.191311	0.0479538	0.18877	0.203065	0.298912	0	0.112077
ENSDARG00000051798	brd1b	0.504938	0.243932	0.504282	0.496203	0.575193	0.321341	0.465617	0.51796	0.288023	0.451566	0.509926	0.433861	0.204906	0.355149	0.384996	0.677072	0.444678	0.465942	0.446686	0.528013	0.700955	0.447748	0.373012	0.333905
ENSDARG00000022280	brd2a	1.4769	0.919513	1.35938	0.993723	1.57123	0.582264	1.35444	1.47278	0.876234	1.36042	1.2437	1.39442	0.830129	1.43969	0.419071	1.23598	0.526047	1.98854	1.64955	0.891204	1.36727	1.48237	1.18934	1.55577
ENSDARG00000046087	brd2b	0.161139	0.0345151	0.12718	0.0783832	0.105971	0.00787927	0.218343	0.0576366	0.0769772	0.0879136	0.199762	0.0840317	0.049371	0.0155898	0.0509165	0.116632	0	0.0706814	0.212501	0.0794439	0.0646195	0.132753	0.0990136	0
ENSDARG00000006527	brd3a	0.755999	0.217257	0.744317	0.214628	0.730972	0.158535	0.559469	0.853687	0.316413	0.529213	0.54712	0.181969	0.207156	0.422185	0.287202	0.941385	0.260712	0.731825	0.528549	0.852492	0.945703	0.400788	0.425886	0.327856
ENSDARG00000100129	brd3b	0.588339	0.607708	0.538032	0.152142	0.762424	0.296182	0.830247	0.671842	0.435836	0.582634	0.494883	0.517716	0.213158	0.21192	0.334117	0.401168	0.270254	0.760138	0.125162	0.843678	0.648521	0.567369	0.375306	0.640521
ENSDARG00000078904	brd4	0.32451	0.115944	0.404069	0.195569	0.27254	0.301142	0.397117	0.239227	0.206154	0.289851	0.361316	0.211409	0.109145	0.40559	0.279136	0.138552	0.260721	0.69372	0.317579	0.534458	0.0808878	0.188383	0.200715	0.0828061
ENSDARG00000008380	brd7	0.724562	0.309666	0.583337	0.230459	0.348233	0.371341	0.438658	0.739998	0.460669	0.748819	0.892718	1.17545	0.274397	0.417168	0.140019	0.397041	0.310839	0.495579	0.407338	0.410839	0.280999	0.839262	0.362411	0.449471
ENSDARG00000025071	brd8	0.177747	0.0863856	0.205199	0.114368	0.133302	0.0684059	0.251526	0.17926	0.0852741	0.259108	0.287682	0.119145	0.120065	0.187134	0.307142	0	0.064062	0.0806029	0.0105071	0.05997	0	0.262956	0.266874	0
ENSDARG00000017143	brd9	0.731313	0.482099	0.91213	0.462085	0.76332	0.373008	0.97931	0.806591	0.570858	0.645732	0.604348	0.533111	0.363896	0.589915	0.372719	0.754445	0.189753	0.656256	0.414777	0.769837	0.58404	0.501784	1.30096	0.955356
ENSDARG00000102802	brdt	0.819066	0.252962	0.963256	0.433718	1.23505	0.358554	0.638819	1.0978	0.547779	0.589751	0.876305	0.392435	0.210456	0.648495	0.385664	0.801958	0.73332	1.42042	0.330375	0.579194	1.07389	0.553313	0.059838	0.339526
ENSDARG00000017835	brf1a	0	0.0689416	0.0158128	0.00449684	0	0	0.0238331	0	0	0.0288369	0	0.0293675	0.00858629	0	0.12632	0.0470885	0	0	0	0	0	0	0	0
ENSDARG00000005002	brf1b	0.0414439	0.0368432	0.0257553	0.0137237	0.0134791	0.00907585	0.0603661	0.0636249	0.0070434	0.05107	0	0	0.0154699	0.0305834	0	0	0	0	0.0465918	0	0	0	0	0
ENSDARG00000002060	brf2	0.0643091	0.0433308	0.100426	0.0277493	0.065388	0.0363264	0.0674007	0.0717312	0.0463734	0.0428997	0.0817173	0.106444	0.027045	0.0623408	0.0180505	0.0307603	0.0147167	0.0787185	0.117825	0	0	0.0742236	0	0
ENSDARG00000086332	bri3	0.085756	0.138001	0.13452	0.0370595	0.106895	0.0728695	0.109251	0.187191	0.174319	0.207329	0.113267	0.0673227	0.0545199	0.155587	0.66682	0.0465484	1.15741	0.0636922	0.138248	0.178652	0	0.223896	0.086731	0.113332
ENSDARG00000010108	bri3bp	0.00779815	0	0.0275142	0.00146681	0.0342033	0	0.0778379	0	0.0261729	0	0	0.0264593	0	0	0.0183688	0	0.0124017	0	0.0653988	0	0	0	0.240727	0
ENSDARG00000056247	bricd5	0.0164431	0.0107125	0.0204431	0.00188729	0.0302183	0	0.0359319	0.0757931	0.00498399	0.0227579	0	0	0.00369359	0	0	0.0439344	0.0166186	0	0	0.0668896	0.0646195	0	0	0
ENSDARG00000078302	brinp1	0.14232	0	0.178154	0.00433723	0.0329002	0	0.166859	0.21294	0.00668281	0.231328	0.115481	0.01012	0.00614045	0.102804	0	0.447648	0	0.487384	0.0289486	0.0856531	0.0514319	0.208581	0	0
ENSDARG00000014302	brinp2	0.0369241	0.0161322	0.1088	0.00204504	0	0.0210155	0.107577	0	0.0267145	0.0577603	0.0635239	0.00717499	0	0	0	0	0	0	0	0	0	0	0	0
ENSDARG00000076351	brinp3a.1	0.0359974	0	0.0422177	0	0.0160911	0.00745372	0.114304	0	0	0	0.0436294	0	0	0	0	0.049835	0	0.069684	0	0	0	0.0548968	0	0
ENSDARG00000061051	brinp3a.2	0.141149	0.0153541	0.0631084	0.0165975	0.0136928	0.0189853	0.0173705	0	0.0759627	0.0259347	0	0.0227578	0	0.0288813	0	0.0594643	0	0	0	0	0.619532	0	0	0
ENSDARG00000075352	brinp3b	0.307267	0	0.134203	0.00506633	0.049988	0.0573572	0.0854529	0	0.150279	0.00696565	0	0.0138546	0.119267	0.0729734	0	0	0.111667	0	0.275899	0.474588	0.643102	0.0826525	0	0.0828061
ENSDARG00000074410	brip1	0	0.0177244	0.0102115	0.00161278	0	0	0	0.0233235	0	0	0	0	0.00746761	0	0	0	0	0	0	0	0.127603	0	0	0
ENSDARG00000041974	brk1	3.19603	1.48147	2.82828	0.764313	3.14541	0.950243	4.2972	2.95627	3.1936	4.58515	2.2984	1.67003	0.838102	2.86525	2.28383	3.47445	1.39826	1.74576	2.41257	3.11257	2.78068	2.88985	5.72893	5.21661
ENSDARG00000051955	brms1	0.190505	0.171982	0.276363	0.0430514	0.289844	0.115255	0.261171	0.199675	0.133413	0.173383	0.180065	0.514398	0.0530093	0.317801	0.188565	0.46077	0.171698	0.329856	0.050396	0.293002	0.267643	0.273028	0.103742	0
ENSDARG00000006235	brms1la	0.635522	0.162265	0.64593	0.324358	0.446675	0.201792	0.689849	0.686395	0.436668	0.461459	0.454813	0.272284	0.226796	0.430605	0.0950398	0.579587	0.143341	0.702142	0.170131	0.583807	0.606392	0.48176	0.795983	1.1202
ENSDARG00000018047	brms1lb	0.037843	0.0113759	0	0.00750669	0.0133265	0.0409875	0.088187	0	0.079795	0.03293	0	0	0.0754565	0.0310308	0	0	0	0	0.10085	0	0	0	0	0
ENSDARG00000013659	brox	0.196665	0.0585185	0.119774	0.0721051	0.132135	0.10693	0.23461	0.193048	0.238155	0.161283	0.231831	0.0665559	0.0836186	0.0672533	0.142784	0.264499	0.0728699	0.134891	0.0864849	0.287115	0.101825	0.185074	0.118891	0.214403
ENSDARG00000103665	brpf1	0.00744284	0	0	0.017074	0.032025	0.0264041	0.0280165	0.0188735	0	0.00672231	0	0.00628203	0.00427778	0	0	0.0465484	0	0	0	0.0856531	0	0	0.136983	0
ENSDARG00000070513	brpf3a	0.0636855	0.0862136	0.086852	0.0486026	0.0348899	0.105105	0.138575	0.101227	0.0466781	0.128199	0.0724025	0.0146063	0.0491931	0.0533926	0.0905008	0	0	0.167958	0	0.0754006	0.143114	0.0548968	0.254328	0.0367744
ENSDARG00000074238	brpf3b	0.0559086	0.0118351	0.0625621	0.0258769	0.022844	0.00881296	0.0299807	0.0411703	0.0186779	0.0191912	0.0241441	0.0214134	0.00926107	0.0181949	0	0	0	0.0534445	0	0	0	0	0	0.0736106
ENSDARG00000077791	brsk2b	0.285801	0.106279	0.57568	0.0254227	0.279033	0.0657097	0.250957	0.243328	0.0913034	0.039472	0.158071	0.0949789	0.102792	0.178044	0.032066	0.469896	0.0291922	0.175451	0.22011	0.273118	0.739487	0.18731	0	0
ENSDARG00000074747	brwd1	0.1784	0.0783544	0.199218	0.176856	0.300372	0.095774	0.119253	0.112228	0.116703	0.0860319	0.193322	0.0363052	0.208857	0.145609	0	0.374964	0.0393341	0.28146	0.2111	0.278957	0	0.0510955	0.0996751	0.607025
ENSDARG00000035540	brwd3	0.0405974	0.0154862	0.0143369	0.0191589	0.0173871	0.0209442	0.0466077	0.0269289	0.00184022	0.0265104	0.0171627	0.0089421	0.0160658	0	0	0.0914578	0	0.159674	0	0	0.0662111	0	0.0765193	0
ENSDARG00000037008	bscl2	0.00517708	0.0066312	0	0	0	0	0.00763802	0	0	0.0114413	0	0.0107859	0	0	0	0	0	0	0	0	0	0.0718308	0	0
ENSDARG00000025912	bscl2l	0	0	0	0	0	0	0	0	0	0	0	0	0	0	0	0	0	0	0	0	0	0	0	0
ENSDARG00000052623	bsdc1	0.750895	0.422594	0.816673	0.375282	0.710367	0.311868	0.640607	0.90296	0.67964	0.768206	0.87723	0.654634	0.453724	0.908253	1.23996	0.962091	0.250834	0.644773	0.508122	0.831045	0.553474	0.861092	0.501112	0.481599
ENSDARG00000019881	bsg	6.58889	9.73663	6.98673	5.86409	6.76059	5.85603	12.0157	6.97037	11.3909	18.1686	4.92573	5.61449	4.06319	7.50053	18.3332	7.95007	5.73024	5.72009	32.0687	10.9633	7.60522	31.5566	8.55058	9.99519
ENSDARG00000099069	bsk146	0.0047933	0.00628885	0.0115249	0	0	0	0.082052	0	0.0216963	0.0115065	0	0	0	0	0	0	0	0	0	0	0	0.120393	0	0
ENSDARG00000079161	bsnb	0.125246	0.0801807	0.151397	0.0592983	0.194343	0.182886	1.07559	0.154699	0.173101	0.126168	0.108158	0.0163671	0.0669249	0.181703	0.0278242	0.110956	0	0	0.183891	0.247476	0.237711	0.299406	0	1.11799
ENSDARG00000086265	bsnd	0	0	0	0	0	0	0	0	0	0	0	0	0	0	0	0	0	0	0	0	0	0	0	0
ENSDARG00000104875	bspry	0	0	0	0	0	0	0	0	0	0	0	0	0	0	0	0	0	0	0	0	0	0	0	0
ENSDARG00000068976	bsx	0	0	0	0.00328044	0	0	0	0	0	0	0	0	0	0	0	0	0	0	0	0	0	0	0	0
ENSDARG00000060089	btaf1	0.0642075	0.120177	0.158868	0.0944928	0.15692	0.177055	0.14986	0.142946	0.07338	0.0609931	0.119029	0.14933	0.0922101	0	0	0.0548438	0	0.0667334	0	0	0.0779934	0.0246446	0.310191	0
ENSDARG00000062674	btbd10a	1.21525	0.432995	1.26212	0.475708	0.859661	0.437602	0.848449	1.29873	0.63663	0.468869	0.955086	0.493095	0.378628	0.294857	0.321311	1.09788	0.325503	1.07055	0.474194	0.634281	0.616603	1.67446	0.221422	0.830789
ENSDARG00000020252	btbd10b	0.334674	0.120667	0.30944	0.23956	0.19848	0.119581	0.346857	0.274785	0.308247	0.905484	0.147661	0.110179	0.148964	0.351349	0.0472946	0.377696	0.145709	0.295739	0.199644	0.103735	0	0.174574	0.238972	0.245353
ENSDARG00000063255	btbd11a	0.0113272	0	0.0458766	0.00190658	0	0	0.0328184	0.570223	0.0238727	0.0103258	0	0	0	0	0.0905797	0.172033	0	0	0	0	0.106252	0	0	0
ENSDARG00000063040	btbd11b	0	0	0	0	0	0	0.0159415	0.0263875	0.0405966	0.0562791	0	0	0	0	0	0	0	0	0	0	0.0929092	0	0	0
ENSDARG00000027710	btbd16	0	0	0	0	0	0	0	0	0	0	0	0.00528533	0	0	0	0	0	0	0	0	0	0	0	0
ENSDARG00000099321	btbd17a	0.0112878	0	0.0130178	0.0308857	0.046904	0.0639206	0.0514362	0	0.0359443	1.21985	0.0505193	0.0179382	0	0	0	0	0	0	0	0	0	0	0	0
ENSDARG00000102472	btbd17b	0.0656706	0.0221991	0.0308639	0.0336585	0.00891491	0.0328794	0	0.0494323	0.0459663	1.87154	0.0563354	0.00510052	0	0	0.01374	0	0	0	0	0	0	0	0	0
ENSDARG00000042091	btbd2a	0.232359	0.0660956	0.393424	0.0699393	0.28855	0.253032	0.27974	0.30081	0.133428	0.0948945	0.214116	0.0636983	0.0648233	0.0934298	0.208105	0.415815	0.0699043	0.154316	0.136798	0.324523	0.247695	0.154397	0.0992654	0
ENSDARG00000104653	btbd2b	0.0102941	0.00771686	0.0161695	0.00256923	0	0.00331769	0.00649894	0	0	0.0214251	0.0234293	0	0.011034	0	0	0	0	0	0.0657813	0	0	0	0	0.0823913
ENSDARG00000005544	btbd3a	0.0274036	0.00248514	0	0.00348333	0	0.00634449	0.0599107	0.0254001	0.00857445	0.0266384	0	0	0.0618036	0.0462813	0.0746269	0	0	0	0	0.0961538	0	0.141868	0	0
ENSDARG00000087517	btbd3b	0	0.0136511	0	0.00257156	0	0	0.147619	0.0245449	0.0657857	0	0	0	0	0	0	0	0	0	0	0	0.0968129	0	0	0
ENSDARG00000076440	btbd6a	1.71859	0.0644921	0.888748	0.108726	0.747251	0.28671	0.49392	1.21465	1.77468	0.896741	0.795163	0.363547	0.0546608	1.00227	0.15817	0.486242	0.236761	1.09166	1.22894	0.433293	0.571994	3.92826	0.809242	0.439187
ENSDARG00000032369	btbd6b	0.905093	0.892484	1.13635	0.190972	0.546215	0.362349	1.03211	0.584699	0.340939	0.735348	0.712112	0.589574	0.195787	1.51874	0.142093	1.14592	0.106094	0.957851	0.525718	0.695456	1.31164	1.11444	0.376829	0.62591
ENSDARG00000003069	btbd7	0.0258157	0.00396478	0	0.00480533	0	0	0.0545924	0	0.0221448	0.122456	0.0308334	0.0228994	0	0	0	0	0	0	0	0	0	0	0	0
ENSDARG00000068983	btbd9	0.075055	0.022977	0.0300567	0.0297489	0.0687562	0.0242513	0.0989903	0.0641195	0.0526257	0.0333964	0	0.0366695	0.0249638	0	0	0	0	0.102339	0.0451751	0	0.101696	0	0	0
ENSDARG00000098112	btc	0.0251004	0	0	0	0	0	0	0	0.245667	0	0	0.120897	0	0	0	0	0	0	0.037747	0	0	0.0624376	0	0
ENSDARG00000099596	btd	0.0505941	0.0127948	0.0519525	0.0266603	0.0306837	0.0645365	0.0935108	0.446148	0.110921	0.0345163	0.158137	0.0286001	0.0524342	0.0751724	0	0.0710449	0	0.139182	0.111232	0.15392	0	0.0383777	0.105172	0.715018
ENSDARG00000035400	btf3	6.46489	5.46605	6.54837	2.36214	6.42535	4.7399	7.73993	7.29239	6.41739	8.29735	5.17758	13.4915	2.95911	5.11627	16.6391	6.36958	21.547	5.40585	5.02337	5.82572	5.82763	7.13599	6.89074	7.48687
ENSDARG00000089681	btf3l4	1.2915	1.10507	1.12313	0.736395	1.08081	0.641653	1.14755	1.15568	1.08358	0.384869	1.06901	1.70459	0.95062	1.04353	0.644282	1.0976	0.533677	1.17813	1.44259	1.23598	1.41174	1.60242	0.86713	0.817679
ENSDARG00000027249	btg1	6.02842	3.64268	6.59373	6.11604	5.07544	3.89444	5.34382	8.76073	4.53671	5.11338	5.31113	5.08499	6.3564	3.00714	7.73212	5.37807	4.35538	7.15464	3.30907	3.4105	5.36852	4.29121	6.8095	3.53963
ENSDARG00000020298	btg2	1.32509	0.165682	3.58163	0.406785	2.05127	0.514484	2.16026	3.09823	5.86522	0.235685	1.76713	0.886281	0.15604	2.19293	0.322852	3.32515	6.69751	3.54082	0.334288	4.85829	3.52228	5.83861	0.519491	0.564205
ENSDARG00000069065	btg3	0.565741	0.148926	0.647103	0.0208006	0.373155	0.297531	0.366152	0.614583	0.579767	0.844943	0.0585895	0.565407	0.0915322	0.600199	0.456677	0.623419	0.138239	0.74304	1.13428	1.43866	0.88514	0.533001	0.818561	0.160854
ENSDARG00000035171	btg4	0	0	0	0	0	0	0	0	0	0	0	0	0	0	0	0	0	0	0	0	0	0	0	0
ENSDARG00000004433	btk	0	0	0	0	0	0	0	0	0.0119382	0	0	0	0	0	0	0	0.161081	0	0	0	0	0	0	0
ENSDARG00000051965	btr01	0	0	0	0	0	0	0	0	0	0	0	0	0	0	0	0	0	0	0	0	0	0	0	0
ENSDARG00000052215	btr02	0.00594002	0	0	0.00368651	0	0	0	0	0.0055828	0.273502	0	0	0	0.0379025	0	0	0	0	0	0	0	0	0	0
ENSDARG00000060962	btr04	0.00602068	0.00144615	0	0.0100035	0	0.0463848	0.0066112	0	0.059401	0.00360457	0	0.00668131	0.00970789	0	0.0149343	0	0	0	0	0.075543	0	0	0	0
ENSDARG00000095113	btr04	0	0	0	0	0	0	0	0	0	0	0	0	0	0	0	0	0	0	0	0	0	0	0	0
ENSDARG00000074813	btr05	0	0	0	0	0	0	0	0	0	0	0	0	0	0	0	0	0	0	0	0	0	0	0	0
ENSDARG00000054184	btr06	0	0	0	0	0	0	0	0	0	0	0	0	0	0	0	0	0	0	0	0	0	0	0	0
ENSDARG00000105558	btr07	0	0	0	0	0	0	0	0	0	0	0	0	0	0	0	0	0	0	0	0	0	0	0	0
ENSDARG00000054805	btr09	0	0	0	0	0	0	0	0	0	0	0	0	0	0	0	0	0.00930259	0	0	0	0	0	0	0
ENSDARG00000051809	btr12	0	0	0	0.00913047	0	0	0	0	0	0	0	0	0	0	0	0	0	0	0	0	0	0	0	0
ENSDARG00000028850	btr16	0	0	0	0	0	0	0	0	0	0	0	0	0	0	0	0	0	0	0	0	0	0	0	0
ENSDARG00000103618	btr18	0	0	0	0	0	0	0	0.0159135	0	0	0	0	0	0	0	0	0	0	0	0	0	0	0	0
ENSDARG00000102992	btr20	0	0	0	0	0	0	0.00976439	0	0	0	0	0.00858729	0	0	0	0	0	0	0	0	0	0	0	0
ENSDARG00000100450	btr21	0	0	0	0	0	0	0	0	0	0	0	0	0	0	0	0	0	0	0	0	0	0	0	0
ENSDARG00000058329	btr21	0	0	0	0	0	0	0	0	0	0	0	0	0	0	0	0	0	0	0	0	0	0	0	0
ENSDARG00000100539	btr22	0	0	0	0	0	0	0	0	0	0	0	0	0	0	0	0	0	0	0	0	0	0	0	0
ENSDARG00000099509	btr23	0.0163482	0	0.0070928	0	0	0	0.0393092	0	0	0	0.02022	0	0.0103286	0	0	0	0	0	0	0	0	0	0	0
ENSDARG00000105283	btr24	0	0	0	0	0	0	0	0	0	0	0	0	0	0	0	0	0	0	0	0	0	0	0	0
ENSDARG00000102143	btr24	0	0	0	0	0	0	0	0	0	0	0	0	0	0	0	0	0	0	0	0	0	0	0	0
ENSDARG00000102018	btr25	0	0	0	0	0	0	0.0488219	0	0.00803616	0	0	0	0	0	0	0	0	0	0	0	0	0	0	0
ENSDARG00000105241	btr26	0.00574221	0	0	0	0	0	0.0765427	0	0	0	0	0	0	0	0	0	0.0434548	0	0	0	0	0	0	0
ENSDARG00000099138	btr29	0	0	0	0	0	0	0	0	0	0	0	0	0	0	0	0	0	0	0	0	0	0	0	0
ENSDARG00000102591	btr30	0	0	0	0	0	0	0	0	0	0	0	0	0	0	0	0	0	0	0	0	0	0	0	0
ENSDARG00000096304	btr31	0	0	0	0	0	0	0	0	0.00362331	0	0	0	0	0	0.0788644	0	0.189691	0	0	0	0	0	0	0
[truncated: 25,247 more rows]
