# Supplementary material for: Rod genesis driven by mafba in an nrl knockout zebrafish model with altered photoreceptor composition and progressive retinal degeneration
Source: PLoS Genet. 2022 Mar 4;18(3):e1009841. doi: 10.1371/journal.pgen.1009841 (PMC8926279; doi:10.1371/journal.pgen.1009841)
Supplement: S4 Dataset — (XLSX) [file pgen.1009841.s016.xlsx]

## Sheet: Top.avg_exp
S4 Dataset. Marker genes for each cell cluster identified via scRNA-seq
Cluster	Gene_ID	Gene_name	BC 0	Rod 1	BC 2	Red/Green cone 3	BC 4	Rod 5	RGC 6	BC 7	Muller glia 8	HC 9	BC 10	Rod 11	UV/Blue cone 12	BC 13	RPE 14	BC 15	Microglia 16	BC 17	BC 18	BC 19	BC 20	BC 21	Astrocytes 22	AC 23
BC 0	ENSDARG00000036058	gnao1b	25.6307	0.446572	1.80992	0.234569	1.40075	1.57352	3.11948	2.3062	1.66752	0.490163	0.865099	0.596028	0.0479428	0.705573	1.08393	0.702706	0.597448	2.13627	40.0952	0.941345	0.656465	7.98867	0.366043	1.67439
BC 0	ENSDARG00000115657	prkcaa	6.27065	0.278678	0.149302	0.0374803	0.180886	0.326926	0.337864	0.246485	0.522068	0.0784969	0.139776	0.20544	0	0.0767663	0.349608	0.136666	0	1.1491	23.9635	0.334551	0.16129	0.226239	0.374065	0.483746
BC 0	ENSDARG00000004358	gnb3a	5.80795	0.0631746	1.58076	0.104825	0.202802	0.547393	0.315516	1.38336	0.533222	0.0874036	2.10511	0.402108	0.0368253	0.161948	0.122678	1.81298	0.306491	6.25844	5.01752	0.479998	1.16411	9.762	0	0
BC 0	ENSDARG00000027236	rs1a	103.442	1.80384	56.9523	1.07077	3.79759	7.26284	6.48725	19.7995	9.25973	1.79988	6.88378	4.39855	0.41167	1.96217	3.86121	167.429	3.11594	84.9705	47.7165	29.3761	31.0147	34.202	3.49983	0.0367744
BC 0	ENSDARG00000014465	arhgef25b	4.45882	0.106368	0.773486	0.0396544	1.33317	0.440468	0.20481	1.86671	0.195118	0.0650783	2.77741	0.0907841	0.0225362	2.33379	0.186572	0.968148	0.245323	8.43159	5.03736	0.717581	0.0968129	0.731239	0.213502	0
BC 0	ENSDARG00000043820	nme2a	54.7997	4.77966	9.96882	24.6277	6.29114	10.7258	5.82195	11.5441	6.39762	3.83971	5.08195	2.99406	37.8905	3.4565	6.12353	5.1067	4.07189	26.0076	66.3373	5.46755	6.54181	16.2055	3.28731	3.27853
BC 0	ENSDARG00000105527	SMIM36	39.4069	0.865543	10.7799	0.618237	15.3668	2.98666	2.55527	21.2941	3.65964	1.36061	30.757	0.618536	0.68234	32.1409	2.35437	12.4137	2.18561	15.8794	22.6213	10.3116	6.76482	28.9464	0.761157	0.490933
BC 0	ENSDARG00000018809	abhd3	6.02204	0.361769	1.07292	0.201722	0.69487	0.912989	0.9031	0.881206	1.26898	0.329891	11.9449	0.225207	0.190618	5.88661	2.30343	0.856604	0.278825	9.11834	3.34623	0.637756	0.316655	0.708767	0.134069	0
BC 0	ENSDARG00000056627	cxcl14	4.30384	0.100251	2.31175	0.0936953	3.54941	0.482291	0.683859	0.728393	0.529962	0.0992912	2.08414	0.162989	0.117867	5.65318	0.366214	1.06703	0.296679	4.29194	0.198599	0.104686	2.54401	0.477568	0.108652	0
BC 0	ENSDARG00000061664	zgc:162707	8.19268	0.21452	6.51306	0.225602	4.38165	0.673986	1.37188	3.25438	0.709065	0.207779	2.65918	0.183718	0.0841505	3.82734	0.451149	5.88753	1.07611	4.35894	0.5071	3.71531	6.79792	3.97978	0.277141	1.58923
BC 0	ENSDARG00000078187	slc12a5b	4.77062	0.20431	2.76422	0.170971	0.679481	0.857327	1.75245	1.98687	0.654142	0.152487	4.51267	0.163138	0.0727992	0.346116	0.188702	5.26692	0.299289	6.71355	0.738778	0.860261	4.12271	1.95852	0.815504	0
BC 0	ENSDARG00000019179	lrit1a	5.08288	0.165283	2.89286	0.17337	0.4361	0.675688	0.514221	6.17516	0.680457	0.0694244	6.94951	0.266498	0.164498	0.274153	0.510957	3.37637	0.33139	4.51152	3.127	0.36089	3.01991	2.27842	0.108652	0
BC 0	ENSDARG00000023181	pcp4l1	16.5908	0.458129	9.3612	0.269083	11.7039	1.39122	2.62392	9.67955	2.03565	0.553198	11.0768	0.47169	0.24015	9.07064	1.02225	15.1622	0.430883	28.5453	10.389	14.9718	3.1625	6.43565	0.50516	0.878814
BC 0	ENSDARG00000061149	nrn1lb	10.8078	0.264056	7.46707	0.314596	6.5446	1.42552	0.718493	7.12138	1.11941	0.130122	5.61032	0.250047	0.264083	5.53893	0.469896	8.76419	0.606533	7.225	14.6167	8.92881	6.03511	10.5138	0.481822	0.589828
BC 0	ENSDARG00000076280	ppp1r1b	15.3221	0.521495	8.75645	0.221043	15.5193	1.50399	1.27489	5.74393	1.8898	0.955213	13.3896	0.608979	0.262652	10.7527	0.769845	8.72953	1.38733	7.42528	0.418253	22.0073	6.43859	3.14267	0.304601	0.39456
BC 0	ENSDARG00000052016	cabp2a	34.561	1.06251	26.3124	0.713442	21.6565	3.37751	2.4768	44.4531	2.75089	1.17797	13.5731	0.557229	0.746711	1.49355	1.70089	27.568	1.65428	61.8344	37.7335	17.0324	3.91961	6.39486	1.90913	0.222026
BC 0	ENSDARG00000037921	gng13b	4.73566	0.221731	1.44445	0.169052	2.28561	0.689933	3.35535	1.20883	0.767103	5.43266	2.28513	0.541673	0.0107609	0.658403	0.475316	2.96374	0.521939	1.51916	5.60384	2.317	2.08652	9.11723	0	0.710395
BC 0	ENSDARG00000098880	pclob	5.50442	0.318109	2.80982	0.218865	4.56123	1.12551	3.87841	1.78055	0.902512	0.810655	3.35246	0.188184	0.190564	4.87313	0.490729	4.1461	0.751448	2.4739	1.74116	6.24285	2.25743	1.36986	0.255788	0.905652
BC 0	ENSDARG00000087188	nfil3-6	5.41213	0.312032	5.61748	1.13369	2.4347	0.894778	1.79866	1.99472	1.214	0.886761	2.09626	0.560352	0.413594	1.94729	1.34382	4.95141	0.276722	3.69005	1.54587	2.74406	2.32688	2.76421	0.244763	0
BC 0	ENSDARG00000039650	itm2cb	8.94188	1.15765	5.01118	2.58048	4.49214	1.81927	1.94335	3.97845	3.44965	1.40668	2.87114	1.60511	1.43319	5.24122	1.68958	3.87363	0.640782	3.99959	4.18367	9.56093	3.71825	4.62646	15.7681	0.620005
Rod 1	ENSDARG00000029898	cnga1a	2.91666	60.8959	2.77459	2.23961	3.0618	7.60873	1.86909	2.09713	3.22679	1.63393	2.03652	11.7135	4.54418	1.61453	1.93931	2.13345	2.06269	2.52777	1.56758	2.49134	2.36938	1.58404	5.81061	2.91727
Rod 1	ENSDARG00000012125	cnga1b	2.13126	35.8341	2.34599	1.56993	2.19972	8.05951	1.38435	1.59693	2.14234	1.32349	1.95016	13.9081	2.88418	1.34093	1.86777	1.25174	1.67302	2.06862	1.6122	2.08299	1.79709	0.912825	3.83018	2.62017
Rod 1	ENSDARG00000037603	zgc:162144	4.96658	71.6933	4.75835	2.97321	5.22132	14.1255	3.27394	3.79818	4.68427	3.6421	4.32557	37.034	4.44096	2.77194	3.57126	3.88377	3.0071	3.89758	3.03363	4.63774	5.44245	2.49367	5.93156	5.7402
Rod 1	ENSDARG00000012610	saga	3.86104	44.1478	3.71295	2.14144	4.48689	7.22009	2.31555	3.04482	3.9682	2.36077	3.23069	8.1557	3.38364	2.42379	3.71671	2.74824	2.66063	3.16492	2.25312	3.06362	2.56314	1.71702	4.64268	5.54479
Rod 1	ENSDARG00000070666	rhol	1.29199	16.2424	1.18559	0.920377	1.15091	3.36466	0.810455	1.11885	1.38915	0.70797	0.989489	4.78085	1.49302	0.502257	1.01683	1.11438	0.899427	1.6568	0.776699	0.794616	1.11008	0.974236	2.47953	1.18123
Rod 1	ENSDARG00000002193	rho	114.273	1691.34	110.397	67.4162	105.664	771.488	73.3725	96.1403	101.988	69.3873	83.0917	687.592	76.8107	56.5139	91.2437	84.4688	68.3809	77.6021	63.7168	82.1194	92.5153	54.8958	135.264	128.539
Rod 1	ENSDARG00000044199	gnat1	9.70043	118.112	10.2276	5.43712	10.4031	29.9596	5.95905	8.54163	9.28229	6.62843	8.01186	58.094	7.93605	6.19915	12.0803	6.46936	6.49631	7.10815	6.2307	6.76126	9.98629	5.20788	11.2195	8.58688
Rod 1	ENSDARG00000035798	gngt1	11.1089	118.082	10.749	5.96982	10.9232	44.1068	7.30733	9.10765	10.4602	8.0434	9.20061	43.9024	8.37907	5.23598	9.55837	7.43383	5.76306	8.17617	6.4653	8.55837	10.448	5.25501	12.0672	10.8128
Rod 1	ENSDARG00000038378	sagb	2.30333	21.406	2.70874	1.38933	2.35263	4.54402	1.67697	2.42167	2.10903	1.40611	1.71201	10.7517	2.12411	1.11676	2.16753	1.488	1.06789	2.15969	1.75724	1.6739	3.26001	0.462497	1.65155	2.67806
Rod 1	ENSDARG00000101984	pde6gb	23.1817	275.888	23.5865	13.3122	23.7802	134.491	16.0988	27.2431	20.8424	15.1427	21.3517	143.49	16.0157	13.6282	21.4741	19.3452	14.3276	16.5198	14.1677	17.2673	22.3379	12.4849	28.4811	22.1847
Rod 1	ENSDARG00000100139	si:ch211-113d22.2	12.8909	124.961	12.6929	7.79353	13.5174	45.662	7.84638	12.0038	10.8677	8.0378	10.9772	62.6244	11.0547	7.55182	12.1635	8.8655	9.01431	8.25432	7.5152	10.12	12.5711	8.42054	13.4551	12.0763
Rod 1	ENSDARG00000013393	guca1b	2.06669	17.8722	1.82731	1.27693	1.95387	4.25339	1.2165	1.2476	2.05959	1.33987	1.54571	12.3276	1.32924	1.24097	1.941	1.74578	0.78434	1.81881	0.966968	1.38956	1.60345	0.858189	1.98296	1.56783
Rod 1	ENSDARG00000038312	rcl1	0.622383	5.27807	0.653632	0.761591	0.575941	1.00866	0.530155	0.453396	0.538613	0.311595	0.40718	1.80751	1.52955	0.417818	0.544348	0.344854	0.270118	0.455602	0.446131	0.398365	0.587112	0.332687	0.205204	0.167403
Rod 1	ENSDARG00000029075	pfkfb4b	0.767904	6.04923	0.7057	0.436123	1.60301	0.883381	0.665355	0.600206	0.918066	0.329646	0.4049	1.21082	1.43977	0.350799	0.765987	0.590742	0.604034	0.404443	0.641624	0.690187	0.927374	0.294309	0.580258	1.08458
Rod 1	ENSDARG00000004459	unc119.2	0.735224	5.92442	0.471874	0.528266	0.576209	1.84953	0.405948	0.593267	0.795842	0.30788	0.630518	4.73939	0.77752	0.483379	0.297194	0.324014	0.0727637	0.574797	0.212801	0.514263	0.422761	0.159221	0.753883	0.766516
Rod 1	ENSDARG00000010454	guca1a	1.30809	12.1372	1.24719	0.623266	0.88272	5.81154	0.510447	1.25863	1.06466	0.754036	1.0789	7.39351	0.915766	1.2052	1.20328	1.12946	1.11977	0.72044	1.10197	1.13152	1.92022	0.628199	2.04728	1.00703
Rod 1	ENSDARG00000026926	rom1b	7.41392	69.4637	6.9607	3.94165	6.76761	39.4757	4.65841	5.89278	5.23345	3.89447	4.85571	46.0549	4.19402	3.52145	5.90909	5.13033	5.89302	4.56986	3.75679	4.85946	4.87257	2.29523	6.68886	7.51339
Rod 1	ENSDARG00000052575	arl13a	1.04067	8.95393	1.01615	2.25567	0.933682	1.6777	0.641686	0.710936	0.853653	0.513582	0.835388	7.19627	2.0862	0.284672	0.962308	1.15764	0.613816	1.13961	0.398402	0.664418	0.935721	0.830191	0.893081	0.740034
Rod 1	ENSDARG00000058803	grk1a	0.709967	6.16819	0.786901	0.550223	0.895091	2.24658	0.402221	0.817671	0.620655	0.405012	0.781761	3.2049	1.19369	0.344244	0.810357	0.60231	0.949353	0.845833	0.786996	0.381179	0.439871	0.377278	0.910052	1.17081
Rod 1	ENSDARG00000100990	nme3	0.794726	6.39326	0.971845	0.60572	0.929091	2.16085	0.600126	0.791778	0.596622	0.549034	0.530719	4.42746	0.912512	0.317727	0.550374	0.731145	0.259908	0.66457	0.630847	0.793811	0.369446	0.255338	1.11973	0.938482
BC 2	ENSDARG00000093021	si:dkey-171o17.8	0.0711367	0.0695923	12.6937	0.0243703	0.134288	0.0396531	0.546934	0.228863	0.0603407	0.0412869	0.0704002	0.0167744	0.0267792	0.169132	0.170814	1.78821	0.0209839	0	0	0.0874317	5.74348	0.101688	0	0
BC 2	ENSDARG00000058966	zgc:112332	0.0738273	0.102192	8.76351	0.102655	0.134763	0.0880213	0.157963	0.138603	2.60473	0.0486385	0	0.0585286	0	0.0698475	0.073735	3.34788	0.258309	0.0803406	0	0.0725953	0	0.134563	0.0983226	0
BC 2	ENSDARG00000054879	six3b	2.44526	0.307756	18.6854	0.190558	0.400869	0.926924	2.3561	30.1948	1.64679	0.45624	5.73887	0.716405	0.193335	0.412831	1.17439	23.681	0.429771	0.494223	0.275399	0.05997	0.290038	37.2898	0.79331	0.0823913
BC 2	ENSDARG00000031317	ppdpfb	5.05929	2.21629	47.899	1.15693	14.5877	2.55794	13.4969	18.2757	21.2844	6.44825	4.049	4.95433	1.14177	3.06603	5.82944	81.502	2.59082	8.9811	1.35728	51.7354	26.4082	3.05159	9.77399	12.9781
BC 2	ENSDARG00000025522	sgk1	0.19489	0.141509	4.10522	0.0462506	2.51339	0.28479	2.3461	1.50457	0.784298	0.93436	0.283697	0.119835	0.0591416	0.554197	0.60727	5.10802	0.311433	0.104674	0.077672	2.30885	5.85587	0.215709	1.2873	0.291104
BC 2	ENSDARG00000011640	syt5b	2.71655	0.229758	10.5207	0.163992	0.62939	0.405337	0.383347	2.6567	0.261407	0.261298	0.280871	1.23426	0.0723264	0.156156	0.275891	0.492075	0.334091	1.26811	70.379	21.7675	2.8531	47.1116	0.078378	0
BC 2	ENSDARG00000056292	vsx1	8.37408	0.237631	17.2714	0.263417	9.06991	1.23197	0.763663	8.59431	0.712213	0.63482	0.392543	1.69032	0.116308	3.13953	1.08388	17.8258	0.611316	2.99325	21.8584	11.9463	15.5813	23.4437	0.410083	0.87994
BC 2	ENSDARG00000021143	rtn1b	0.83796	0.213446	5.2502	0.331115	2.32634	0.770182	5.92657	4.81465	1.13898	1.11772	0.709232	0.367224	0.145117	0.454107	0.339789	1.68051	0.421873	0.769036	0.465384	0.600075	0.665478	2.23692	9.14695	8.18899
BC 2	ENSDARG00000086881	ier2b	2.00139	0.525397	10.6704	2.68171	6.25141	1.06654	1.55384	10.2194	1.60523	0.946743	1.8881	0.700509	1.17847	3.94537	1.23742	8.82645	8.97535	8.77879	0.755667	11.6181	11.1563	4.98077	0.315314	0.654074
BC 2	ENSDARG00000075542	zfhx4	3.08328	0.391753	6.07352	0.283892	2.49447	1.05421	1.28699	3.5358	0.524587	0.278755	0.533596	1.25385	0.24879	5.41026	0.604131	8.93201	0.453463	1.5031	0.464937	7.30689	6.27433	1.90301	0.430714	10.1113
BC 2	ENSDARG00000018787	efna1b	74.8211	3.73414	92.6037	8.96317	53.7084	9.82318	4.77512	70.8839	5.60087	2.81801	5.78734	3.52742	22.3668	4.36526	5.92922	52.2588	5.95497	70.1878	25.1018	69.4899	81.9312	33.8739	6.24879	4.19838
BC 2	ENSDARG00000068483	neto1	0.557395	0.0933583	4.55634	0.124921	3.92935	0.360534	0.186823	4.71381	0.0806475	0.192176	0.225378	0.160771	0.0812186	16.2973	0.144511	12.1648	0.142531	0.122998	0.121682	9.76667	6.9031	0.0707724	0.189917	0
BC 2	ENSDARG00000039034	marcksl1a	3.28741	0.351587	11.6819	0.141215	1.25502	1.03689	2.68722	17.9849	4.61961	4.7707	4.23085	6.62099	0.160435	1.82145	0.77955	21.0149	13.2357	21.9047	0.34776	22.0188	1.44976	0.793192	0.116221	9.76425
BC 2	ENSDARG00000077799	egr4	9.81411	0.348895	31.4559	0.689871	27.8363	2.67036	16.7665	34.1906	1.5028	1.08571	21.0479	0.550319	0.461352	19.9691	1.59407	31.9016	2.42385	49.2333	1.82	54.7967	28.1401	60.0144	0.392565	0.161844
BC 2	ENSDARG00000037421	egr1	1.73063	0.142688	4.8788	0.620327	3.93984	0.816304	1.0854	3.86219	1.4918	0.29649	3.06014	0.187897	0.203795	3.37347	0.42815	5.68905	6.22074	3.48909	0.442394	4.85583	6.20292	6.11411	0.302432	0
BC 2	ENSDARG00000024744	dpp6b	3.34674	0.196084	4.38693	0.24028	2.88001	0.631151	0.535828	2.1545	0.486316	0.197643	3.46718	0.140067	0.153671	3.41187	0.0556995	5.52179	0.210484	0.606114	4.29165	2.88776	5.21379	5.16885	0.210647	0
BC 2	ENSDARG00000013087	ndrg3a	8.17359	0.475143	13.5957	0.220138	13.9713	1.05933	5.23012	14.8299	3.99791	1.41744	3.57979	0.67315	0.260013	6.89378	1.23071	6.4691	0.995811	4.94852	19.7642	4.71941	2.08641	5.16979	1.36256	1.14493
BC 2	ENSDARG00000087188	nfil3-6	5.41213	0.312032	5.61748	1.13369	2.4347	0.894778	1.79866	1.99472	1.214	0.886761	2.09626	0.560352	0.413594	1.94729	1.34382	4.95141	0.276722	3.69005	1.54587	2.74406	2.32688	2.76421	0.244763	0
BC 2	ENSDARG00000053130	pcp4a	23.4472	1.10132	26.9928	0.509668	14.1737	3.3823	24.2529	6.17672	5.52497	2.35913	17.1841	1.91136	0.344606	4.58738	1.24328	23.9996	1.79146	29.7346	1.02068	2.21711	34.9332	1.71901	1.54816	14.0167
BC 2	ENSDARG00000035715	marcksl1b	3.66581	0.827587	16.0207	0.440386	7.89906	2.51792	11.5411	23.5413	2.15284	1.07804	2.90335	5.90201	0.37643	0.717579	17.8569	3.89845	1.46535	32.8709	0.959273	5.38384	10.5485	1.31356	128.459	17.0443
Red/Green cone 3	ENSDARG00000000638	opn1mw4	1.18202	0.755713	0.533125	12.6788	1.00826	1.60153	0.504479	0.731223	0.87926	0.442006	0.722992	1.57337	0.830307	0.754541	1.46357	0.730662	0.621765	0.899511	0.674914	0.546612	0.80278	1.15837	1.85209	0.467486
Red/Green cone 3	ENSDARG00000044629	guca1d	0.190892	0.145812	0.196431	2.40683	0.133919	0.525499	0.255619	0.165745	0.120206	0.107863	0.0646805	0.178872	0.637012	0.141893	0.26189	0.277862	0.171229	0.0592119	0.0105071	0.143895	0.310198	0.110393	0.169349	0.0367744
Red/Green cone 3	ENSDARG00000097008	opn1mw1	1.90421	1.7617	1.72271	20.8174	1.60355	4.6943	1.456	2.04469	1.3989	0.823036	2.5778	1.29062	0.486853	1.64417	3.82618	2.41347	0.89323	2.19059	1.37684	0.960879	1.79933	2.69659	1.93667	3.18803
Red/Green cone 3	ENSDARG00000044280	opn1mw2	7.89497	4.95241	6.76032	66.4629	6.32987	10.6117	4.93038	7.09983	4.74068	3.17786	6.7482	7.57574	2.48143	4.1035	6.50879	6.01478	5.26466	7.0107	5.19901	4.072	10.5119	9.27946	4.76259	8.52996
Red/Green cone 3	ENSDARG00000002748	sema6d	0.171816	0.177091	0.129058	1.86104	0.143403	0.279946	0.0963359	0.111001	0.162578	0.182459	0.105932	0.0604045	1.25747	0.128191	0.326553	0.180468	0.272602	0	0.202413	0.0686695	0.153929	0.120577	0.156756	0.147098
Red/Green cone 3	ENSDARG00000032465	slc1a8b	0.0725335	0.113054	0.11906	1.16066	0.132928	0.27726	0.041586	0.076745	0.0651297	0.0385555	0.0376366	0.128291	0.959839	0.12029	0.26095	0.034669	0.126384	0	0.0550586	0.0891862	0.0779934	0.0462877	0.0872532	0.0367744
Red/Green cone 3	ENSDARG00000088377	rp1l1b	0.923066	1.01975	0.819092	8.69066	0.634974	1.81658	0.583402	0.845521	0.612192	0.834789	0.476	0.870416	4.02748	0.50482	0.507767	0.327188	0.80769	0.813419	0.3752	0.854878	0.657512	0.762266	0.848477	0.639279
Red/Green cone 3	ENSDARG00000025902	plekhg5a	0.113298	0.0980338	0.0616925	1.03613	0.132787	0.27463	0.0622432	0.135918	0.0626022	0.0489556	0.151129	0.179802	0.41183	0.0239355	0.0477555	0	0.179686	0.0690989	0.0659397	0.170905	0.101825	0.113296	0.01854	0
Red/Green cone 3	ENSDARG00000044279	opn1mw3	2.85004	2.66048	2.88589	26.683	2.85369	7.17933	1.67467	1.98259	1.42064	1.46173	2.01815	11.1685	2.31317	3.13259	3.86173	1.93983	1.46068	1.62048	1.03359	3.09875	2.46465	1.82624	0.746715	0.763059
Red/Green cone 3	ENSDARG00000101225	cngb3.1	1.08499	0.806047	0.932549	8.70707	1.04593	1.60689	0.667643	1.07972	0.656212	0.645466	0.648825	0.620537	3.57932	0.707411	2.41211	0.753692	0.423583	0.621716	0.352949	0.581803	0.460854	0.86645	0.377281	0.828406
Red/Green cone 3	ENSDARG00000032838	si:dkey-206f10.1	0.118442	0.0913269	0.10782	1.18709	0.0921225	0.211127	0.125609	0.252082	0.0201881	0.0158575	0.0939854	0.0942373	0.954823	0.127178	0.173194	0.072643	0.260172	0.161192	0.161776	0.0539084	0	0	0.0249832	0.543549
Red/Green cone 3	ENSDARG00000045139	ca7	0.181021	0.147654	0.148228	1.43439	0.219273	0.194863	0.155843	0.176142	0.130456	0.0584858	0.0964805	0.1422	0.388929	0.0482009	0.335232	0.227983	0.210644	0	0.0210142	0.403306	0.159874	0	0.114658	0.241873
Red/Green cone 3	ENSDARG00000070107	six7	0.432869	0.524555	0.445801	3.92567	0.382294	0.990724	0.319465	0.445625	0.305672	0.366082	0.537139	0.412033	1.4849	0.2236	0.493572	0.408558	0.209489	0.355231	0.245671	0.170867	0.297973	0.499811	0.886738	0.110323
Red/Green cone 3	ENSDARG00000094677	si:dkey-92j12.5	0.140622	0.211917	0.111753	1.13006	0.131888	0.246334	0.119939	0.039047	0.0697616	0.0717429	0.0510172	0.372531	0.257261	0.0536377	0.0283607	0.138749	0.1446	0.24879	0.045256	0.0552486	0	0.111216	0.0435232	0.0735489
Red/Green cone 3	ENSDARG00000056511	arr3a	30.7109	18.2073	29.644	197.613	28.9068	40.6674	17.4611	27.0054	19.586	15.4228	22.1628	19.1056	11.3345	18.6476	34.3817	22.2486	19.1271	24.9188	18.2542	20.7318	28.0262	26.2383	17.9557	19.9175
Red/Green cone 3	ENSDARG00000060298	nin	0.279064	0.234475	0.348416	2.22016	0.188313	0.756603	0.170565	0.154532	0.182015	0.201551	0.194876	0.136596	1.23247	0.133281	0.21489	0.265431	0.210972	0.163664	0.35495	0.175654	0.38446	0.425237	0.165676	0.110323
Red/Green cone 3	ENSDARG00000026820	gucy2d	0.48254	0.381658	0.428838	3.36179	0.498085	0.795569	0.233367	0.41441	0.266743	0.302136	0.29864	0.684292	2.1013	0.135025	0.449167	0.153706	0.129473	0.316811	0.190639	0.2698	0.347131	0.30153	0.365847	0.175932
Red/Green cone 3	ENSDARG00000095633	si:ch211-133l5.7	0.121638	0.107513	0.189818	1.04257	0.180225	0.287136	0.0636893	0.170532	0.172973	0.107798	0.0987507	0.0618842	0.276973	0.0482189	0.109426	0.220452	0.35134	0	0.0367087	0.0578871	0.203308	0.0441943	0.01854	0
Red/Green cone 3	ENSDARG00000038018	prph2a	2.4012	1.26015	2.11083	15.0906	1.71401	3.73097	1.17907	1.65681	1.34333	1.18268	1.55821	2.43995	9.7879	1.80486	2.25356	2.4246	0.699261	1.44716	1.31124	2.59075	1.63126	1.42791	1.34705	0.812672
Red/Green cone 3	ENSDARG00000020602	grk7a	1.13782	0.672083	0.882669	6.75364	1.09295	1.29576	0.799699	1.17161	0.607689	0.45449	0.821832	0.646295	3.17085	0.720105	0.779196	0.487163	0.367122	0.846856	0.833133	0.339233	0.993277	0.611563	1.28099	1.2417
BC 4	ENSDARG00000070931	si:ch211-232m10.6	0.282509	0.119524	3.69988	0.0283301	18.0684	0.183387	0.178136	0.377996	0.117022	0.084362	0.292236	0.185992	0.055175	3.70659	0.197032	4.85033	0.272545	0.0288563	0.14388	0.199904	0.0838307	0.30989	0	0
BC 4	ENSDARG00000070677	fezf2	0.143452	0.167993	0.34053	0.100048	12.6259	0.420505	0.240805	0.190598	0.119903	0.233431	0.483041	0.363894	0.0570253	28.3444	0.158398	0.190269	0.287853	0.135494	0.0311472	17.1708	0.101997	0.13016	0	0.0367744
BC 4	ENSDARG00000028485	cabp5b	4.06541	0.0977883	2.22041	0.0667286	6.57832	0.331647	0.297724	1.21013	0.463089	0.0749534	3.56277	0.166687	0.116389	1.80509	0.358835	0.168787	0.329607	4.2398	0.190531	0.376991	0.651089	0.290444	0.207039	0
BC 4	ENSDARG00000043907	fgf11b	1.71518	0.129326	2.21743	0.122835	5.16183	0.648961	0.332892	0.876713	0.296563	0.242643	5.80998	0.105289	0.0547929	6.46292	0.0692314	0.767906	0.344502	2.48242	0.133753	1.7771	0.962959	0.596179	0	0
BC 4	ENSDARG00000003469	neurod4	2.00663	0.132814	1.7742	0.167258	3.90023	0.615731	0.70461	1.40466	0.453411	0.16639	0.47498	0.777148	0.0345782	3.31356	0.277961	3.01256	0.19679	4.17457	2.61555	4.09016	2.08042	0.240592	0.21449	0
BC 4	ENSDARG00000077007	abcc8b	4.16588	0.121812	2.71713	0.181657	5.24125	0.837671	0.508778	1.2717	0.488161	0.178873	6.37034	0.186803	0.0909005	2.75483	0.255397	1.87213	0.522047	2.84083	2.0872	2.15723	1.73601	1.31281	0.186406	0.291104
BC 4	ENSDARG00000025855	camk2n1a	3.5095	0.62965	9.3707	0.888205	14.7284	1.63196	8.12919	15.2724	1.75388	5.99781	6.51482	0.339208	0.725034	20.0868	1.03597	15.1874	1.39353	4.62609	0.582975	4.59183	6.82595	1.3897	0.700201	2.26704
BC 4	ENSDARG00000037588	bhlhe23	2.79688	0.224689	4.55006	0.0747717	7.01427	0.365054	1.01378	2.44171	0.621465	0.0416102	8.4425	0.83697	0.144733	0.292734	0.271507	21.4458	0.864748	0.570542	12.8697	14.0347	7.34124	0.360989	0	0
BC 4	ENSDARG00000076280	ppp1r1b	15.3221	0.521495	8.75645	0.221043	15.5193	1.50399	1.27489	5.74393	1.8898	0.955213	13.3896	0.608979	0.262652	10.7527	0.769845	8.72953	1.38733	7.42528	0.418253	22.0073	6.43859	3.14267	0.304601	0.39456
BC 4	ENSDARG00000001880	stx3a	3.38476	0.147266	3.84028	0.20122	4.64241	0.439261	0.528463	3.48051	0.489904	0.214283	2.32247	0.293099	0.164603	2.87633	0.302434	4.28294	0.434711	2.18597	2.50382	3.85283	3.26781	2.09728	0.256357	3.4275
BC 4	ENSDARG00000010434	clu	10.238	3.81107	21.13	0.675096	22.8851	3.54728	2.83679	7.64975	1.93944	33.0078	1.74862	1.47441	0.56488	2.12126	15.5771	13.4237	1.81004	1.75721	1.10216	29.7289	22.6138	2.27361	1.47288	12.3
BC 4	ENSDARG00000013087	ndrg3a	8.17359	0.475143	13.5957	0.220138	13.9713	1.05933	5.23012	14.8299	3.99791	1.41744	3.57979	0.67315	0.260013	6.89378	1.23071	6.4691	0.995811	4.94852	19.7642	4.71941	2.08641	5.16979	1.36256	1.14493
BC 4	ENSDARG00000026865	fam107b	40.6793	2.11296	62.647	1.49966	77.25	6.83638	28.8928	86.6438	7.3132	12.3234	40.0105	1.87515	1.20163	85.4395	3.61563	96.2889	3.50185	51.1991	28.6682	66.2117	28.7989	21.9727	2.27303	13.7357
BC 4	ENSDARG00000032619	tob1a	15.1104	5.57226	16.9415	8.95039	27.7335	5.25209	8.0124	10.3079	10.2749	3.96786	12.2857	6.52687	6.06009	13.4724	6.15292	12.1872	4.15142	13.5765	11.1383	36.5801	13.3782	8.86428	6.56197	3.46743
BC 4	ENSDARG00000070498	phyhiplb	2.60561	0.281792	1.09207	0.142822	3.83642	0.44067	0.933514	2.74879	0.602654	0.395813	5.62418	0.20413	0.197064	6.48269	0.139789	3.09115	0.0653089	1.5358	2.70054	5.92895	1.99923	1.36434	1.50047	0.160854
BC 4	ENSDARG00000057913	syt11a	3.5438	0.308174	3.09677	0.129214	5.64801	1.03284	5.98789	2.63463	0.852799	2.0294	1.81157	0.479135	0.103091	3.30201	0.326301	4.11667	0.295317	2.4666	2.25929	4.04927	2.82045	3.81136	12.5514	5.67214
BC 4	ENSDARG00000092142	BX663503.1	5.99704	0.158804	4.92506	0.142363	6.77846	0.771651	1.29009	6.79801	0.614503	0.243814	6.52592	0.458905	0.0673392	5.56337	0.427755	2.58656	0.319122	8.54895	0.143561	0.715846	0.931943	0.91427	0.512336	0
BC 4	ENSDARG00000002576	cabp5a	354.78	15.7254	198.851	6.82557	491.49	47.4492	31.5676	194.338	43.158	8.43115	1243.69	6.70216	14.5861	1290.99	18.9461	130.959	20.9121	497.074	608.934	53.9787	503.516	62.6713	14.9627	22.0794
BC 4	ENSDARG00000006283	waslb	8.13496	1.00202	7.26614	0.471027	9.02192	1.2329	0.90792	4.01177	1.0006	0.655695	2.91145	0.571448	0.44502	4.71235	0.577811	10.9732	0.309675	8.32068	9.31881	11.4645	9.79699	2.34507	1.10365	0.23084
BC 4	ENSDARG00000068483	neto1	0.557395	0.0933583	4.55634	0.124921	3.92935	0.360534	0.186823	4.71381	0.0806475	0.192176	0.225378	0.160771	0.0812186	16.2973	0.144511	12.1648	0.142531	0.122998	0.121682	9.76667	6.9031	0.0707724	0.189917	0
Rod 5	ENSDARG00000007682	ppdpfa	25.4874	193.761	26.7876	43.2461	24.8623	188.446	15.2738	23.1256	20.2206	24.0748	17.926	147.057	32.6112	14.768	27.3649	21.9334	15.9229	17.2305	14.8041	17.7079	20.5565	14.9179	23.0021	18.3797
Rod 5	ENSDARG00000063916	mt-nd4l	2.1011	1.78767	2.10811	6.57574	2.19659	9.71537	1.8585	3.23432	2.47353	2.46742	1.51878	1.27791	8.23021	1.84423	0.639676	1.9995	1.9532	2.19254	1.35583	2.12808	2.16882	1.99924	2.13872	0.917512
Rod 5	ENSDARG00000063921	mt-nd5	8.0022	6.51289	9.07534	18.78	8.63842	32.7529	6.3866	8.7222	7.46355	9.74849	7.01798	4.62801	24.565	9.03639	3.42554	9.84718	5.42349	9.04237	7.86861	6.17069	9.36849	10.1891	6.24644	9.25064
Rod 5	ENSDARG00000063910	mt-atp8	1.34614	0.821431	1.61143	4.6474	1.41885	5.8559	0.918045	1.37294	1.36866	1.64181	1.12497	0.838174	6.07177	1.4879	0.56981	1.48423	0.888961	1.26466	2.19176	1.56183	0.810425	1.54985	1.92167	2.13768
Rod 5	ENSDARG00000039929	ckmt2b	1.17136	2.29525	1.22281	4.26829	1.00242	6.20487	0.652522	0.900624	0.730264	0.818086	0.935317	6.99194	6.91614	0.907599	1.7032	1.23466	0.87864	1.24029	0.487488	0.937613	1.03731	0.990578	0.553404	0.858697
Rod 5	ENSDARG00000063911	mt-atp6	148.69	86.5824	156.006	282.754	131.425	477.027	128.008	177.49	137.177	195.453	128.855	75.0177	394.561	143.843	68.3732	165.998	75.7634	151.747	139.87	111.024	198.44	164.702	144.283	140.281
Rod 5	ENSDARG00000063899	mt-nd2	20.8377	13.6989	22.0535	47.1117	20.2066	69.0433	18.1497	23.4037	23.5111	28.7794	19.3733	10.0282	69.1183	22.873	9.33205	25.1839	11.7536	20.5368	21.4907	17.0926	28.4848	24.2184	20.7694	26.1951
Rod 5	ENSDARG00000063895	mt-nd1	46.3941	29.4673	49.7095	84.1068	43.9467	134.154	38.4295	50.1542	51.1739	70.2638	41.2445	23.6946	128.206	46.9195	21.2211	55.051	24.9641	44.5504	49.0088	35.6924	58.2773	53.2461	43.5702	39.5322
Rod 5	ENSDARG00000063917	mt-nd4	44.4493	27.0582	49.1214	70.5495	44.2651	123.47	35.6674	57.2433	45.1247	57.0288	38.2501	20.3549	102.208	45.9775	17.6355	55.0311	22.1924	40.7075	43.5646	34.3447	64.4576	49.0122	28.2917	33.8862
Rod 5	ENSDARG00000094217	si:dkey-17e16.15	1.15511	7.70793	1.06489	3.31272	1.14851	5.8898	0.729255	1.20391	0.824618	0.76421	0.867922	3.66663	4.32803	0.473655	1.0969	0.694245	0.644415	1.01502	0.419932	1.4877	1.06104	1.09277	1.31448	0.932464
Rod 5	ENSDARG00000026926	rom1b	7.41392	69.4637	6.9607	3.94165	6.76761	39.4757	4.65841	5.89278	5.23345	3.89447	4.85571	46.0549	4.19402	3.52145	5.90909	5.13033	5.89302	4.56986	3.75679	4.85946	4.87257	2.29523	6.68886	7.51339
Rod 5	ENSDARG00000063914	mt-nd3	13.6068	10.2103	14.8458	22.3365	14.3584	37.059	9.44646	16.2133	13.6595	20.4103	13.2585	6.67229	33.6877	15.3504	4.44194	17.9394	9.93855	11.3438	13.9089	11.8069	22.7063	12.9886	11.3791	12.1052
Rod 5	ENSDARG00000063912	mt-co3	185.585	127.085	210.321	249.96	189.148	480.277	150.652	235.193	199.181	258.628	180.486	87.4474	363.984	177.604	76.3249	231.576	108.104	185.55	163.783	165.567	286.65	204.269	153.193	170.45
Rod 5	ENSDARG00000063908	mt-co2	224.093	163.933	263.492	276.766	237.209	555.344	173.63	293.486	219.813	289.516	209.203	100.277	393.086	199.136	77.702	282.877	137.153	236.414	180.937	210.159	371.765	229.292	183.454	209.001
Rod 5	ENSDARG00000002193	rho	114.273	1691.34	110.397	67.4162	105.664	771.488	73.3725	96.1403	101.988	69.3873	83.0917	687.592	76.8107	56.5139	91.2437	84.4688	68.3809	77.6021	63.7168	82.1194	92.5153	54.8958	135.264	128.539
Rod 5	ENSDARG00000027424	slc25a3a	4.64542	10.2313	5.00346	17.9463	4.87771	16.123	2.85027	3.79887	3.60204	2.6082	3.48653	14.0527	17.1184	3.15187	5.36286	3.83831	2.95604	3.01438	2.66396	2.06519	4.70018	2.82437	3.89886	3.62752
Rod 5	ENSDARG00000069615	ckmt2a	3.97365	4.11751	4.08654	18.4249	3.52106	12.4794	2.1118	3.33212	2.57475	2.14439	2.99935	5.7047	20.2452	2.74134	5.93665	2.63523	2.55736	3.28096	2.25095	2.54238	3.14048	3.28849	3.47173	1.59316
Rod 5	ENSDARG00000101984	pde6gb	23.1817	275.888	23.5865	13.3122	23.7802	134.491	16.0988	27.2431	20.8424	15.1427	21.3517	143.49	16.0157	13.6282	21.4741	19.3452	14.3276	16.5198	14.1677	17.2673	22.3379	12.4849	28.4811	22.1847
Rod 5	ENSDARG00000063905	mt-co1	99.3743	65.9443	112.227	177.173	116.569	254.532	78.2349	121.425	132.515	119.835	95.5879	41.9486	261.297	96.3609	39.7036	119.085	69.0208	94.7351	99.2241	83.8463	157.666	100.65	80.5201	79.0255
Rod 5	ENSDARG00000015404	arl3l2	2.41008	16.2612	1.97597	5.21984	2.04495	10.3329	1.11023	2.65803	1.84513	1.311	1.46615	10.1812	5.67188	0.919889	3.52112	2.1043	1.63906	1.22606	1.65025	1.8164	2.581	1.43042	2.28974	2.155
RGC 6	ENSDARG00000097528	si:dkey-7j14.5	0.125089	0.0282476	0.0492746	0.00942797	0.168355	0.111039	3.78125	0.0713875	0.0935867	0.186682	0.0371448	0.163766	0	0	0.145797	0	0	0	0	0	0.189934	0.43945	0.0996751	2.15603
RGC 6	ENSDARG00000025206	syt2a	0.152301	0.120187	0.122328	0.0484757	0.146894	0.259672	5.01791	0.224849	0.379054	0.0501394	0.0940004	0.0404799	0.0728142	0.116248	0.0970874	0	0.0696235	0.0978521	0.320893	0	0.196121	0.163741	0	0.82157
RGC 6	ENSDARG00000033411	cabp1b	0.130762	0.0789694	0.16256	0.0337694	0.126196	0.171472	4.11091	0.225367	0.267826	0.0572683	0.0477183	0.0658983	0.0601787	0.112617	0.239498	0	0.189113	0	0.149522	0.133145	0	0.201551	0	0
RGC 6	ENSDARG00000045944	slc6a1a	0.153367	0.0871277	0.283802	0.0406481	0.0853943	0.297392	4.90251	0.103268	0.463918	0.110919	0.129761	0.0649534	0.0245693	0	0.0762195	0.0732901	0.0186026	0.117952	0	0.0715564	0.145635	0	0.255154	0.496056
RGC 6	ENSDARG00000033201	zgc:101840	0.0562186	0.0634561	0.0133243	0.02929	0.125159	0.0696136	3.27353	0.085329	0.396698	0.39978	0.100203	0.102632	0	0.0676549	0	0.190194	0.0413907	1.09813	0.16185	0.0483092	0	0.084488	0.116221	0.505217
RGC 6	ENSDARG00000018997	cplx2l	0.392226	0.238879	0.250205	0.203458	0.392513	0.533935	8.88614	0.206507	0.548103	0.130183	0.343895	0.172038	0.0744833	0.172705	0.392276	0.167831	0.227596	0.252737	0.124759	0	0.153796	0.158178	0.424455	2.21437
RGC 6	ENSDARG00000039647	slc6a1b	0.776795	0.620546	0.745279	0.24545	0.590504	1.72441	20.871	0.768894	2.21787	0.948754	0.583403	0.266205	0.117704	0.355697	0.589302	0.63337	0.613663	0.327459	0.189892	0.608375	0.946439	0.663877	2.32968	1.84449
RGC 6	ENSDARG00000059775	slc32a1	0.407833	0.209073	0.25101	0.064755	0.244495	0.386004	6.76168	0.24697	0.542505	0.138069	0.282341	0.13133	0.0375256	0.0826437	0.244101	0.27369	0.127918	0.309993	0.0792155	0.188523	0.60491	0.165883	0.0872532	4.83022
RGC 6	ENSDARG00000101446	si:dkey-46i9.1	0.115706	0.0706525	0.167667	0.0403437	0.164084	0.280695	2.98896	0.0183801	0.271234	0.254514	0.0320113	0.0546667	0	0.0191823	0.220409	0.0960578	0.167997	0.117578	0.0577697	0.305272	0.0745334	0.113523	0.512173	0
RGC 6	ENSDARG00000045447	slc35g2b	0.312487	0.0904252	0.444975	0.0155265	0.16549	0.0876352	4.5589	0.235302	0.203987	0.0879309	0.116917	0.175503	0.0292964	0.0760084	0.0680272	0.252845	0.194809	0	0.145691	1.04768	0.293614	0.334149	0	3.67739
RGC 6	ENSDARG00000027828	grin1a	0.570377	0.455472	0.591108	0.272772	0.629577	1.55122	17.6002	0.285587	1.18007	6.13641	0.333447	0.518418	0.359723	0.127264	0.56856	0.656271	0.428323	0.278452	0.523828	0.355953	0.41212	0.315666	0.535104	1.09915
RGC 6	ENSDARG00000014746	rbfox1	0.159427	0.107047	0.26807	0.0878374	0.357368	0.228192	3.70867	0.307505	0.452988	0.100728	0.0505752	0.0653785	0.0278498	0.156894	0.180523	0.253656	0.0697763	0.252889	0.0507673	0	0.251705	0.0548968	0.213443	0
RGC 6	ENSDARG00000044053	vsnl1b	0.100913	0.0971348	0.224281	0.0141299	0.11321	0.0779646	2.18726	0.10089	0.179267	0.0646915	0.0416213	0.0324936	0.023166	0.0510256	0.246653	0.344582	0.0372051	0.0877655	0	0	0.634386	0.421854	0	0
RGC 6	ENSDARG00000014420	elavl3	0.284356	0.209752	0.254561	0.147237	0.310938	0.543767	6.44063	0.268095	0.587696	0.202267	0.207272	0.605815	0.141308	0.180085	0.487698	0.347387	0.41016	0.211076	0.487761	0.136626	0.600038	0.192712	3.82908	13.3091
RGC 6	ENSDARG00000045639	elavl4	0.258566	0.20677	0.210426	0.06096	0.188147	0.545652	4.10985	0.200587	0.322501	0.177312	0.648257	0.155916	0.0243879	0.23614	0.0970468	0.179637	0.223714	0.213315	0.125218	0.201452	0.602461	0.0732072	0	4.76313
RGC 6	ENSDARG00000087616	maptb	0.248289	0.0833916	0.160224	0.0461069	0.0608643	0.333055	3.33249	0.0810389	0.216268	0.26266	0.104308	0.680249	0.111681	0.288354	0.205362	0.155929	0.0479971	0	0.104265	0	0.0838307	0	0.171919	11.6241
RGC 6	ENSDARG00000076310	si:ch73-290k24.5	0.203721	0.053276	0.211303	0.0368362	0.239744	0.288017	2.65173	0.115644	0.168284	0.266104	0.147498	0.423335	0.067429	0.11444	0.0141403	0.099698	0.0209839	0.0522384	0.0507673	0.323302	0.129748	0.79976	0	1.85066
RGC 6	ENSDARG00000045014	tuba2	0.203805	0.0852793	0.310337	0.0310879	0.228934	0.102553	3.19771	0.336209	0.337721	0.186855	0.487959	0.240029	0.0301212	0.505607	0.132195	0.36767	0.0195412	0.259273	0	0.442579	0.0364087	0.0890747	0.171919	3.29908
RGC 6	ENSDARG00000001994	stxbp1a	0.359884	0.29527	0.32584	0.152221	0.639329	0.602307	7.11024	0.493771	0.696876	1.79049	0.393266	0.271367	0.13024	0.197534	0.324514	0.223616	0.331095	0.453191	0.328254	0.445617	0.636648	0.357999	0.373679	6.47088
RGC 6	ENSDARG00000103379	pax6a	0.293642	0.198492	0.292013	0.0951816	0.347105	0.399571	6.42633	0.198621	1.36	0.837212	0.273705	0.737708	0.0820906	0.197766	0.599487	0.144682	0.265492	0.0806029	0.183862	0.328871	0.43906	6.27655	0.406273	7.09006
BC 7	ENSDARG00000101199	rbp4	0.0724695	0.0245627	0.115648	0.0623505	0.0927797	0.287345	1.50922	17.4693	0.0709031	0.104372	0.190394	0.0683904	0.00766038	0.0660804	0.0948036	0	0.299298	0.0883939	0.2224	0	0	0.310279	0.134069	0
BC 7	ENSDARG00000057606	arl4ca	0.294646	0.0303359	0.620477	0.00862944	0.247665	0.0808978	0.306655	3.79906	0.0773632	0.632178	0.252513	0.0419294	0.0300778	0.136088	0.114039	0.232967	0	0.145698	0.150472	0	0.0622262	0.0761128	0	0.178163
BC 7	ENSDARG00000102759	TMEM132D	0.214551	0.00932586	0.858035	0.117679	0.41446	0.167821	0.0954874	4.07412	0.0551335	0.55782	0.0899973	0.0498131	0.189313	1.3708	0.196101	1.36571	0	2.56233	0.0105071	0.266683	0.212722	0.556751	0	0
BC 7	ENSDARG00000075222	amer2	0.517023	0.115413	0.672257	0.109263	0.289519	0.211089	0.333363	3.65038	0.255025	0.224343	0.203594	0.297578	0.095967	0.030641	1.91984	0.510864	0	0.632141	0.151809	0.0367478	0.0855198	0.331059	0	0.23084
BC 7	ENSDARG00000111102	camk2n2	0.25152	0.0658938	1.91566	0.0432706	0.434001	0.241426	0.670773	4.22452	0.123846	0.148743	0.264443	0.0724225	0.0238376	2.88998	0.246211	2.05108	0.117088	0.0628279	0.0649939	1.14148	1.86029	0.0824504	0	0
BC 7	ENSDARG00000054879	six3b	2.44526	0.307756	18.6854	0.190558	0.400869	0.926924	2.3561	30.1948	1.64679	0.45624	5.73887	0.716405	0.193335	0.412831	1.17439	23.681	0.429771	0.494223	0.275399	0.05997	0.290038	37.2898	0.79331	0.0823913
BC 7	ENSDARG00000077811	sox11a	1.18984	0.170545	2.86084	0.0734451	3.10115	0.32374	0.470102	8.53817	0.173043	0.0943017	1.88336	0.69223	0.140302	0.0532678	0.194383	0.444744	0.40049	5.32428	0.484605	0.221551	3.51437	0.0823634	0.376191	9.75227
BC 7	ENSDARG00000058203	smc1al	0.606062	0.501555	0.765206	0.453706	0.447202	0.473701	0.552451	4.55038	0.490726	0.59323	0.830792	0.538655	0.368404	0.794933	0.212159	0.93452	0.216122	0.62729	0.58454	0.678766	1.11833	0.863931	0.833507	0.737659
BC 7	ENSDARG00000078132	tex2l	1.02708	0.0669426	1.80832	0.0737586	1.83798	0.290183	0.179294	5.43104	0.131891	0.107348	1.53554	0.0105307	0.0643393	1.42884	0.0198649	1.00381	0.280218	1.54546	0.275362	0.794444	0.131047	1.02195	0	0
BC 7	ENSDARG00000090035	rtn4r	3.99978	0.827398	4.57051	0.497337	7.94432	1.62489	1.94616	22.1025	0.684195	10.2202	7.68874	1.16955	0.558356	7.50326	0.759319	5.59822	0.450814	8.97837	0.596234	5.17629	1.63277	0.3899	0.473449	0.565647
BC 7	ENSDARG00000019856	atp1a1b	0.293905	0.288417	0.749164	0.0911488	0.206302	0.486667	0.834613	11.8492	32.5613	0.185455	0.410759	0.219333	0.170996	0.197606	1.01178	0.310662	0.13115	0.419527	0.0993888	0.156565	0.173595	0.39278	5.54301	0.312168
BC 7	ENSDARG00000004187	zgc:122979	3.32366	0.149733	5.37612	0.074322	3.46976	0.645095	2.20996	9.76656	0.57649	1.96466	0.80079	0.119589	0.165582	1.21042	0.303569	1.76977	0.267717	6.19597	8.97616	10.576	2.86683	7.91833	0.301797	0.248028
BC 7	ENSDARG00000039034	marcksl1a	3.28741	0.351587	11.6819	0.141215	1.25502	1.03689	2.68722	17.9849	4.61961	4.7707	4.23085	6.62099	0.160435	1.82145	0.77955	21.0149	13.2357	21.9047	0.34776	22.0188	1.44976	0.793192	0.116221	9.76425
BC 7	ENSDARG00000008363	mcl1b	6.60933	0.539414	10.1796	0.428085	10.4685	1.45046	1.93863	19.5769	5.59014	2.56696	1.1862	0.436308	0.389926	7.49557	2.5099	13.5426	1.72834	4.57772	0.3613	2.21266	17.9251	1.48042	33.9542	1.88847
BC 7	ENSDARG00000035715	marcksl1b	3.66581	0.827587	16.0207	0.440386	7.89906	2.51792	11.5411	23.5413	2.15284	1.07804	2.90335	5.90201	0.37643	0.717579	17.8569	3.89845	1.46535	32.8709	0.959273	5.38384	10.5485	1.31356	128.459	17.0443
BC 7	ENSDARG00000104773	junbb	1.48744	0.313046	4.25615	0.209176	3.19857	0.644911	2.32938	7.72729	8.10266	0.669573	2.2041	0.492451	0.189472	2.20364	0.240702	1.82372	5.81904	6.01157	0.697967	7.59754	4.73706	7.44999	0.379488	0.161844
BC 7	ENSDARG00000018856	dclk1a	1.01669	0.332634	1.35377	2.24675	2.01887	0.777047	1.07551	4.63968	0.266161	2.30813	3.03661	0.361572	1.78077	0.715826	0.642722	0.61294	0.346234	0.67403	4.58732	1.47983	1.10026	5.07474	0.93055	1.23405
BC 7	ENSDARG00000019179	lrit1a	5.08288	0.165283	2.89286	0.17337	0.4361	0.675688	0.514221	6.17516	0.680457	0.0694244	6.94951	0.266498	0.164498	0.274153	0.510957	3.37637	0.33139	4.51152	3.127	0.36089	3.01991	2.27842	0.108652	0
BC 7	ENSDARG00000052016	cabp2a	34.561	1.06251	26.3124	0.713442	21.6565	3.37751	2.4768	44.4531	2.75089	1.17797	13.5731	0.557229	0.746711	1.49355	1.70089	27.568	1.65428	61.8344	37.7335	17.0324	3.91961	6.39486	1.90913	0.222026
BC 7	ENSDARG00000025855	camk2n1a	3.5095	0.62965	9.3707	0.888205	14.7284	1.63196	8.12919	15.2724	1.75388	5.99781	6.51482	0.339208	0.725034	20.0868	1.03597	15.1874	1.39353	4.62609	0.582975	4.59183	6.82595	1.3897	0.700201	2.26704
Muller glia 8	ENSDARG00000063026	mlc1	0.00514277	0.0117537	0.0147702	0.0040531	0.0174104	0.0220354	0.00692317	0.012365	2.38596	0	0	0.0316564	0	0	0	0	0.0390824	0	0	0	0	0.0509123	0	0
Muller glia 8	ENSDARG00000038166	hyal6	0.0243145	0.0280958	0	0.0190964	0.0521846	0.0275029	0.0249933	0	2.93383	0	0	0	0	0	0.0149298	0	0.0160546	0	0	0	0	0	0	0
Muller glia 8	ENSDARG00000056680	stc2a	0.156241	0.149221	0.153309	0.117595	0.043361	0.308688	0.227634	0.279341	20.9796	0.115417	0.0518593	0.157899	0.0301015	0.0926276	0.430428	0.0464818	0.0801049	0.174159	0.144298	0.0715564	0	0.133853	0.273716	0
Muller glia 8	ENSDARG00000010276	ptgs2b	0.0593173	0.0286546	0.0231388	0.0690644	0.00856138	0.11994	0.0207915	0.0203148	5.42553	0.0228853	0.0653013	0.0226592	0.0193287	0.0253274	0	0	0.067837	0.0522384	0	0.0677966	0	0.101825	0	0
Muller glia 8	ENSDARG00000071626	ptgdsb.2	0.414634	0.238872	0.269776	0.10891	0.272727	0.596806	0.725159	0.371078	39.9632	0.112045	0.184959	0.246346	0.05815	0.301801	0.930099	0.421315	0.655262	0.131339	0.257267	0.0578871	0.231756	0.261134	0.01854	0
Muller glia 8	ENSDARG00000087303	cebpd	0.0236184	0.0060348	0.037428	0.00684716	0.0176236	0.0842686	0.252709	0.0521744	5.87585	0.0558518	0.0432665	0.203109	0	0.0393074	0	0	0	0	0	0.116618	0	0.153565	0.234511	0.305642
Muller glia 8	ENSDARG00000006514	her6	0.0753076	0.0306103	0.0798871	0.0471067	0.104559	0.111009	0.129839	0.148588	9.23088	0.0270072	0.0376517	0.329454	0.00437073	0.0357105	0.0676369	0	0.162258	0.0560742	0	0.245235	0.0977517	0.0509123	0.155502	0
Muller glia 8	ENSDARG00000053262	atp1b4	0.0510448	0.175993	0.133599	0.0601677	0.100599	0.113077	0.0445349	0.147312	9.50097	0.00698145	0.0426199	0.0675237	0.0225152	0.0864678	0.0218914	0	0	0	0.0478082	0.187659	0.0877532	0.116516	0	0
Muller glia 8	ENSDARG00000070538	hey1	0.0298278	0.00601646	0.0288831	0.025396	0	0.00262025	0.0488112	0	2.1729	0.0286592	0.0349143	0.0663141	0.00717931	0	0.0439754	0	0	0.0969556	0	0	0	0	0	0
Muller glia 8	ENSDARG00000045979	zgc:153704	0.163522	0.20303	0.107259	0.136698	0.0607956	0.232844	0.430719	0.128881	16.0644	0.0390379	0.0538382	0.236768	0.0179005	0.160159	0.156676	0.168517	0.157229	0.267005	0.0374596	0.243602	0.173536	0.0320283	0	0
Muller glia 8	ENSDARG00000102687	CABZ01085139.1	0.0267942	0.0539551	0.0181022	0.0126727	0.0387863	0.0678649	0.148568	0	3.63795	0.0537485	0	0.0297724	0.0172325	0	0	0	0.0149865	0	0	0.0578871	0.0745334	0	0	0
Muller glia 8	ENSDARG00000090560	mfap5	0.0758921	0.188525	0.114208	0.0380551	0.12141	0.165211	0.110806	0.0534195	9.57878	0.0420069	0.115838	0.0614419	0.0420639	0.0999175	0.0556163	0	0	0	0.0233304	0	0.184853	0.247376	0	0
Muller glia 8	ENSDARG00000018149	slc38a4	0.0466744	0.0285499	0.0328812	0.0112048	0.0254625	0.0546271	0.115937	0.0818138	3.75076	0.0267351	0	0.0574356	0.00908797	0.0653501	0	0.0668056	0	0.0952109	0	0	0	0	0	0
Muller glia 8	ENSDARG00000037879	lfng	0.0853604	0.0234504	0.105368	0.0156293	0.0431729	0.123927	0.178733	0.114132	7.18938	0.0700308	0.0578411	0.272583	0.00975845	0.125226	0	0	0.0409303	0.0803406	0.0487857	0.0865801	0	0	0	0
Muller glia 8	ENSDARG00000023713	aqp1a.1	0.132891	0.10112	0.150648	0.0196995	0.0902886	0.110956	0.0242658	0.0881689	7.457	0.0067794	0.0575382	0.100893	0.0613947	0.0280348	0.173409	0.0345767	0.0349174	0.0560742	0	0.101138	0.0673727	0.0509123	0	0
Muller glia 8	ENSDARG00000045898	si:ch211-152c2.3	0.580294	0.860998	0.56988	0.280234	0.336692	0.884703	1.22031	0.309155	49.4763	0.312716	0.330885	0.70515	0.243387	0.519826	0.644395	0.240168	0.192896	0.540717	0.1241	0.289687	0.338971	0.898844	1.14159	0.518552
Muller glia 8	ENSDARG00000093549	selenop	0.323912	0.197998	0.24871	0.127046	0.183698	0.348979	1.23395	0.336897	28.0416	0.19573	0.286884	0.27988	0.0566395	0.253512	0.444746	0.822811	1.37666	0.336403	0.164061	0.0975554	0.127	0.501513	0.691704	0.186109
Muller glia 8	ENSDARG00000012671	inhbaa	0.0436821	0.0283548	0.0440374	0.0160625	0.0160911	0.0704463	0.274661	0.0489749	4.0249	0.0272769	0.010755	0.0163197	0.0222756	0.0510256	0	0.0844409	0.122535	0.102738	0	0.101138	0	0	0	0
Muller glia 8	ENSDARG00000061848	col15a1b	0.0203135	0.0284734	0.00683578	0.0147735	0.103457	0.0810228	0.0396257	0.019784	3.66349	0.00778041	0	0.0838244	0.019353	0.257857	0	0.286468	0.0585803	0.0700795	0	0.0626959	0.345027	0	0	0
Muller glia 8	ENSDARG00000068572	slc16a1b	0.00895718	0.00934788	0	0.0191525	0.0174104	0.00544152	0.00446843	0.263227	1.87644	0	0	0.0548293	0	0.017403	0.0643717	0	0.0428765	0	0	0	0	0	0	0
HC 9	ENSDARG00000071493	olfm3a	0.0518687	0.0448745	0.0610508	0.0125878	0.0660874	0.0743596	0.13347	0.100226	0	5.55099	0.0303085	0.0611089	0.0119648	0	0.286008	0.0866227	0	0.140118	0.113068	0	0	0.0558135	0	0
HC 9	ENSDARG00000100956	si:ch211-276i12.4	0.0904776	0.0279302	0.0772319	0.0187126	0.119753	0.133108	0.0173214	0.11609	0.0583033	5.51635	0.0250793	0.0220379	0.00787077	0.0589894	0.0959039	0	0.157356	0.14245	0.133252	0.132269	0.0776928	0	0.210268	0
HC 9	ENSDARG00000099420	nme2b.2	0.102693	0.0380327	0.112618	0.0142326	0.0669389	0.164674	0.131843	0.132442	0.0266303	5.70829	0.113566	0.03809	0.00745165	0.0703908	0.227969	0.131589	0.121844	0.0963805	0	0	0	0.107451	0	0
HC 9	ENSDARG00000116725	CABZ01114053.1	0.429074	0.315633	0.615054	0.171523	0.588062	0.874751	0.363748	0.292937	0.235095	29.5842	0.344072	0.409478	0.0665129	0.204745	0.792673	0.194316	0.26386	0.649226	0.352478	0.261005	0.363351	0.378294	2.65268	0
HC 9	ENSDARG00000105420	CR361564.1	0.477886	0.320873	0.416289	0.0718612	0.44837	0.547733	0.262686	0.290704	0.16039	23.0754	0.519325	0.230241	0.0897542	0.151443	0.279509	0.435027	0.235764	0.199515	0.0618907	0.506223	0.416224	0.156903	0.255154	0.425053
HC 9	ENSDARG00000057792	cx52.7	0.0779332	0.063986	0.0947293	0.0205679	0.0440347	0.202895	0.0875506	0.0504271	0.00538872	4.72244	0.135347	0.0556034	0.00640849	0.0729539	0.0806296	0.088923	0	0.0799936	0.0233304	0	0	0	0	0
HC 9	ENSDARG00000079255	zgc:174935	0.234638	0.121765	0.202238	0.0814967	0.156168	0.291382	0.12059	0.162984	0.0823965	11.7077	0.330278	0.104897	0.0237313	0.241708	0.260937	0.132396	0.115981	0.361058	0.0537109	0.279786	0.242464	0	0.101136	0
HC 9	ENSDARG00000045141	aqp8a.1	0.235326	0.098947	0.248224	0.0670911	0.181301	0.126149	0.122122	0.195664	0.0479976	9.6842	0.124463	0.118882	0.0356315	0.0746497	0.264694	0	0.0428687	0.0667334	0.0859213	0.0795229	0.210875	0.0548968	0.476131	0
HC 9	ENSDARG00000020544	rem1	0.0487201	0.0290261	0.129534	0.0178026	0.0385705	0.0286502	0.0824961	0.139085	0	3.53288	0.0282359	0.222785	0.00572929	0.0708309	0.0578245	0	0	0	0	0.0884956	0.0711784	0.0504154	0	0
HC 9	ENSDARG00000024006	rprmb	0.832267	0.60738	0.875353	0.194989	0.848312	0.761764	0.563503	1.09753	0.826649	43.2622	0.605577	0.463364	0.115632	0.307182	0.820436	1.09345	0.521609	0.639197	0.290462	0.828584	0.3226	0.223585	0.139488	0.104552
HC 9	ENSDARG00000053831	vtnb	0.224092	0.150815	0.270184	0.147176	0.172314	0.359409	0.16915	0.182046	0.212498	12.876	0.225245	0.166316	0.0525905	0.288914	0.292831	0.0286689	0.150276	0.162911	0.107059	0.302805	0	0.0629913	0.170905	0.305642
HC 9	ENSDARG00000102472	btbd17b	0.0656706	0.0221991	0.0308639	0.0336585	0.00891491	0.0328794	0	0.0494323	0.0459663	1.87154	0.0563354	0.00510052	0	0	0.01374	0	0	0	0	0	0	0	0	0
HC 9	ENSDARG00000002771	si:ch211-48m9.1	0.141834	0.187268	0.180868	0.0500988	0.0999366	0.128732	0.155579	0.288702	0.113013	8.24898	0.138627	0.121537	0.0201463	0.0683611	0.104201	0.175918	0.0182438	0	0.202895	0	0	0.0597143	0.0499062	0
HC 9	ENSDARG00000012426	neflb	0.0103801	0.0314868	0.0508647	0.00497367	0.0593041	0.0468977	0.0876538	0.0199645	0.0511168	2.11139	0	0	0.0730209	0	0.0716948	0.0742115	0	0.0947239	0	0.0856531	0	0	0	0
HC 9	ENSDARG00000093677	si:ch211-56a11.2	0.109453	0.0576445	0.13853	0.0325796	0.120846	0.158009	0.0970748	0.123338	0.123939	5.65754	0.151232	0.0392471	0.0251432	0.107135	0	0.0962445	0	0.134709	0.0404418	0.055325	0.082883	0.0485625	0.0872532	0
HC 9	ENSDARG00000102340	ptn	0.387756	0.154718	0.313394	0.02484	0.309769	0.332811	0.198054	0.183767	0.273257	13.1299	0.224821	0.167496	0.0220256	0.240695	0.213815	0.236439	0	0	0.0927261	0.289929	0	0.0819296	0.114749	0.23084
HC 9	ENSDARG00000009477	prkar2ab	0.236117	0.149045	0.148918	0.175963	0.388059	0.352335	0.136094	0.257602	0.363569	12.6818	0.237295	0.114199	0.105713	0.133357	0.4607	0.174378	0.302218	0.149966	0.124759	0.212032	0.0740543	0.0407737	0	0
HC 9	ENSDARG00000105218	ompa	0.626846	0.439089	0.595604	0.263952	0.559362	0.840915	0.250999	0.416292	0.270592	27.2398	0.561993	0.339043	0.0555689	0.464187	0.704617	0.373713	0.136101	0.770917	0.23619	0.395692	0.649232	0.117545	0.112609	0.483746
HC 9	ENSDARG00000086453	cx52.9	0.0599992	0.00546045	0.0391178	0.0155469	0.02134	0.0122193	0.0242667	0.0916608	0	1.88636	0	0.010814	0	0.037785	0.1724	0	0.0258258	0	0.0672418	0	0.245495	0.14758	0	0
HC 9	ENSDARG00000020771	tnr	0.0179954	0.0507845	0.0863751	0.0232557	0.0501274	0.128258	0.214683	0.0136987	0.522157	5.04918	0.019993	0.0914519	0.0370619	0.0630076	0.437774	0	0.0905017	0.0749738	0	0.0474777	0	0	0.184891	0.259719
BC 10	ENSDARG00000002601	irx7	0.0888461	0.0418898	0.0273982	0.0201564	0.04572	0.0873896	0.0364495	0.215308	0.102296	0	7.28193	0.130469	0	0	0	0	0	0	0.27455	0	0	1.58067	0	0
BC 10	ENSDARG00000031598	calb1	0.0791809	0.049097	0.120073	0.0410822	0.156515	0.177708	0.3586	0.0079923	0.0638261	0.00878228	10.8989	0.217906	0	6.04045	0.023663	0.704709	0.213002	0.125683	0.0453572	0.564448	0	0.0549233	0	0
BC 10	ENSDARG00000104480	hcn1	0.658637	0.199557	0.221956	0.299263	0.475228	0.250901	0.231257	0.540546	0.149113	0.10611	3.87948	0.0879587	0.19841	2.17065	0.12839	0.493209	0	0.604835	0.271308	0.469946	0.145496	0.0549233	0.01854	0.117902
BC 10	ENSDARG00000054749	lmo4b	1.5819	0.0934798	0.452283	0.16191	0.106878	0.47961	1.8584	0.141204	0.448772	0.503522	7.67858	0.448601	0.294837	0.115369	0.181933	0.302595	0.102042	19.2359	1.41826	0.200828	0.191631	2.0259	0.0502	0
BC 10	ENSDARG00000098810	VSTM2B	1.75866	0.171333	0.667161	0.0485262	2.58336	0.512114	4.07461	0.328727	0.434138	3.6299	12.435	0.202051	0.0891565	14.7151	0.123954	3.2946	0.129606	0.983755	0.654642	4.3428	1.06637	5.40054	0.481251	0.435692
BC 10	ENSDARG00000037790	pvalb8	4.47514	0.0593837	0.0874539	0.0244056	0.109911	0.279194	0.127273	0.162484	0.159307	0.0233879	5.67752	0.0958485	0.0231986	0.162457	0.198582	0.0465484	0	0.164711	0	0.0924349	0.0622262	2.18966	0.133697	0
BC 10	ENSDARG00000002576	cabp5a	354.78	15.7254	198.851	6.82557	491.49	47.4492	31.5676	194.338	43.158	8.43115	1243.69	6.70216	14.5861	1290.99	18.9461	130.959	20.9121	497.074	608.934	53.9787	503.516	62.6713	14.9627	22.0794
BC 10	ENSDARG00000018809	abhd3	6.02204	0.361769	1.07292	0.201722	0.69487	0.912989	0.9031	0.881206	1.26898	0.329891	11.9449	0.225207	0.190618	5.88661	2.30343	0.856604	0.278825	9.11834	3.34623	0.637756	0.316655	0.708767	0.134069	0
BC 10	ENSDARG00000060222	scn1ba	1.08899	0.262791	0.291637	0.034699	0.59153	0.145814	0.293569	1.69134	0.0983245	0.0694462	3.15219	0.0843451	0.0673584	0.967553	0.426843	0.203184	0.114028	1.97801	1.55222	0.328916	0.82389	0.733843	0	0
BC 10	ENSDARG00000052982	gabrr2a	3.36088	0.0525365	1.50356	0.098935	2.35849	0.362209	0.239261	0.831051	0.274922	0.505983	6.78346	0.0558621	0.0365972	4.76099	0.148087	3.04628	0.0478506	0.960219	2.90122	1.36832	1.07829	1.50262	0.105096	0.941607
BC 10	ENSDARG00000019566	neurod1	8.3052	16.2186	8.58976	1.96249	3.0294	4.5414	3.39727	1.82354	2.72624	1.03316	35.6328	15.5815	2.26906	1.83703	1.88405	15.1987	1.37592	3.79003	13.1021	5.78988	2.52434	1.08853	1.92381	1.51969
BC 10	ENSDARG00000057000	camkvl	1.43832	0.0263863	1.19502	0.0322832	1.62483	0.182488	0.305264	1.22867	0.173207	0.00529266	3.8445	0.0888918	0	1.47215	0.033605	1.62897	0	2.11208	0.466429	1.21756	0.594217	2.34655	0	0.197358
BC 10	ENSDARG00000054543	samsn1a	2.39594	0.201643	2.15571	0.677053	1.73308	0.489736	0.236589	0.217002	0.379753	0.149378	6.16377	0.821918	2.01487	1.01093	0.0530514	1.29732	1.37552	0.34833	2.42748	2.65855	2.92735	4.97512	0.533739	0
BC 10	ENSDARG00000062797	nell2b	2.71587	0.154398	3.07561	0.12429	3.42286	0.61903	1.48296	0.432961	0.338344	0.172075	6.75775	0.194472	0.0823611	4.03801	0.242177	0.643116	0.251188	0.787485	0.192539	0.725709	0.762223	0.873772	0.0983226	0.330834
BC 10	ENSDARG00000043907	fgf11b	1.71518	0.129326	2.21743	0.122835	5.16183	0.648961	0.332892	0.876713	0.296563	0.242643	5.80998	0.105289	0.0547929	6.46292	0.0692314	0.767906	0.344502	2.48242	0.133753	1.7771	0.962959	0.596179	0	0
BC 10	ENSDARG00000096519	irbpl	1.38804	0.0673695	0.308971	0.29791	1.27286	0.321222	0.234842	0.313337	0.113141	0.0585176	3.44667	0.0999669	0.129533	2.8028	0.459694	0.970451	0.289609	4.975	6.55017	4.34444	0.833971	5.59866	0	0
BC 10	ENSDARG00000087426	si:ch211-151p13.8	0.975706	0.0630194	1.68666	0.0633423	2.66566	0.206296	0.878935	0.26658	0.125002	0.131329	4.04616	0	0.0671142	8.33871	0.165791	6.20883	0.0951227	0.171151	0.032497	2.95327	1.91422	0.543255	0.0502	0
BC 10	ENSDARG00000077341	ppp1r14c	1.3473	0.234954	1.78005	0.15871	2.20642	0.326335	0.502817	2.59366	0.287816	0.324195	4.97926	0.699534	0.209638	2.11597	0.208097	4.20611	0.0553675	0.929394	13.1306	3.51757	0.0695217	2.80725	0	0.684383
BC 10	ENSDARG00000074064	rem2	0.898039	0.233168	1.56539	0.161387	1.4018	0.423707	0.433526	1.44316	0.126021	0.060683	3.15585	0.562644	0.140424	4.62004	0.145319	2.15902	0.0147167	2.41935	0	0.317485	0.794108	0.33062	0	0
BC 10	ENSDARG00000019179	lrit1a	5.08288	0.165283	2.89286	0.17337	0.4361	0.675688	0.514221	6.17516	0.680457	0.0694244	6.94951	0.266498	0.164498	0.274153	0.510957	3.37637	0.33139	4.51152	3.127	0.36089	3.01991	2.27842	0.108652	0
Rod 11	ENSDARG00000054911	tmsb	0.0585567	0.0299845	0.157104	0.0468981	0.0466956	0.306017	0.685647	0.0733695	0.141053	0.0208431	0.0944516	3.92223	0.0131122	0.0702889	0.172611	0	0.0209839	0.103091	0	0	0	0	0	0
Rod 11	ENSDARG00000078865	cxxc5a	0.153852	0.242991	0.0698845	0.0846219	0.131522	0.382916	1.00515	0.0754967	0.523271	0.624772	0.248027	5.2684	0.0602082	0.0685279	0.105743	0.040458	0.16328	0.103745	0.0239114	0	0	0	0.195627	0
Rod 11	ENSDARG00000076532	si:ch211-222l21.1	0.598761	0.0602703	0.201767	0.0500213	0.153527	0.218558	0.798836	0.739784	0.808052	0.0367045	0.271006	4.05613	0.0130671	0.162768	0.188524	0.0539328	0.338054	0.399653	0.279905	0.149419	0.232128	1.80197	0.432071	0.85918
Rod 11	ENSDARG00000099572	hmgn2	2.73155	2.14742	3.05385	0.826523	2.77784	1.24197	3.02777	3.01553	1.67017	1.34799	1.84332	17.8575	0.671676	1.85686	1.12858	3.52675	1.68743	2.65616	1.75071	2.95912	1.96276	1.4061	5.83122	3.7133
Rod 11	ENSDARG00000052223	rcvrna	0.299171	1.99425	0.498051	0.39902	0.270787	1.11515	0.11645	0.228341	0.251126	0.255264	0.261673	3.79318	0.637477	0.256184	0.324443	0.435247	0.112716	0.29204	0.31065	0.137191	0.375997	0.0918442	0.0801147	0.367371
Rod 11	ENSDARG00000007697	fabp7a	2.04638	5.80405	1.67882	1.73283	1.32533	6.8183	1.74399	2.27167	30.4684	1.18704	1.2341	22.7777	2.18254	0.919448	1.82338	1.9461	1.3161	1.29201	0.636939	0.914174	1.73997	1.08193	6.14299	0.41027
Rod 11	ENSDARG00000076644	kcnv2a	0.547745	4.50093	0.550249	0.453532	1.05878	1.81992	0.379733	0.402555	0.56807	0.458637	0.324755	6.26953	0.506735	0.632024	0.998486	0.664583	0.646802	0.387742	0.254355	0.645028	0.364469	0.402546	0.185211	0.851367
Rod 11	ENSDARG00000061515	tmtops2a	0.242253	1.55566	0.154499	0.467311	0.265672	0.85852	0.217889	0.358328	0.179912	0.150963	0.153849	2.47603	0.332823	0.0712314	0.419896	0.402333	0.184722	0.239352	0.171428	0.350598	0.417071	0.019372	0.101136	0.93919
Rod 11	ENSDARG00000075380	kri1	0.693972	2.75672	0.602372	0.335064	0.832323	1.34035	0.420958	1.34811	0.323693	0.424573	0.259634	4.80252	0.357192	0.292101	0.365024	0.373489	0.391574	3.72363	0.20581	0.670477	0.841817	0.489153	0.595614	1.38825
Rod 11	ENSDARG00000045156	rgs9b	0.79767	3.70621	0.567201	0.532593	0.95435	2.05747	0.586065	0.66385	0.527417	0.495033	0.634188	5.54408	0.400914	0.359545	0.693678	0.59652	0.441756	0.652376	0.350713	0.849537	0.495371	0.120798	0.782129	0.214462
Rod 11	ENSDARG00000024746	hsp90aa1.2	2.23981	8.70873	2.2231	3.02146	2.33294	5.41021	3.45827	2.51748	2.52622	2.02996	1.82879	16.4828	2.23829	1.40577	3.81241	1.3795	1.37751	1.85953	1.07167	2.68935	1.93229	1.53601	2.47996	3.92786
Rod 11	ENSDARG00000053990	hmgb2b	3.62575	2.89398	3.41409	1.43824	2.95027	1.73266	3.52874	3.32832	2.50057	2.85182	2.71553	13.4472	1.8923	1.7149	2.18124	4.14205	1.06313	2.49297	3.33582	2.93409	2.30656	2.90041	3.53875	5.28823
Rod 11	ENSDARG00000011201	rplp2l	5.52605	7.44855	6.74475	4.92391	5.14177	9.29123	7.88385	5.91013	13.6422	7.90503	4.56256	35.928	5.6993	5.36782	16.3238	4.2293	55.6014	4.83148	4.11676	6.64822	5.19276	5.77769	14.7462	8.6619
Rod 11	ENSDARG00000090697	eif3ea	0.515105	0.513199	0.526007	0.408141	0.549781	0.604991	0.655452	0.852249	0.633063	0.67845	0.305486	2.75839	0.318494	0.448764	2.44756	0.582428	3.00884	0.247238	0.571805	0.603897	0.552511	0.307638	1.05422	0.478936
Rod 11	ENSDARG00000056791	pde6ga	12.8735	95.5088	11.8329	7.90089	12.7875	36.4268	7.87344	11.046	10.8583	7.51862	11.5391	101.078	8.82712	8.01225	14.3648	12.3428	8.77119	10.0179	29.7312	7.95866	8.74822	4.95623	8.52458	11.9188
Rod 11	ENSDARG00000079802	aanat2	0.391193	0.792456	0.465635	1.58799	0.331794	0.789855	0.294248	0.423652	0.221026	0.287623	0.379715	2.38471	0.30549	0.395106	0.634077	0.412899	0.620424	0.292176	0.220104	0.587238	0.246706	0.233871	0.248037	0.0735489
Rod 11	ENSDARG00000011886	pdca	2.14816	13.5842	1.96806	1.27613	2.01285	6.26214	1.29167	1.9813	1.47307	1.49419	1.49031	14.9938	1.43449	1.22158	2.05112	1.76435	2.35327	2.03905	1.19115	1.49497	1.7033	0.968617	2.69988	1.18291
Rod 11	ENSDARG00000009466	rgs9bp	0.341227	2.03482	0.398562	0.239711	0.258972	0.671185	0.360378	0.248843	0.181228	0.303426	0.247407	2.24585	0.184329	0.236503	0.759316	0.032162	0.210185	0.179188	0.15862	0.129645	0.0920607	0.192866	0.569263	0.0367744
Rod 11	ENSDARG00000034007	prom1b	0.305039	1.99036	0.396063	0.762719	0.353326	1.02248	0.134072	0.297286	0.242558	0.306068	0.210433	2.49154	0.677833	0.180355	0.216337	0.212279	0.279127	0.237681	0.16622	0.440788	0.341166	0.64333	0.0998124	0.367599
Rod 11	ENSDARG00000016528	wdcp	0.338349	1.64273	0.360695	0.859053	0.425321	0.820688	0.316662	0.447282	0.35184	0.180857	0.227692	2.38452	1.25762	0.27915	0.371936	0.190614	0.0106574	0	0.135302	0.272769	0.439347	0	0.213403	0.278648
UV/Blue cone 12	ENSDARG00000071394	foxq2	0.149578	0.0593587	0.0769491	0.0207689	0.112076	0.137361	0.0815776	0.0792819	0.151548	0.0602928	0	0.0537149	3.19569	0	0.0208594	0	0.122561	0.0977231	0	0.0590406	0.101953	0	0.01854	0
UV/Blue cone 12	ENSDARG00000017274	opn1sw2	9.25556	9.78504	8.97659	10.1431	9.6989	12.1721	5.95116	8.17946	8.11735	6.98098	6.12621	3.85793	281.071	4.83702	7.34862	6.50718	4.43646	6.00164	4.50426	6.29261	9.49962	5.33058	5.20856	8.26728
UV/Blue cone 12	ENSDARG00000098475	arr3b	6.56372	5.04839	6.28876	7.24926	6.59746	6.53878	3.64262	5.97842	4.61317	3.25473	4.23767	3.69074	132.022	4.13909	6.69565	4.47553	5.02574	5.47001	3.30448	4.57164	6.19833	3.92493	4.03353	3.36279
UV/Blue cone 12	ENSDARG00000069030	skor1a	0.0163509	0.0354433	0.0952929	0.0240858	0.103486	0.0637732	0	0.0736465	0.0450848	0.0165445	0	0	0.928585	0	0.0567537	0	0	0.2117	0	0.0816327	0.107527	0	0	0
UV/Blue cone 12	ENSDARG00000059399	si:ch211-160o17.6	0.121405	0.133444	0.0444912	0.0839553	0.0654438	0.169249	0.0882401	0.0401978	0	0.0159496	0	0.170591	1.40992	0.0262968	0	0.0408911	0	0.117578	0	0	0.214412	0.084488	0	0.312168
UV/Blue cone 12	ENSDARG00000045677	opn1sw1	8.40423	8.12364	8.30929	4.34288	8.95549	8.79047	5.32291	7.37524	6.21551	4.35641	6.06134	4.36993	113.308	4.58908	7.25311	5.63225	5.51201	6.22842	5.25613	6.08356	6.47436	4.60589	7.32649	6.60601
UV/Blue cone 12	ENSDARG00000098392	ly6pge	1.43933	1.72668	1.70754	3.89761	1.89538	1.79506	0.827283	1.81345	1.6146	1.12504	1.16202	1.99935	23.0539	0.960259	1.7148	1.11234	1.51092	1.12633	0.728819	1.00185	1.34651	0.561344	1.76765	3.10014
UV/Blue cone 12	ENSDARG00000006207	gpx1b	0.18631	0.105894	0.0823789	0.168623	0.173865	0.042552	0.0750162	0.0301686	0.060017	0	0.191409	0.112364	1.19175	0.0741751	1.46793	0.05517	0.0359582	0.117952	0.598972	0.0518135	0.105556	0.114322	0	0
UV/Blue cone 12	ENSDARG00000003165	nr2f6b	0.253149	0.203841	0.246143	0.822441	0.149623	0.26185	0.345528	0.215121	0.150697	0.109318	0.209417	0.161589	2.2532	0.037951	0.402105	0.616252	0.140878	0.106239	0.262241	0.137573	0.0968129	0.481111	0.448102	0.0367744
UV/Blue cone 12	ENSDARG00000093702	si:dkey-126g1.9	1.37564	1.94488	1.47173	4.55818	1.35631	1.69366	0.787258	0.878731	1.13961	0.835299	0.936169	0.753918	11.4998	0.650126	1.20831	0.716642	0.548904	0.888186	0.809091	0.797035	0.917942	0.589713	0.820459	1.7707
UV/Blue cone 12	ENSDARG00000096843	zgc:193593	0.494647	0.427567	0.396941	3.46676	0.545936	0.5899	0.207026	0.382515	0.433293	0.287142	0.556487	0.298142	4.58688	0.320272	0.121669	0.568868	0.0544495	0.347669	0.332538	0.372062	0.305917	0.208103	1.01721	0.312911
UV/Blue cone 12	ENSDARG00000006120	tbx2b	0.434541	0.0702504	0.183766	0.0623302	0.116884	0.109455	0.639298	0.099282	0.479411	0.197379	0.206387	0.205667	1.40319	0.108373	0.199765	0	0	0.389375	0.736824	0	0	0.0437063	0.250424	0.510986
UV/Blue cone 12	ENSDARG00000078707	sema7a	0.13003	0.137968	0.138804	0.873773	0.165784	0.166146	0.24171	0.205786	0.140526	0.0124825	0.0624127	0.0136673	1.22136	0.0515941	0	0.142007	0	0.0828569	0.387071	0.132836	0.0968129	0.265949	0	0.230638
UV/Blue cone 12	ENSDARG00000103543	gngt2b	46.2367	49.2899	44.5045	174.871	43.8112	111.688	27.996	39.7839	35.411	25.7052	32.0389	48.0806	339.972	24.7412	43.6478	32.6528	27.1473	34.1606	30.6142	33.568	40.6706	27.8509	35.6491	33.7153
UV/Blue cone 12	ENSDARG00000101368	cngb3.2	0.488552	0.324549	0.32339	2.1468	0.300675	0.655938	0.260258	0.408835	0.316666	0.213545	0.359238	0.208053	2.86955	0.219461	0.36	0.15985	0.31868	0.321924	0.257116	0.337655	0.417187	0.272095	0.0499664	0.383054
UV/Blue cone 12	ENSDARG00000099758	igf2bp2b	0.105146	0.164462	0.192895	0.800232	0.107036	0.253953	0.0636946	0.0895938	0.100291	0.0463585	0.101836	0.35809	1.01151	0.0509124	0.13302	0	0.176263	0	0.0787211	0.0535475	0	0	0	0.0367744
UV/Blue cone 12	ENSDARG00000038894	tmx3a	0.245109	0.632934	0.412977	0.734494	0.324227	0.602974	0.139829	0.212195	0.313474	0.123726	0.137388	0.545249	1.905	0.155909	0.210951	0.253252	0.102861	0.198313	0.150762	0.160983	0.337358	0	0.242266	0
UV/Blue cone 12	ENSDARG00000026229	prnpa	0.0739834	0.165579	0.111693	0.657318	0.10124	0.193041	0.183372	0.0825625	0.106476	0.0540583	0.0571075	0.280324	0.845137	0.109008	0.087544	0.112753	0	0.0690989	0	0.269007	0	0.235568	0.0806033	0
UV/Blue cone 12	ENSDARG00000104685	grk1b	0.437464	0.240325	0.261662	1.63983	0.474979	0.566627	0.207787	0.291051	0.32829	0.207517	0.280981	0.196208	2.25306	0.3902	0.637108	0.18876	0.130072	0.0828569	0.0315213	0.085197	0.158895	0.462938	0.284674	0
UV/Blue cone 12	ENSDARG00000056938	kera	1.8974	1.53499	1.32237	13.241	1.82243	2.51074	1.18395	1.52509	1.30213	1.04966	1.86232	1.09262	13.1781	0.760772	1.34338	0.978997	1.13886	1.38198	0.856951	1.45527	2.37257	2.37626	0.732775	1.90304
BC 13	ENSDARG00000101076	irx3a	0.00354907	0	0.0100681	0.00401531	0	0.00918167	0.0286688	0	0.0482866	0.0258724	0	0.00656475	0	3.87708	0	0	0	0	0	0	0	0	0	0
BC 13	ENSDARG00000096756	si:ch211-196c10.13	0.0512671	0	0.177448	0.0396916	0.17509	0.0965237	0.0498176	0.177088	0.021644	0.0133035	0.0654066	0	0.0276968	4.9254	0	0.0952616	0.0147167	0	0	0.0745573	0.0937734	0.681707	0	0
BC 13	ENSDARG00000034043	irx5a	0.022276	0.0258657	0.0268607	0.00537368	0.0337102	0.0887849	0.128267	0	0.798883	0.0151773	0.0433455	0.0205746	0.00895569	3.59527	0	0	0	0	0	0.0578871	0.0776928	0.0758081	0	0
BC 13	ENSDARG00000061665	hcn2b	0.0312351	0.00591753	0.0521218	0.00234859	0.060823	0.106429	0.355176	0	0.118394	0	1.39943	0.0123049	0	3.77225	0	0	0.0361514	0.0288563	0	0	0	0	0	0
BC 13	ENSDARG00000014973	ntng1a	0.203927	0.0194927	0.0681428	0.0275593	0.148705	0.118345	0.246591	0.14204	0.00869202	0.0201702	0.333354	0.040234	0.00895569	3.74316	0	0.11797	0	0.0831359	0	1.41046	0.0622262	0.431837	0	0
BC 13	ENSDARG00000070677	fezf2	0.143452	0.167993	0.34053	0.100048	12.6259	0.420505	0.240805	0.190598	0.119903	0.233431	0.483041	0.363894	0.0570253	28.3444	0.158398	0.190269	0.287853	0.135494	0.0311472	17.1708	0.101997	0.13016	0	0.0367744
BC 13	ENSDARG00000074746	kcnd1	0.0927108	0.0153428	0.202438	0.00422274	1.46362	0.0464173	1.33494	0.0340277	0.0715462	0.0126626	0	0.0141265	0.0179114	3.54878	0	0.0709673	0.0529056	0	0	0.995675	0.121843	0	0.213443	6.2726
BC 13	ENSDARG00000031598	calb1	0.0791809	0.049097	0.120073	0.0410822	0.156515	0.177708	0.3586	0.0079923	0.0638261	0.00878228	10.8989	0.217906	0	6.04045	0.023663	0.704709	0.213002	0.125683	0.0453572	0.564448	0	0.0549233	0	0
BC 13	ENSDARG00000071601	pvalb9	12.2863	0.364204	6.18513	0.147695	1.6921	1.11594	0.999496	0.510811	0.760724	0.439316	18.18	0.353796	0.352455	58.1744	0.760727	43.6338	0.280561	13.4768	4.54263	16.4635	4.87157	6.38435	0.554858	0.392684
BC 13	ENSDARG00000038574	scg2b	0.694215	0.137975	0.543626	0.0412045	0.101858	0.42259	3.63791	0.215228	0.267182	0.172468	0.24401	0.0785857	0.0370398	11.9543	0.090364	2.33848	0.164835	0.0846561	19.6751	6.651	2.16746	20.5039	0.0996751	0.305642
BC 13	ENSDARG00000104457	MPV17L	0.290894	0.122013	0.269772	0.555369	0.58771	0.176749	0.190019	0.147864	0.112712	0.151789	0.651736	0.225671	0.461247	3.89542	0.304427	0.929822	0.0154949	0.203319	0.820975	3.16662	0.252195	0.179148	0	0.0735489
BC 13	ENSDARG00000068483	neto1	0.557395	0.0933583	4.55634	0.124921	3.92935	0.360534	0.186823	4.71381	0.0806475	0.192176	0.225378	0.160771	0.0812186	16.2973	0.144511	12.1648	0.142531	0.122998	0.121682	9.76667	6.9031	0.0707724	0.189917	0
BC 13	ENSDARG00000112918	BX927362.2	0.320604	0.0246929	1.47273	0.0241937	1.32029	0.222112	0.188966	1.83682	0.146777	0.041752	0.758642	0.0710774	0.0744594	5.44212	0.0316656	1.85753	0.0826455	0.448818	0.898742	1.51897	2.62592	0.487596	0.119676	0.104138
BC 13	ENSDARG00000087426	si:ch211-151p13.8	0.975706	0.0630194	1.68666	0.0633423	2.66566	0.206296	0.878935	0.26658	0.125002	0.131329	4.04616	0	0.0671142	8.33871	0.165791	6.20883	0.0951227	0.171151	0.032497	2.95327	1.91422	0.543255	0.0502	0
BC 13	ENSDARG00000098810	VSTM2B	1.75866	0.171333	0.667161	0.0485262	2.58336	0.512114	4.07461	0.328727	0.434138	3.6299	12.435	0.202051	0.0891565	14.7151	0.123954	3.2946	0.129606	0.983755	0.654642	4.3428	1.06637	5.40054	0.481251	0.435692
BC 13	ENSDARG00000012306	syt13	0.128542	0.0615717	0.0316562	0.0321467	0.116071	0.224946	1.04779	0.105736	0.0709996	0.0724708	0.331262	0.0512317	0.0153642	2.51717	0.155589	0.228416	0.121354	0.128104	5.95375	3.40099	0.203722	3.12751	0.114658	0.104138
BC 13	ENSDARG00000069139	grik1a	0.141821	0.0151148	0.694136	0.0351652	0.525101	0.0220016	0.154192	0.769115	0.0355112	0	0.178634	0.0700917	0.0463922	2.0916	0.17124	1.33293	0	0	0.465047	1.56695	1.19289	0.0791514	0.059838	0.186945
BC 13	ENSDARG00000036863	MYO1D	0.446703	0.090057	1.63164	0.187826	1.31578	0.133574	0.085733	0.629528	0.147474	0.178913	0.517399	0.0851858	0.149236	4.38951	0.310712	2.72458	0.0770774	1.03781	0.29704	1.36714	1.21938	0.554771	0.469971	0
BC 13	ENSDARG00000033182	arl4ab	0.81327	0.229874	1.07741	0.061558	0.179716	0.335316	1.11317	0.715293	0.271765	3.29812	0.218227	0.0378885	0.0783654	4.83689	0.355713	0.285059	0.0147167	1.1257	0	0.232601	0.0695217	0.141868	0.483809	0
BC 13	ENSDARG00000090002	cln6b	1.74596	0.112272	3.49713	0.0484541	3.61175	0.568487	0.183181	4.66353	0.303495	0.0722257	3.3425	0.188108	0.063608	11.8271	0.163432	4.21265	0.126396	5.32436	0.144196	3.04135	1.22633	2.64015	0.262626	0
RPE 14	ENSDARG00000002593	slc45a2	0	0	0	0.00483081	0	0	0.00594584	0	0	0.0295634	0	0.0188783	0	0	2.59971	0	0.00930259	0	0.0632959	0	0	0	0	0
RPE 14	ENSDARG00000018077	rbp1.1	0.00818908	0	0.0163167	0.0026292	0	0.0156572	0	0	0.0109539	0	0	0.00447105	0	0	2.95748	0	0	0	0.0792155	0	0	0	0	0
RPE 14	ENSDARG00000006008	dct	0.0638801	0.0453119	0.0652274	0.0356662	0.0579132	0.121921	0.0131287	0.0166681	0.0462367	0.0938075	0.0394599	0.010814	0.0971551	0.114641	19.5376	0.0577201	0	0	0	0.0515464	0	0	0.234511	0.104552
RPE 14	ENSDARG00000060668	tm4sf18	0.0147074	0.00993844	0.0229085	0.0167302	0.0338203	0.0159178	0.0407945	0	0.111666	0.00892411	0	0	0	0.0406166	7.24502	0	0.0272915	0	0.046953	0	0	0	0	0
RPE 14	ENSDARG00000029057	tm6sf2	0.0297449	0.0190534	0.015252	0.00223376	0.0398739	0.0246082	0	0	0.0632511	0.0439766	0	0	0.00765478	0	6.70917	0	0	0.0415679	0	0	0	0	0	0
RPE 14	ENSDARG00000056151	tyrp1b	0.290026	0.166882	0.306358	0.085494	0.240666	0.344761	0.0962334	0.114185	0.154385	0.0913658	0.197192	0.0890994	0.0808213	0.386692	62.7522	0.421267	0.243913	0.439745	0.120847	0	0.16129	0	0	0.330834
RPE 14	ENSDARG00000002311	fabp11b	0.0375201	0.00316074	0.0416134	0.0300002	0.0442347	0.0642449	0.0111888	0.0351386	0.0217918	0.00672231	0	0	0	0	8.19285	0	0.0718691	0	0	0	0.1457	0	0	0
RPE 14	ENSDARG00000069192	zgc:163030	0.0488054	0.0100991	0.0431485	0	0.0682783	0.0347382	0.00939468	0	0.0428084	0.070627	0	0.0156635	0	0	8.31637	0.0697477	0	0.0953334	0.0327947	0	0	0	0.116783	0.065609
RPE 14	ENSDARG00000091298	pmela	0.105479	0.0658403	0.143871	0.0434682	0.125042	0.196795	0.0220398	0.0386942	0.0853262	0.0872048	0.160413	0.0485527	0.00765478	0.045976	26.9267	0.0627392	0.492514	0.154901	0.0479246	0	0.222742	0	0.01854	0.23084
RPE 14	ENSDARG00000098724	rgrb	1.08715	0.695684	1.14789	0.348797	0.917828	1.31509	0.757937	0.84542	0.965674	0.592357	0.732866	0.483436	0.13904	0.834302	233.164	1.59981	1.34795	1.02201	0.472948	0.750032	0.301953	0.349928	0.37846	0.810176
RPE 14	ENSDARG00000031952	mb	0.25565	0.191868	0.3658	0.142261	0.290541	0.368331	0.181574	0.207476	0.256352	0.221542	0.0264286	0.227261	0.0468995	0.916785	70.8963	0.382176	0.439554	0.609522	0.0289486	0.34217	0.473751	0.23526	0.0488136	0
RPE 14	ENSDARG00000004296	ambp	0.169606	0.141771	0.247243	0.072949	0.252759	0.356304	0.161712	0.154584	0.0988366	0.0574889	0.18924	0.135815	0.0123738	0.347668	45.2841	0.177689	0.216822	0.0522384	0.105612	0.298314	0.198328	0.114322	0	0
RPE 14	ENSDARG00000077652	lratb.2	0.0291898	0.0145103	0.0303224	0	0.0220295	0	0.0302502	0	0	0	0	0	0	0	3.36746	0	0	0	0	0.044843	0	0	0	0
RPE 14	ENSDARG00000042934	ccn2a	0.0193533	0.0333323	0.0601326	0.00486478	0	0	0.00653755	0.0201898	0.00381416	0	0	0.0302758	0	0	3.9173	0	0	0	0	0	0	0	0	0
RPE 14	ENSDARG00000057575	pnp4a	0.0346552	0.0245603	0.0533623	0.00388942	0.0334439	0.0877224	0.00754312	0.0287373	0.00659617	0.00972551	0	0	0.0102728	0	6.65748	0	0.0510209	0	0	0	0	0.0923873	0	0
RPE 14	ENSDARG00000033760	pmelb	0.0291101	0.0276553	0.0403313	0.00372239	0.0354177	0.0731597	0.0419828	0.0356279	0.0862897	0.029946	0	0	0.0463572	0.0403145	7.84773	0	0.0154949	0	0	0	0	0	0.196113	0
RPE 14	ENSDARG00000039490	pitpnaa	0.0321173	0.0156549	0.05495	0.0451421	0.0420155	0.0523116	0	0	0.0327534	0	0	0	0.0219178	0.0333428	7.75504	0.0647408	0.223939	0.0415679	0.0402557	0	0.264722	0	0.213443	0
RPE 14	ENSDARG00000051874	stra6	0.25456	0.167404	0.306913	0.0263463	0.169273	0.276476	0.0736871	0.333399	0.229813	0.0318214	0.110377	0.0627726	0.0482977	0.0589759	41.2539	0.341219	0.161962	0.0815794	0.361519	0.143545	0.181159	0	0.312032	1.58986
RPE 14	ENSDARG00000055053	itih1	0.0309561	0	0.0113067	0.0100991	0	0.0792888	0.0462227	0	0.0183286	0	0.0368564	0.00447105	0	0	4.19317	0	0	0	0.150488	0	0	0.0548968	0	0
RPE 14	ENSDARG00000040039	pttg1ipb	0.252985	0.153412	0.27385	0.0570932	0.170958	0.355618	0.0662135	0.187289	0.189606	0.0844387	0.385727	0.119144	0.0380695	0.142457	44.6995	0.206404	0.150331	0.217161	1.93855	0.392357	0	0.370343	0.285654	0
BC 15	ENSDARG00000061240	cbln4	0.122047	0.0087193	0.199029	0	0	0.0427843	0.103935	0	0.0570627	0.0290506	0.029958	0.0194095	0	0	0.040783	13.2763	0.0662915	0.139502	0	0.0967178	0.0364087	0	0.136067	0
BC 15	ENSDARG00000044125	txn	1.31703	0.589586	1.115	0.234429	0.317619	0.36734	0.414881	0.324048	0.29756	0.294084	0.25912	0.694008	0.132208	0.792501	0.867291	26.4761	0.134555	0.425142	0.578585	0.203507	0.150332	0.464056	0	0.38664
BC 15	ENSDARG00000099101	gch2	0.313795	0.00629384	0.210953	0.0140765	0.0330168	0.0621441	0.0810016	0	0.0096225	0.0313136	0.0447787	0.0128943	0	0	3.62675	5.73853	0.0881576	0	0.198721	0.165593	3.86266	0	0.371954	0
BC 15	ENSDARG00000052923	zgc:113162	0.166439	0.17668	1.30209	0.00502152	0.0698699	0.0279775	0.0656569	0.309904	0.0653299	0.0519762	0.0691586	0.131082	0.0266673	0.514594	0	5.73864	0.126384	0	0	0	0	0	0	0
BC 15	ENSDARG00000034420	irx6a	0.0453924	0.0295409	1.1885	0.0149038	0.0297635	0.0587752	0.0929588	4.10007	0.283983	0.0420129	0.137534	0.160056	0.0648232	3.33641	0.110294	7.61454	0	0.0288563	0.0928805	0	0.226168	0.0320283	0	0
BC 15	ENSDARG00000052277	cabp2b	0.112162	0.0268886	1.76796	0.00836939	2.10215	0.12912	0.0804422	0.0746688	0.0552451	0.0477868	0	0.07597	0.0205511	0.103586	0.065767	5.09352	0.0151684	0.277277	0.142424	2.83671	0.113825	0.625561	0	0
BC 15	ENSDARG00000051892	kcng4b	0.119779	0.0203845	0.31792	0.0116369	1.00333	0.0985329	0.0539243	0.358644	0.0197662	0.00696565	0.244275	0.0126881	0	0.982977	0	2.94766	0.0553675	0.380678	0.661852	1.41697	1.93748	0.58696	0	0
BC 15	ENSDARG00000037588	bhlhe23	2.79688	0.224689	4.55006	0.0747717	7.01427	0.365054	1.01378	2.44171	0.621465	0.0416102	8.4425	0.83697	0.144733	0.292734	0.271507	21.4458	0.864748	0.570542	12.8697	14.0347	7.34124	0.360989	0	0
BC 15	ENSDARG00000071601	pvalb9	12.2863	0.364204	6.18513	0.147695	1.6921	1.11594	0.999496	0.510811	0.760724	0.439316	18.18	0.353796	0.352455	58.1744	0.760727	43.6338	0.280561	13.4768	4.54263	16.4635	4.87157	6.38435	0.554858	0.392684
BC 15	ENSDARG00000017294	gnai2b	0.497719	0.0958024	2.65014	0.0435003	0.341385	0.125879	0.697859	1.62094	0.654176	0.340483	0.288409	0.0608437	0.0177902	0.0799443	0.0566296	4.81427	0.410811	0.282916	0	0.569552	3.33066	0.374371	0	0.279481
BC 15	ENSDARG00000068483	neto1	0.557395	0.0933583	4.55634	0.124921	3.92935	0.360534	0.186823	4.71381	0.0806475	0.192176	0.225378	0.160771	0.0812186	16.2973	0.144511	12.1648	0.142531	0.122998	0.121682	9.76667	6.9031	0.0707724	0.189917	0
BC 15	ENSDARG00000044803	dhrs3b	0.713204	0.240305	0.519071	0.0205827	0.229232	0.18757	0.114349	1.97491	0.191863	0.028863	0.382133	0.0967984	0.104871	0.950854	0.683633	2.95333	0.13888	0.895037	0	0.22659	0.46389	0	0	0.161844
BC 15	ENSDARG00000031317	ppdpfb	5.05929	2.21629	47.899	1.15693	14.5877	2.55794	13.4969	18.2757	21.2844	6.44825	4.049	4.95433	1.14177	3.06603	5.82944	81.502	2.59082	8.9811	1.35728	51.7354	26.4082	3.05159	9.77399	12.9781
BC 15	ENSDARG00000058039	bhlhe22	0.330651	0.147152	3.25735	0.0603805	0.64181	0.339368	3.00195	0.387553	0.227388	0.17335	0.432528	0.269767	0.0338395	0.125026	0.0682212	5.32452	0.0353066	0.167339	0.0507673	5.99702	0.112319	0.0521746	0.471278	0
BC 15	ENSDARG00000087426	si:ch211-151p13.8	0.975706	0.0630194	1.68666	0.0633423	2.66566	0.206296	0.878935	0.26658	0.125002	0.131329	4.04616	0	0.0671142	8.33871	0.165791	6.20883	0.0951227	0.171151	0.032497	2.95327	1.91422	0.543255	0.0502	0
BC 15	ENSDARG00000027236	rs1a	103.442	1.80384	56.9523	1.07077	3.79759	7.26284	6.48725	19.7995	9.25973	1.79988	6.88378	4.39855	0.41167	1.96217	3.86121	167.429	3.11594	84.9705	47.7165	29.3761	31.0147	34.202	3.49983	0.0367744
BC 15	ENSDARG00000004714	tcf12	0.969602	0.598734	0.973921	0.392774	1.67044	0.425671	0.289745	0.568283	0.599336	0.172413	0.31148	0.580333	0.327196	1.45825	0.086384	3.72064	0.0471353	0.281417	0.424576	1.60354	1.13628	0.407625	0.296922	0.0823913
BC 15	ENSDARG00000054879	six3b	2.44526	0.307756	18.6854	0.190558	0.400869	0.926924	2.3561	30.1948	1.64679	0.45624	5.73887	0.716405	0.193335	0.412831	1.17439	23.681	0.429771	0.494223	0.275399	0.05997	0.290038	37.2898	0.79331	0.0823913
BC 15	ENSDARG00000074143	myo10l3	0.618363	0.0677107	1.97245	0.0204951	1.56297	0.11486	0.136629	1.50251	0.150715	0.773972	0.236068	0.0920053	0.0228972	0.451627	0.492997	3.38794	0.169107	0.300565	1.38132	4.73245	1.88827	0.993552	1.69137	0
BC 15	ENSDARG00000025522	sgk1	0.19489	0.141509	4.10522	0.0462506	2.51339	0.28479	2.3461	1.50457	0.784298	0.93436	0.283697	0.119835	0.0591416	0.554197	0.60727	5.10802	0.311433	0.104674	0.077672	2.30885	5.85587	0.215709	1.2873	0.291104
Microglia 16	ENSDARG00000044612	c1qb	0	0	0	0	0	0	0	0	0	0	0	0	0	0	0	0	3.24034	0	0	0	0	0	0	0
Microglia 16	ENSDARG00000087623	BX649485.1	0	0	0	0.0214652	0	0	0	0	0	0	0	0	0	0	0	0	2.90843	0	0	0	0	0	0	0
Microglia 16	ENSDARG00000103466	ccl35.1	0.0068438	0.0132669	0	0	0	0	0	0.0169115	0.0372256	0	0	0	0	0	0	0	8.78901	0	0.112731	0	0	0	0	0
Microglia 16	ENSDARG00000068233	zgc:64051	0	0	0	0.00389208	0.0436215	0	0	0	0.00681856	0	0	0	0	0	0	0	4.37306	0	0	0	0	0	0	0
Microglia 16	ENSDARG00000013771	ctss2.2	0	0.00163554	0.0180414	0	0	0	0	0	0	0.0122872	0	0	0	0	0	0	4.19819	0	0	0	0.0857016	0.0548968	0	0
Microglia 16	ENSDARG00000033735	ncf1	0	0	0	0.00406115	0	0.0116004	0	0	0.0191703	0	0	0	0	0	0	0	2.07288	0	0	0	0	0	0	0
Microglia 16	ENSDARG00000023188	lcp1	0.00827643	0	0	0	0	0	0	0.0250128	0.00583481	0	0	0.0137169	0	0	0.0645161	0.0539328	5.83483	0.072338	0	0	0	0	0	0
Microglia 16	ENSDARG00000116524	zgc:103700	0.00559723	0.00928213	0.0126801	0.00619722	0	0	0.0066112	0	0.017773	0	0	0	0	0	0	0	4.04639	0	0	0	0	0	0	0
Microglia 16	ENSDARG00000041060	lgals9l3	0.00340003	0	0.00973975	0.00828965	0.00826108	0	0	0.0124274	0.0474842	0.02315	0	0	0	0	0	0.0621983	6.23155	0	0	0	0	0	0	0
Microglia 16	ENSDARG00000095627	c1qc	0	0.011012	0	0	0	0	0	0	0	0.0122872	0	0	0	0.0419076	0	0	1.99609	0	0	0	0	0	0	0
Microglia 16	ENSDARG00000000767	spi1b	0.0127991	0.0174344	0	0.00659436	0	0	0	0	0.0029174	0.0159266	0	0	0	0	0.0320102	0	4.50313	0	0	0	0	0	0	0
Microglia 16	ENSDARG00000040178	havcr1	0	0	0.0136455	0.0031453	0	0	0.00420282	0	0.0148556	0.0164141	0	0	0	0	0	0	2.21864	0	0	0	0	0	0	0
Microglia 16	ENSDARG00000026350	wasb	0.017283	0	0.0220328	0	0	0.0162462	0.00631479	0	0.00583481	0.0109958	0	0	0	0	0	0	4.5832	0	0	0	0	0	0	0
Microglia 16	ENSDARG00000092170	apoc1	0.848913	0.519258	1.0169	0.451623	0.87299	2.15556	0.328231	0.53684	2.51889	0.694155	0.639744	0.156357	0.0907253	0.343091	0.912355	0.49674	487.552	0.487343	0.385235	1.02867	0.560789	0.444412	2.77196	0.949606
Microglia 16	ENSDARG00000025903	lgals9l1	0.00847995	0	0	0.0051016	0	0	0	0.075696	0.0108402	0.0108628	0	0	0	0.0456319	0	0.0483508	4.5489	0	0	0	0	0	0	0
Microglia 16	ENSDARG00000078859	g0s2	0.0781768	0.09942	0.0661494	0.00862804	0.0428011	0.0783264	0.0726522	0.0506627	0.0273238	0.0168373	0.0568593	0	0.0331565	0.281241	0.109097	0.0727972	34.5443	0	0.0478082	0.0761905	0.0779934	0	0	0
Microglia 16	ENSDARG00000074656	ctss2.1	0.0210958	0.00447325	0	0	0	0	0	0	0.0344633	0.0337375	0	0	0	0.0326073	0	0	4.2171	0	0	0	0	0	0	0
Microglia 16	ENSDARG00000054755	alox5ap	0	0	0	0.00389208	0	0.00616055	0.0316648	0.0597404	0	0	0	0	0	0.0419076	0.0680272	0	4.7805	0.0468527	0	0.060241	0	0	0	0
Microglia 16	ENSDARG00000093608	ccl34b.1	0.233002	0.171203	0.300303	0.0839603	0.403823	0.636955	0.171286	0.164239	0.452147	0.258117	0.225245	0.124149	0.0301159	0.119598	0.0465114	0.183735	119.188	0.156788	0.144789	0.53826	0.202893	0	0.139488	0
Microglia 16	ENSDARG00000079387	si:ch211-102c2.4	0	0.0135114	0	0	0.0238552	0	0.0248754	0.0162017	0.0029174	0	0	0	0	0	0.0320102	0.0575156	3.40546	0	0	0	0	0	0	0
BC 17	ENSDARG00000013841	abl2	0.0518384	0.0329223	0.0843646	0.035658	0.122605	0.108437	0.154888	0.864514	0.0511916	0.0876549	0.130947	0.00532871	0.0426741	0.146713	0.00679625	0.0550297	0.0805659	6.2893	0.0448918	0	0	0.166866	0.265496	0.758572
BC 17	ENSDARG00000094992	otx1	0.827379	0.0121741	0.0587946	0.00586045	0.0423884	0.140098	0.0737458	0.0363428	0.0918592	0.04285	0.0835828	0.0830931	0.0328843	0	0.108321	0.0962001	0	6.95292	0	0	0	0.0640566	0.136724	0.435692
BC 17	ENSDARG00000054749	lmo4b	1.5819	0.0934798	0.452283	0.16191	0.106878	0.47961	1.8584	0.141204	0.448772	0.503522	7.67858	0.448601	0.294837	0.115369	0.181933	0.302595	0.102042	19.2359	1.41826	0.200828	0.191631	2.0259	0.0502	0
BC 17	ENSDARG00000097731	CR936482.1	1.90017	0.194982	0.157592	0.0362154	0.19078	0.294186	0.114299	1.20793	0.154399	0.0653049	0.175125	0.075291	0.0366881	0.0770358	3.34207	0.13697	0.114764	7.17864	0.0374596	0.0626959	0	0.841373	0.125805	0.422404
BC 17	ENSDARG00000055283	id2a	2.54111	0.705989	3.08628	0.59016	2.89328	1.16358	5.29437	4.85298	2.63114	8.32186	4.56307	1.9802	0.321843	1.31981	6.50511	2.60742	1.05253	30.8642	0.610385	2.61412	0.908098	28.9701	0.371868	2.41059
BC 17	ENSDARG00000019353	sparc	0.404524	0.243215	0.0963358	0.0744597	0.157426	0.307657	0.469429	0.211626	10.169	0.0584257	0.127876	0.326523	0.0857113	0.0711278	10.8742	0.37196	0.0615226	6.61246	0	0	0.117047	0.173877	2.24089	0.161348
BC 17	ENSDARG00000014465	arhgef25b	4.45882	0.106368	0.773486	0.0396544	1.33317	0.440468	0.20481	1.86671	0.195118	0.0650783	2.77741	0.0907841	0.0225362	2.33379	0.186572	0.968148	0.245323	8.43159	5.03736	0.717581	0.0968129	0.731239	0.213502	0
BC 17	ENSDARG00000096519	irbpl	1.38804	0.0673695	0.308971	0.29791	1.27286	0.321222	0.234842	0.313337	0.113141	0.0585176	3.44667	0.0999669	0.129533	2.8028	0.459694	0.970451	0.289609	4.975	6.55017	4.34444	0.833971	5.59866	0	0
BC 17	ENSDARG00000063309	tjp2a	1.5173	0.0854036	1.32163	0.0703582	1.10883	0.246558	0.267601	2.50321	0.246022	0.0585757	0.974537	0.180121	0.0497657	0.680395	0.414107	1.17245	0.161808	4.5152	0.957783	1.52847	0.663591	1.10704	0.219719	0
BC 17	ENSDARG00000078748	si:ch211-137a8.4	1.41093	1.94733	1.70835	3.64985	0.99761	1.02929	2.57843	3.60983	2.75902	0.616597	1.87591	3.34755	1.85667	0.588127	0.812201	1.11857	0.645651	11.2381	0.362596	0.579772	2.2512	1.06465	0.593393	8.13965
BC 17	ENSDARG00000043531	jun	0.971502	0.27421	2.24769	0.297531	1.03734	0.589209	1.56497	4.99269	13.8989	0.264419	1.2264	2.4105	0.0853178	1.40456	0.401423	2.30211	4.5139	9.69548	0.86175	1.556	3.50184	2.63721	4.66249	0.21663
BC 17	ENSDARG00000035715	marcksl1b	3.66581	0.827587	16.0207	0.440386	7.89906	2.51792	11.5411	23.5413	2.15284	1.07804	2.90335	5.90201	0.37643	0.717579	17.8569	3.89845	1.46535	32.8709	0.959273	5.38384	10.5485	1.31356	128.459	17.0443
BC 17	ENSDARG00000039034	marcksl1a	3.28741	0.351587	11.6819	0.141215	1.25502	1.03689	2.68722	17.9849	4.61961	4.7707	4.23085	6.62099	0.160435	1.82145	0.77955	21.0149	13.2357	21.9047	0.34776	22.0188	1.44976	0.793192	0.116221	9.76425
BC 17	ENSDARG00000018809	abhd3	6.02204	0.361769	1.07292	0.201722	0.69487	0.912989	0.9031	0.881206	1.26898	0.329891	11.9449	0.225207	0.190618	5.88661	2.30343	0.856604	0.278825	9.11834	3.34623	0.637756	0.316655	0.708767	0.134069	0
BC 17	ENSDARG00000023181	pcp4l1	16.5908	0.458129	9.3612	0.269083	11.7039	1.39122	2.62392	9.67955	2.03565	0.553198	11.0768	0.47169	0.24015	9.07064	1.02225	15.1622	0.430883	28.5453	10.389	14.9718	3.1625	6.43565	0.50516	0.878814
BC 17	ENSDARG00000052016	cabp2a	34.561	1.06251	26.3124	0.713442	21.6565	3.37751	2.4768	44.4531	2.75089	1.17797	13.5731	0.557229	0.746711	1.49355	1.70089	27.568	1.65428	61.8344	37.7335	17.0324	3.91961	6.39486	1.90913	0.222026
BC 17	ENSDARG00000062315	sik2b	1.78624	0.334457	1.43688	0.54232	0.717852	0.448083	1.04342	0.591984	0.918072	1.23164	1.64325	0.24614	0.470108	0.847509	0.397826	2.64538	0.071316	4.12846	1.36363	0.525658	0.32159	0.874623	1.79176	0.942047
BC 17	ENSDARG00000004358	gnb3a	5.80795	0.0631746	1.58076	0.104825	0.202802	0.547393	0.315516	1.38336	0.533222	0.0874036	2.10511	0.402108	0.0368253	0.161948	0.122678	1.81298	0.306491	6.25844	5.01752	0.479998	1.16411	9.762	0	0
BC 17	ENSDARG00000045803	mfge8b	2.90586	0.550628	1.71123	0.80673	1.70302	0.617922	1.15448	0.571576	0.367517	0.166985	0.724857	0.505116	0.464697	0.783688	3.54248	0.906815	0.193945	4.96058	1.20854	1.99604	1.47297	2.05699	0.059838	0
BC 17	ENSDARG00000078187	slc12a5b	4.77062	0.20431	2.76422	0.170971	0.679481	0.857327	1.75245	1.98687	0.654142	0.152487	4.51267	0.163138	0.0727992	0.346116	0.188702	5.26692	0.299289	6.71355	0.738778	0.860261	4.12271	1.95852	0.815504	0
BC 18	ENSDARG00000013335	anxa6	0.00611559	0.0195544	0.0176853	0.00884346	0.0321424	0	0.0377983	0.0315672	0	0.00426936	0	0	0	0	0.0274801	0	0	0	3.11975	0	0.0964655	0.144392	0	0
BC 18	ENSDARG00000025254	s100a10b	1.52778	0.811484	0.451614	0.282164	0.574583	0.928947	1.15043	0.69564	22.1418	0.367068	0.397536	0.383803	0.334981	0.0700796	0.730769	0.389121	0.580041	0.259529	183.885	0.517589	0.40049	0.923102	1.38997	0.595101
BC 18	ENSDARG00000039997	ptp4a3a	0.0287247	0.0079681	0.0248363	0.0271788	0.0464967	0.0941175	0.0225591	0.0655343	0.150189	0.0135887	0.131512	0.0721386	0.0338308	0	0.184744	0	0.00889884	0.0876616	5.25768	0	0	4.89295	0	0.0367744
BC 18	ENSDARG00000059933	plpp3	0.0230442	0.0147717	0.014242	0.00516524	0	0.0462253	0.00692317	0	0.428607	0.0877874	0	0.0212904	0.00746761	0	0.0123885	0	0	0	3.36899	1.70013	0	0.0663764	0	0
BC 18	ENSDARG00000060626	dgkaa	0.0714705	0	0.0164666	0.0262087	0.048973	0	0.0545567	0.0250446	0.0722048	0.0109123	0	0.0260524	0	0.0473138	0.0647084	0	0	0	3.76891	0.100756	0	4.1573	0	0
BC 18	ENSDARG00000004988	ppp3ca	0.0848724	0.0293877	0.0655252	0.0515877	0.0816209	0.117384	0.62935	0.05226	0.0885243	0.0479677	0.159116	0.0373141	0.0755975	0.0300928	0.0511771	0	0	0	5.35436	0.20348	0.101186	0.248287	0.136724	0.417613
BC 18	ENSDARG00000103476	trpm1b	0.606111	0.108687	0.110185	0.0593845	0.0122548	0.168729	0.0435696	0.0677958	0.122269	0.037088	0.0371932	0.147155	0.0218703	0.0969187	0.499044	0	0.0160546	0	6.514	0.300431	0	0.775503	0	0
BC 18	ENSDARG00000018817	bdnf	0.61039	0.00612348	0.0855434	0.01672	0.0903633	0.0859455	0.356031	0.0909558	0.0417688	0.0412868	0.0675249	0.0861236	0.0130549	0.0623946	0.0984644	0.145568	0.0705273	0.0758179	5.69443	1.55354	0	1.93736	0	0
BC 18	ENSDARG00000011640	syt5b	2.71655	0.229758	10.5207	0.163992	0.62939	0.405337	0.383347	2.6567	0.261407	0.261298	0.280871	1.23426	0.0723264	0.156156	0.275891	0.492075	0.334091	1.26811	70.379	21.7675	2.8531	47.1116	0.078378	0
BC 18	ENSDARG00000039626	nrgna	0.888486	0.667608	0.745297	0.307006	0.705612	0.94659	4.34132	0.798188	21.5861	0.527254	0.471232	1.06321	0.230468	0.772643	0.845875	0.446762	0.758325	0.531021	78.6979	0.523646	0.85333	135.397	1.15161	0.422404
BC 18	ENSDARG00000043661	cadpsa	0.253396	0.0166488	0.208401	0.00818847	0.226069	0.0249953	0.0707946	0.195953	0.0130064	0.359089	0.335081	0	0	0	0.159107	0.165301	0	0.0468527	3.60502	0.352552	0.282272	2.13977	0	0
BC 18	ENSDARG00000012306	syt13	0.128542	0.0615717	0.0316562	0.0321467	0.116071	0.224946	1.04779	0.105736	0.0709996	0.0724708	0.331262	0.0512317	0.0153642	2.51717	0.155589	0.228416	0.121354	0.128104	5.95375	3.40099	0.203722	3.12751	0.114658	0.104138
BC 18	ENSDARG00000115657	prkcaa	6.27065	0.278678	0.149302	0.0374803	0.180886	0.326926	0.337864	0.246485	0.522068	0.0784969	0.139776	0.20544	0	0.0767663	0.349608	0.136666	0	1.1491	23.9635	0.334551	0.16129	0.226239	0.374065	0.483746
BC 18	ENSDARG00000038574	scg2b	0.694215	0.137975	0.543626	0.0412045	0.101858	0.42259	3.63791	0.215228	0.267182	0.172468	0.24401	0.0785857	0.0370398	11.9543	0.090364	2.33848	0.164835	0.0846561	19.6751	6.651	2.16746	20.5039	0.0996751	0.305642
BC 18	ENSDARG00000107353	BX957322.3	0.412338	0.0220698	0.023146	0.0251821	0.29181	0.0767994	0.145583	0.0180431	0.0505802	0.17698	1.39129	0.0474255	0	0.0181949	0.01374	0.0329452	0	0.0425469	3.06081	0	0	0.831519	0.146441	0
BC 18	ENSDARG00000042551	mboat2b	0.159572	0.0224736	0.183415	0.0303621	0.0881507	0.00903702	0.195131	0.10068	0.440718	0.163281	0.0431317	0.0194095	0.00538772	0.0485961	0.0355619	0.0727972	0.0413907	0.112064	1.6642	0.199353	0.263111	0.50269	0	0.0736106
BC 18	ENSDARG00000059960	plch2a	0.109193	0.0549013	0.0888009	0.0538556	0.337583	0.196962	0.398777	0.128293	0.0853806	0.468506	0.202211	0.0397033	0.0201153	0.0932423	0.149624	0.108034	0.0690941	0.0799936	2.65482	0.669786	0.0774689	3.96829	0	0
BC 18	ENSDARG00000015050	calm2b	4.95571	1.65812	3.2877	0.791468	3.62239	2.03292	19.9228	4.26439	4.60878	5.25045	5.15217	2.62391	0.933179	5.57287	25.0085	8.87624	1.78914	4.27673	64.5746	5.11079	5.06607	2.30908	1.41844	4.50508
BC 18	ENSDARG00000078106	ocrl	0.181749	0.101265	0.29066	0.0396352	0.369673	0.0389597	0.225136	0.247472	0.0928732	0.193344	0.474867	0.0654626	0.0581785	1.06581	0.12615	0.308393	0.0516577	0.392827	2.83259	1.19064	0.399254	0.315438	0.0499062	0
BC 18	ENSDARG00000102879	myt1b	0.192269	0.0377232	0.47256	0.00949533	0.512339	0.0971869	0.483732	0.0441045	0.0999398	0.116999	0.26517	0.595683	0.0137241	0.0316141	0	0.333857	0.0540173	0	3.25712	2.11001	0.496611	2.18912	0	1.44802
BC 19	ENSDARG00000070423	zgc:153157	0.0261519	0	0.0630709	0	0.0506504	0	0.14746	0	0.0100615	0.0338332	0.0211979	0	0	0.0494793	0	0	0	0	0.280476	3.93461	0.907491	0.522057	0	0
BC 19	ENSDARG00000075549	cdh5	0.104298	0.0257811	0	0.00767599	0.484378	0.122548	0.0177925	0	0.0790046	0.0495267	0.0371932	0.0236013	0.00778582	0	0	0.0627999	0.0930705	0	0	4.53477	0	0	0.0996751	0
BC 19	ENSDARG00000004246	slit2	0.0217661	0.0101135	0.0631531	0.0296185	0.0224495	0.104547	0.925564	0.157782	0.408227	0.0694647	0.0162707	0.11448	0.0209104	0.0253537	0.324376	0	0	0	0	4.21819	0.0646195	0.107103	1.76972	0.164166
BC 19	ENSDARG00000017884	bgna	0.268679	0.0237226	0.495206	0.00613636	0.591841	0.053169	0.103943	0.0743194	0.0282852	0.0697475	0.105018	0	0	0.601002	0.103054	0.927706	0	1.26229	0.120783	5.02934	0	0.019372	0	0
BC 19	ENSDARG00000033447	nxph1	0.174505	0.0304889	6.10116	0.0616384	0.14817	0.137014	0.189419	0.0532534	0.100492	0.106015	0.207803	0.165162	0.11458	0.0928025	0.173713	1.5984	0	0.115127	0	14.9816	14.9054	0.313269	0.179514	0
BC 19	ENSDARG00000012306	syt13	0.128542	0.0615717	0.0316562	0.0321467	0.116071	0.224946	1.04779	0.105736	0.0709996	0.0724708	0.331262	0.0512317	0.0153642	2.51717	0.155589	0.228416	0.121354	0.128104	5.95375	3.40099	0.203722	3.12751	0.114658	0.104138
BC 19	ENSDARG00000079840	kcnma1a	0.617526	0.326497	1.31073	0.101601	0.907643	0.47219	1.07889	0.849046	0.303219	0.149689	0.380342	0.284366	0.160933	0.347251	0.0883392	2.90687	0.195523	0.335355	3.3267	6.41831	0.434744	1.48469	0.306563	0.099984
BC 19	ENSDARG00000070677	fezf2	0.143452	0.167993	0.34053	0.100048	12.6259	0.420505	0.240805	0.190598	0.119903	0.233431	0.483041	0.363894	0.0570253	28.3444	0.158398	0.190269	0.287853	0.135494	0.0311472	17.1708	0.101997	0.13016	0	0.0367744
BC 19	ENSDARG00000055752	npas4a	0.359268	0.0455817	1.04794	0.0279248	0.690803	0.177329	0.543979	0.465903	0.173283	0.0670432	0.149117	0.0236162	0.0241699	0.327986	0	0.698916	0.0186026	0.441282	0.10217	3.36535	1.4447	1.10713	0.193535	0
BC 19	ENSDARG00000019328	plxna4	0.0509097	0.0586325	0.484212	0.0431963	1.83081	0.220611	0.735826	0.06007	0.0241856	0.0306701	0.0310314	0.262193	0	1.2404	0	1.10685	0.120588	0.364071	0.0864327	3.06262	0.0641569	0	0	0.291104
BC 19	ENSDARG00000012388	cox4i1l	0.447545	0.0473219	0.132583	0.0688518	0.111201	0.13646	0.163899	0.0577524	0.0826321	3.91938	0.247861	0.0552471	0.0135015	1.50359	0.177427	0.305799	0	1.25019	2.46016	3.90024	0.104193	3.28863	0	0
BC 19	ENSDARG00000104457	MPV17L	0.290894	0.122013	0.269772	0.555369	0.58771	0.176749	0.190019	0.147864	0.112712	0.151789	0.651736	0.225671	0.461247	3.89542	0.304427	0.929822	0.0154949	0.203319	0.820975	3.16662	0.252195	0.179148	0	0.0735489
BC 19	ENSDARG00000058039	bhlhe22	0.330651	0.147152	3.25735	0.0603805	0.64181	0.339368	3.00195	0.387553	0.227388	0.17335	0.432528	0.269767	0.0338395	0.125026	0.0682212	5.32452	0.0353066	0.167339	0.0507673	5.99702	0.112319	0.0521746	0.471278	0
BC 19	ENSDARG00000043446	efhd1	3.01396	0.57528	6.4091	0.284382	1.40237	1.14583	5.24134	0.72085	15.8083	0.841902	4.75512	0.542225	0.140548	17.07	0.583721	9.36123	0.222148	14.1281	12.006	28.1249	2.60084	6.51573	9.08867	0.565937
BC 19	ENSDARG00000035869	azin1b	1.52171	0.952512	1.42084	1.06314	1.4229	1.18282	1.19001	1.06345	0.828191	0.558487	1.07031	0.729859	1.17567	1.03927	3.18364	0.906551	0.489723	1.13774	10.1373	10.0837	1.18938	6.95824	1.87766	1.31514
BC 19	ENSDARG00000011640	syt5b	2.71655	0.229758	10.5207	0.163992	0.62939	0.405337	0.383347	2.6567	0.261407	0.261298	0.280871	1.23426	0.0723264	0.156156	0.275891	0.492075	0.334091	1.26811	70.379	21.7675	2.8531	47.1116	0.078378	0
BC 19	ENSDARG00000074143	myo10l3	0.618363	0.0677107	1.97245	0.0204951	1.56297	0.11486	0.136629	1.50251	0.150715	0.773972	0.236068	0.0920053	0.0228972	0.451627	0.492997	3.38794	0.169107	0.300565	1.38132	4.73245	1.88827	0.993552	1.69137	0
BC 19	ENSDARG00000070781	gjd2b	1.11293	0.987347	1.97251	0.529421	3.71795	0.780189	0.985843	0.467203	0.427627	0.660818	1.61231	1.19678	0.656513	6.31398	0.393941	3.01854	0.146788	0.735788	0.85764	8.315	2.77936	0.268466	0.150679	0.167403
BC 19	ENSDARG00000101755	prkar1ab	0.945889	2.70798	0.867065	0.910239	1.2704	1.32679	0.910598	0.866679	0.578944	1.25758	1.34429	3.7202	0.778978	2.1932	0.467175	1.25468	0.329562	1.04693	5.43509	7.9417	1.63942	3.39183	0.545987	0.186109
BC 19	ENSDARG00000068483	neto1	0.557395	0.0933583	4.55634	0.124921	3.92935	0.360534	0.186823	4.71381	0.0806475	0.192176	0.225378	0.160771	0.0812186	16.2973	0.144511	12.1648	0.142531	0.122998	0.121682	9.76667	6.9031	0.0707724	0.189917	0
BC 20	ENSDARG00000095863	afp4	0.0197737	0.0323393	0.0184121	0.020828	0.0680562	0.0310113	0.0167289	0.0176231	0	0	0	0	0.124813	0	0	0	0	0	0	0.0441258	25.8249	0	0	0
BC 20	ENSDARG00000086204	gsg1l2a	0.0254733	0.0174943	0.335775	0.0188661	0.0185313	0.116891	0.0091553	1.2559	0.0210573	0	0.0211979	0	0.00960096	0	0.163399	0.111858	0.0353767	0	0.177543	0.192192	27.8415	0	0.28065	0
BC 20	ENSDARG00000002216	tbx3a	0.0281536	0.0544037	0.0358278	0.0218706	0.865155	0.118713	0.44138	0.053341	0.269019	0.031979	0.0449773	0.0412875	0.0167803	0	0.2106	0.142159	0	0.129989	0.107987	0.167583	9.6141	0	0.25107	12.9415
BC 20	ENSDARG00000074443	gas7a	0.155176	0.116536	0.230098	0.0143433	0.0672562	0.206787	2.06785	0.108825	0.127918	0.0399682	0.0796499	0.131593	0.00960096	0.0724547	0.0669344	0.17714	0.0558077	0.32998	0.0657813	0.0626959	4.0727	0.0575957	0.0872532	0.0965009
BC 20	ENSDARG00000033447	nxph1	0.174505	0.0304889	6.10116	0.0616384	0.14817	0.137014	0.189419	0.0532534	0.100492	0.106015	0.207803	0.165162	0.11458	0.0928025	0.173713	1.5984	0	0.115127	0	14.9816	14.9054	0.313269	0.179514	0
BC 20	ENSDARG00000025522	sgk1	0.19489	0.141509	4.10522	0.0462506	2.51339	0.28479	2.3461	1.50457	0.784298	0.93436	0.283697	0.119835	0.0591416	0.554197	0.60727	5.10802	0.311433	0.104674	0.077672	2.30885	5.85587	0.215709	1.2873	0.291104
BC 20	ENSDARG00000093021	si:dkey-171o17.8	0.0711367	0.0695923	12.6937	0.0243703	0.134288	0.0396531	0.546934	0.228863	0.0603407	0.0412869	0.0704002	0.0167744	0.0267792	0.169132	0.170814	1.78821	0.0209839	0	0	0.0874317	5.74348	0.101688	0	0
BC 20	ENSDARG00000052782	glrba	2.13017	0.130144	1.65313	0.104363	1.32857	0.257091	2.40251	0.332516	0.401755	0.190245	1.76464	0.0253348	0.018298	4.38338	0.284579	3.35094	0.192122	2.55973	1.94012	3.95977	4.59111	0.270547	0.312766	1.50008
BC 20	ENSDARG00000068483	neto1	0.557395	0.0933583	4.55634	0.124921	3.92935	0.360534	0.186823	4.71381	0.0806475	0.192176	0.225378	0.160771	0.0812186	16.2973	0.144511	12.1648	0.142531	0.122998	0.121682	9.76667	6.9031	0.0707724	0.189917	0
BC 20	ENSDARG00000031683	fosab	0.663924	0.147824	2.25698	0.572797	1.1881	0.51176	1.38517	1.54537	4.97456	0.344187	0.54217	0.20957	0.134723	0.838173	0.34344	2.40173	9.94381	3.48803	0.341938	4.90983	5.06289	4.80257	0.336644	0.510986
BC 20	ENSDARG00000008363	mcl1b	6.60933	0.539414	10.1796	0.428085	10.4685	1.45046	1.93863	19.5769	5.59014	2.56696	1.1862	0.436308	0.389926	7.49557	2.5099	13.5426	1.72834	4.57772	0.3613	2.21266	17.9251	1.48042	33.9542	1.88847
BC 20	ENSDARG00000086222	nat16	3.13721	0.631964	5.74692	0.494077	5.64977	2.17836	4.99036	2.44698	2.4111	9.69905	4.31852	0.444385	0.443123	10.8556	1.2319	10.0093	1.05149	3.55058	8.87989	14.0123	11.2659	1.49263	1.3211	1.72171
BC 20	ENSDARG00000053130	pcp4a	23.4472	1.10132	26.9928	0.509668	14.1737	3.3823	24.2529	6.17672	5.52497	2.35913	17.1841	1.91136	0.344606	4.58738	1.24328	23.9996	1.79146	29.7346	1.02068	2.21711	34.9332	1.71901	1.54816	14.0167
BC 20	ENSDARG00000037421	egr1	1.73063	0.142688	4.8788	0.620327	3.93984	0.816304	1.0854	3.86219	1.4918	0.29649	3.06014	0.187897	0.203795	3.37347	0.42815	5.68905	6.22074	3.48909	0.442394	4.85583	6.20292	6.11411	0.302432	0
BC 20	ENSDARG00000086881	ier2b	2.00139	0.525397	10.6704	2.68171	6.25141	1.06654	1.55384	10.2194	1.60523	0.946743	1.8881	0.700509	1.17847	3.94537	1.23742	8.82645	8.97535	8.77879	0.755667	11.6181	11.1563	4.98077	0.315314	0.654074
BC 20	ENSDARG00000105450	si:ch211-63p21.1	5.18102	1.15964	5.98729	3.14437	5.14398	2.30337	2.33385	4.83994	1.21685	2.94043	5.90516	1.25355	2.57026	5.93324	0.946368	6.2957	0.548781	4.16476	4.38912	4.21536	10.9646	2.48529	1.10674	0.807278
BC 20	ENSDARG00000011170	ndrg2	2.23948	0.42733	4.63408	0.218185	6.37923	1.09055	10.3786	4.95045	3.37734	5.19239	1.47473	0.989277	0.13379	1.07934	0.522721	1.93698	0.419189	0.703908	19.3038	1.09354	9.12725	2.8057	0.519051	6.41253
BC 20	ENSDARG00000056292	vsx1	8.37408	0.237631	17.2714	0.263417	9.06991	1.23197	0.763663	8.59431	0.712213	0.63482	0.392543	1.69032	0.116308	3.13953	1.08388	17.8258	0.611316	2.99325	21.8584	11.9463	15.5813	23.4437	0.410083	0.87994
BC 20	ENSDARG00000075542	zfhx4	3.08328	0.391753	6.07352	0.283892	2.49447	1.05421	1.28699	3.5358	0.524587	0.278755	0.533596	1.25385	0.24879	5.41026	0.604131	8.93201	0.453463	1.5031	0.464937	7.30689	6.27433	1.90301	0.430714	10.1113
BC 20	ENSDARG00000024744	dpp6b	3.34674	0.196084	4.38693	0.24028	2.88001	0.631151	0.535828	2.1545	0.486316	0.197643	3.46718	0.140067	0.153671	3.41187	0.0556995	5.52179	0.210484	0.606114	4.29165	2.88776	5.21379	5.16885	0.210647	0
BC 21	ENSDARG00000090752	plk2a	0.0373926	0	0.002972	0.00541281	0	0.00902081	0.0325542	0.00713226	0.0788569	0	0.1648	0	0	0.0484414	0	0	0	0.0288563	0.407943	0.178367	0	6.4883	0	0
BC 21	ENSDARG00000028804	ankrd9	0.108225	0.0234109	0.0757765	0.034618	0.067709	0.0729662	0.11632	0.618048	0.186604	0.0644582	1.11695	0.0302224	0	0.0959107	0.339782	0	0.0147167	1.24652	0.0995451	0	0	18.6669	0.515546	0
BC 21	ENSDARG00000058480	chtf18	0.215355	0.015003	0.0843204	0.00939214	0.391346	0.0263521	0.0721817	0	0.0317523	0.00789151	0.0690519	0.0325276	0	0.778325	0	0.508964	0	0.0758179	0.196343	0.414533	0	9.74909	0	0
BC 21	ENSDARG00000033382	grifin	0.43391	0.00280122	0	0.00228721	0	0.0196938	0.0258882	0.0352147	0.0418566	0.0289313	0.0135796	0	0	0.0223354	0	0	0	0.0877655	0.514268	0	0	5.74646	0	0
BC 21	ENSDARG00000058730	rdh10a	0.583898	0.100574	0.122437	0.0692119	0.0939825	0.231264	0.451429	0.382362	2.6322	2.1918	0.0643353	0.130573	0.0209529	1.20466	0.141559	0.579	0.279811	0	2.7281	0.301943	0.0740543	32.4412	0.0976272	0.653042
BC 21	ENSDARG00000060626	dgkaa	0.0714705	0	0.0164666	0.0262087	0.048973	0	0.0545567	0.0250446	0.0722048	0.0109123	0	0.0260524	0	0.0473138	0.0647084	0	0	0	3.76891	0.100756	0	4.1573	0	0
BC 21	ENSDARG00000039626	nrgna	0.888486	0.667608	0.745297	0.307006	0.705612	0.94659	4.34132	0.798188	21.5861	0.527254	0.471232	1.06321	0.230468	0.772643	0.845875	0.446762	0.758325	0.531021	78.6979	0.523646	0.85333	135.397	1.15161	0.422404
BC 21	ENSDARG00000056656	tspan18a	0.045833	0.0302043	0.0500483	0.0153521	1.08232	0.07676	0.849573	0.0786301	0.0773401	0.029239	0.114677	0.101129	0.0139673	0	0.170186	0.0577201	0.00840208	0	0	0.222093	0	8.01384	0	0.509996
BC 21	ENSDARG00000039997	ptp4a3a	0.0287247	0.0079681	0.0248363	0.0271788	0.0464967	0.0941175	0.0225591	0.0655343	0.150189	0.0135887	0.131512	0.0721386	0.0338308	0	0.184744	0	0.00889884	0.0876616	5.25768	0	0	4.89295	0	0.0367744
BC 21	ENSDARG00000097256	si:ch211-270g19.5	0.0377819	0.052365	0.34898	0.234539	0.10875	0.151558	0.265912	0.477893	0.442368	0	0.0473521	0.0682308	0.354685	0.0831967	0.0258532	0.049156	0.0545063	0.0700795	0	0.842779	0	7.25071	0	0.737444
BC 21	ENSDARG00000058646	ptprna	0.0754392	0.035335	0.121442	0.0343156	0.102894	0.0561744	0.557549	0.0556789	0.0728355	0.337175	0.0554174	0.0662112	0.0314342	0.0473138	0	0	0.0301572	0	0.344977	0.276658	0	3.28533	0	0
BC 21	ENSDARG00000079967	prkd3	0.195792	0.00241025	0	0	0	0.0320316	0.0360191	0	0.091577	0.341529	0	0	0	0	0	0	0.109664	0	0.450922	0	0	1.88949	0	0
BC 21	ENSDARG00000014927	uts1	0.496715	0.00470729	0.728315	0.0283224	0.0449002	0.130082	0	0.0178955	0.034628	0.0109123	0	0.00447105	0.00517386	0	0.0838854	0	0	0.0730514	0.194822	0	0	5.07159	0	0
BC 21	ENSDARG00000052644	ca10a	1.76426	0.101007	0.602365	0.0853492	3.5214	0.407577	1.24895	1.05202	0.34444	0.0178556	3.55949	0.083074	0.0415763	1.69248	0.20833	0	0.311853	2.70517	6.68196	0.716694	0.813066	29.2309	0.147136	0.675427
BC 21	ENSDARG00000059960	plch2a	0.109193	0.0549013	0.0888009	0.0538556	0.337583	0.196962	0.398777	0.128293	0.0853806	0.468506	0.202211	0.0397033	0.0201153	0.0932423	0.149624	0.108034	0.0690941	0.0799936	2.65482	0.669786	0.0774689	3.96829	0	0
BC 21	ENSDARG00000038574	scg2b	0.694215	0.137975	0.543626	0.0412045	0.101858	0.42259	3.63791	0.215228	0.267182	0.172468	0.24401	0.0785857	0.0370398	11.9543	0.090364	2.33848	0.164835	0.0846561	19.6751	6.651	2.16746	20.5039	0.0996751	0.305642
BC 21	ENSDARG00000036967	smox	0.482828	0.188189	0.468331	0.266645	0.486619	0.38383	0.844577	0.525495	4.4975	0.087287	3.09504	0.521248	0.147759	0.0633982	5.22119	0.301762	0.962295	0.610722	3.19206	0.243796	0	15.7724	5.66966	2.39605
BC 21	ENSDARG00000078657	FNDC10	0.205911	0.0355018	0.108721	0.00911378	0.125545	0.0869809	0.668139	0.0952246	0.161594	0.215382	0.159428	0.00857617	0	0.244873	0.0339973	0.261627	0	0.262759	0.24096	0.180596	0.477202	2.76683	0	1.17818
BC 21	ENSDARG00000011259	trpm1a	1.84169	0.0304184	0.0302478	0.0661125	0.0499743	0.229779	0.0933736	0.0821967	0.12161	0.0364248	0.0353036	0.0699055	0.0215128	0.0477118	0.420341	0.0666684	0.0478506	0.263672	0	0.0715564	0	5.83458	0	0
BC 21	ENSDARG00000011640	syt5b	2.71655	0.229758	10.5207	0.163992	0.62939	0.405337	0.383347	2.6567	0.261407	0.261298	0.280871	1.23426	0.0723264	0.156156	0.275891	0.492075	0.334091	1.26811	70.379	21.7675	2.8531	47.1116	0.078378	0
Astrocyte 22	ENSDARG00000044569	cldn19	0	0	0	0	0	0	0	0	0	0	0	0.0256511	0	0	0	0	0	0	0	0	0	0	6.08077	0
Astrocyte 22	ENSDARG00000042357	cldnk	0.0757902	0.0653343	0.033626	0.0247031	0.0349021	0.0388773	0.00593182	0	0.0610771	0.0109178	0.0947843	0.0114894	0.00780907	0.0481545	0.200581	0	0	0	0.0952118	0	0	0	181.693	0
Astrocyte 22	ENSDARG00000071454	crp1	0	0	0	0	0.0214815	0.0127616	0	0	0	0	0	0	0	0	0.0218914	0	0	0	0	0	0	0	9.50374	0
Astrocyte 22	ENSDARG00000077257	timd4	0	0.0110428	0	0	0	0.0121039	0	0	0.0411432	0	0	0	0.028502	0	0	0	0	0	0	0	0	0	11.6475	0
Astrocyte 22	ENSDARG00000016691	cd9b	0.0248333	0.0136984	0.0138566	0.00448035	0.0367583	0.00663538	0.0520779	0.0232409	0.115789	0.0342279	0	0.00915724	0.0188261	0	0.0699301	0	0	0	0	0	0	0	55.4189	0
Astrocyte 22	ENSDARG00000011929	plp1b	0.0155792	0.0341596	0.0255818	0.0520991	0.023131	0.0679387	0.0438635	0	0.100761	0.00802074	0.0336364	0.00866822	0.0289832	0	0.00679625	0	0	0.0982415	0	0.0307456	0	0	72.7913	0.356056
Astrocyte 22	ENSDARG00000095294	si:dkey-200l5.4	0.00450132	0	0	0	0	0	0	0.0598816	0.0158477	0	0	0	0	0	0	0	0	0	0	0	0	0	9.56512	0
Astrocyte 22	ENSDARG00000090615	cd59	0.139544	0.0426194	0.0381989	0.0487794	0.0555461	0.0528315	0.0632031	0.0220932	0.461595	0.0437829	0.020964	0.0153583	0	0	0.0677322	0	0.0461178	0.0762079	0.310998	0.0643604	0	0	155.322	0
Astrocyte 22	ENSDARG00000002391	tlcd1	0.0137045	0	0.0149759	0.00568402	0.0285972	0.0250222	0	0	0	0	0.0187188	0	0	0	0	0	0	0	0	0	0	0	16.4913	0
Astrocyte 22	ENSDARG00000104023	mag	0	0.00355052	0	0	0	0	0.0191574	0	0.0239429	0	0	0	0	0	0	0	0	0	0	0	0	0	4.97657	0
Astrocyte 22	ENSDARG00000074285	si:ch73-335m24.2	0.0113066	0.0106995	0.0239158	0	0	0	0	0	0.0236489	0	0	0	0	0	0.0919118	0	0	0	0	0	0	0	14.6588	0
Astrocyte 22	ENSDARG00000006427	fabp2	0	0	0.0465906	0	0.0157968	0.00935491	0	0	0	0	0	0	0	0	0	0.0545673	0	0	0	0	0	0	7.1565	0
Astrocyte 22	ENSDARG00000032831	htra1a	0.0244883	0	0	0.0142922	0.0160712	0	0.0151271	0.0191862	0	0	0	0	0	0	0	0	0	0	0	0	0.0908166	0	8.24887	0
Astrocyte 22	ENSDARG00000070155	tuba8l3	0.00559723	0.0347626	0.0209196	0	0.0357419	0.345376	0.183861	0.0719612	0.155812	0.0990461	0	0.0221193	0.00724269	0.0377558	0	0	0	0	0	0.0609756	0	0	52.3222	0
Astrocyte 22	ENSDARG00000079824	ninj2	0	0.0113109	0.0222049	0.00339093	0	0.126034	0.00564102	0	0.13177	0	0	0.0253348	0	0	0	0	0	0	0	0	0.0968129	0	15.567	0
Astrocyte 22	ENSDARG00000035553	cx27.5	0	0.00394502	0	0	0	0	0.0145863	0	0.0708697	0	0	0	0	0	0	0	0	0	0	0	0	0	3.42387	0
Astrocyte 22	ENSDARG00000089255	kcnj11l	0.0678691	0.0260072	0	0	0	0.0743114	0.0131779	0	0.0190965	0	0.0602438	0	0.00513387	0.0262968	0.0497018	0	0	0	0	0	0	0.0548968	17.2501	0
Astrocyte 22	ENSDARG00000061242	tuft1a	0.0499768	0.0152706	0	0.023681	0.0182442	0.0192838	0.0667214	0.0419637	0.204983	0.0124504	0.029958	0.0601326	0	0.101135	0.426181	0	0	0	0	0	0	0	26.1837	0
Astrocyte 22	ENSDARG00000003081	mybphb	0	0	0	0.0206097	0	0	0.0209098	0	0.0299265	0.0223566	0	0	0.00779017	0	0	0	0	0	0	0	0	0.0819296	3.71059	0
Astrocyte 22	ENSDARG00000040946	olig2	0	0	0.0263319	0.00403997	0.0362537	0.004645	0.0048487	0.0148342	0.124199	0	0.0243089	0.246074	0	0	0	0	0	0	0	0	0.123879	0	12.4469	0
AC 23	ENSDARG00000031240	kidins220a	0.0605101	0.0329985	0.0313742	0.0351792	0.0331584	0.0282399	0.0974086	0.0173743	0.00642528	0.0197645	0.0815736	0.083042	0.0077512	0.0403145	0.556628	0.0692457	0	0	0	0.0677966	0.151304	0.0757576	0	49.4704
AC 23	ENSDARG00000100582	si:ch211-195b11.3	0.0672037	0.0446056	0.0513884	0.0347015	0.0875415	0.19327	0.0452323	0.156403	0.24014	0.0206039	0.118001	0.0550958	0	0.0386533	0.522303	0.0739579	0.505811	0	0.0560827	0	0	0.120393	0.101136	62.9724
AC 23	ENSDARG00000051875	islr2	0.0431999	0.0405746	0.0774018	0.00971389	0.109091	0.144546	0.769958	0.0378558	0.0719597	0.00912435	0.0476422	0.0556161	0.0299506	0.0709162	0	0	0	0	0.0575323	0.0474777	0.545707	0.0675201	0.01854	58.0087
AC 23	ENSDARG00000062449	xpr1a	0.0173409	0.0203474	0.0147499	0.0449512	0	0.00224349	0.0634077	0	0.0371393	0	0	0.0053031	0.0325294	0.026773	0	0	0	0	0	0	0	0	0	7.47957
AC 23	ENSDARG00000076027	kif5c	0	0	0	0	0	0.0540822	0	0	0	0	0	0	0	0	0	0	0	0	0	0	0	0	0	1.58222
AC 23	ENSDARG00000076701	b4galnt4b	0.0116242	0.00460865	0	0	0.0240322	0	0.00537249	0.0185184	0.00631888	0	0	0.00737638	0.0625426	0	0	0	0	0	0	0	0	0	0	2.2926
AC 23	ENSDARG00000042856	itpka	0.0047896	0	0.0237407	0.0213444	0	0	0	0.0105663	0	0.0295634	0	0	0	0	0.0531709	0	0.115892	0	0	0	0	0	0	2.30225
AC 23	ENSDARG00000037997	tubb5	0.069901	0.0180566	0.0994533	0.0218459	0.0549985	0.154282	0.537429	0.272023	0.108235	0.182178	0.133726	0.536645	0.0280973	0.0198053	0.143497	0	0	0.0669142	0	0.0564573	0	0.139133	0.432928	28.0814
AC 23	ENSDARG00000078847	si:dkey-238o13.4	0.198255	0.123687	0.27319	0.100823	0.154563	0.457205	0.618959	0.25034	0.692888	0.14402	0.0884983	2.28303	0.416489	0.125755	0.230159	0.0395223	0.0951093	0.295344	0	0	0.0890123	0.343416	0	66.9062
AC 23	ENSDARG00000034808	kcnip1b	0.207454	0.0952894	0.17409	0.059374	0.197389	0.139061	1.33518	0.269802	0.256229	0.0861728	0.349534	0.0174717	0.0266832	0.200717	0.061169	0.0620201	0	0	0.0532388	0	0.209611	0	0	44.6175
AC 23	ENSDARG00000031222	lhx2b	0.0176852	0.0274008	0.0100681	0.00438966	0.0147701	0.0250222	0.107002	0.0225487	0.233651	0	0	0.0176404	0.0139656	0	0.019857	0.0345767	0	0	0	0	0	0	0	5.37401
AC 23	ENSDARG00000063097	scube1	0.0109019	0	0.0182558	0.0135455	0	0.0472525	0.0289669	0.041621	0	0.0519861	0.0411706	0	0.0152593	0	0	0	0	0	0	0	0	0	0	2.38749
AC 23	ENSDARG00000038793	ccdc24	0.00847442	0.0143957	0.0599993	0	0	0.0291537	0.528161	0.018449	0.0373367	0	0	0.0391402	0	0.0152678	0.0745928	0	0	0	0	0	0	0	0	4.33421
AC 23	ENSDARG00000061844	si:dkey-38p12.3	0.0235894	0.0244099	0.0415489	0.00620399	0	0.0389385	0.120887	0	0.0176524	0.0206935	0.369127	0.0494044	0.00643114	0	0	0	0	0	0	0.0441258	0.245928	0	0	3.71467
AC 23	ENSDARG00000015015	tspan18b	0.00905043	0.00861551	0.0439925	0.00236716	0.0170215	0.018601	0.38693	0.0575078	0.302094	0.00426936	0.0234679	0.30915	0.0165444	0	0.0183688	0	0	0.11139	0.0387501	0.0483092	0	0	0.337037	4.83474
AC 23	ENSDARG00000029072	klf6a	0.140453	0.0388154	0.0369382	0.0105082	0.0732565	0.0746929	0.205572	0.106614	1.94929	0.432634	0.119674	0.193866	0.0148075	0.0648515	0.238553	0.146061	1.21251	0.171308	0	0.0816327	0	0.0437063	1.02344	16.2047
AC 23	ENSDARG00000008829	chga	0.0302576	0.026961	0.0200431	0.0148132	0.0860518	0.148626	1.70603	0.0215608	0.164175	0.0889001	0.0826955	0.101794	0	0.105069	0.151758	0.0464818	0	0	0.0904406	0	0.0740543	0.0383777	0	10.5582
AC 23	ENSDARG00000056979	lhx9	0.0240985	0.00623616	0.0320202	0	0.0322614	0.0108396	0.680607	0.0535661	0.701289	0.0159742	0	0.1792	0.00369359	0	0.0557414	0	0.131139	0.105655	0	0	0	0	0	6.62957
AC 23	ENSDARG00000037097	slc7a2	0.0222343	0	0	0.00204504	0.0231724	0.0252107	0.0989417	0.0246989	0.00370173	0	0	0	0.0186689	0	1.2044	0	0	0	0.0367087	0	0	0	0	2.65868
AC 23	ENSDARG00000069595	si:ch211-214c7.4	0.157638	0.0107678	0.117672	0.0344456	0.145131	0.0696454	0.027516	0.0924134	0.0757631	0.0483855	0.198954	0.0652554	0.00608596	0.0346945	0.0791925	0.255788	0	0.204821	0.039077	0	0	0.0742236	0	5.58544
